# Supplementary material for: Transcriptomic study reveals changes of lncRNAs in PBMCs from HIV-1 patients before and after ART
Source: Sci Rep. 2023 Dec 15;13:22493. doi: 10.1038/s41598-023-49595-z (PMC10728114; doi:10.1038/s41598-023-49595-z)
Supplement: Supplementary file 1 — Supplementary Information 1. [file 41598_2023_49595_MOESM1_ESM.txt]

Gene	health07_18	health08_19	health09_22	health10_23	health11_42	health12_43	s1_after_44	s1_before_20	s2_after_33	s2_before_32	s3_after_46	s3_before_34	s4_after_47	s4_before_36	s5_after_39	s5_before_38	s6_after_41	s6_before_40	Symbol	Chr	GeneType	Description
ENSG00000164054.15	14.93	18.69	27.6	25.86	29.5	25.27	16.61	21.13	23.36	21.77	19.74	24.34	18.47	28.88	30.51	21.55	37.98	25.59	SHISA5	chr3	protein_coding	shisa family member 5
ENSG00000257527.1	0.0	0.0	0.0	0.0	0.0	0.0	0.0	0.0	0.03	0.0	0.0	0.0	0.0	0.0	0.08	0.0	0.0	0.0	MIR3179-3	chr16	lincRNA	microRNA 3179-3
ENSG00000140830.8	1.62	1.52	1.97	1.94	2.02	2.2	0.93	1.34	1.37	1.84	1.73	1.53	2.02	1.75	1.31	1.28	1.85	1.84	TXNL4B	chr16	protein_coding	thioredoxin-like 4B
ENSG00000180613.10	0.0	0.0	0.0	0.0	0.0	0.0	0.0	0.0	0.0	0.0	0.0	0.0	0.0	0.0	0.0	0.02	0.0	0.0	GSX2	chr4	protein_coding	GS homeobox 2
ENSG00000225193.5	1.22	1.33	1.31	0.44	1.66	0.99	0.7	0.14	0.37	0.59	0.43	0.5	0.79	0.58	0.76	0.38	0.28	0.22	RPS12P26	chr15	transcribed_processed_pseudogene	ribosomal protein S12 pseudogene 26
ENSG00000204444.10	0.17	0.4	0.28	0.31	0.5	0.19	0.32	0.42	0.53	0.67	0.55	0.44	0.29	0.75	0.46	0.58	0.49	0.44	APOM	chr6	protein_coding	apolipoprotein M
ENSG00000254903.1	0.0	0.0	0.0	0.0	0.0	0.0	0.0	0.0	0.04	0.0	0.0	0.0	0.0	0.0	0.0	0.0	0.0	0.0	OR8L1P	chr11	unprocessed_pseudogene	olfactory receptor, family 8, subfamily L, member 1 pseudogene
ENSG00000228477.1	0.06	0.18	0.15	0.32	0.38	0.24	1.33	0.15	0.6	0.73	0.41	0.3	0.72	0.77	0.38	0.62	0.31	0.36	RP3-342P20.2	chr1	processed_pseudogene	--
ENSG00000235927.4	0.05	0.03	0.14	0.07	0.02	0.0	0.02	0.01	0.02	0.03	0.0	0.0	0.0	0.0	0.02	0.11	0.02	0.08	NEXN-AS1	chr1	antisense	NEXN antisense RNA 1
ENSG00000163249.9	2.27	3.15	2.88	2.53	2.38	2.06	3.42	2.35	2.08	2.77	2.45	2.02	2.53	2.01	2.59	2.43	2.7	2.38	CCNYL1	chr2	protein_coding	cyclin Y-like 1
ENSG00000265808.3	8.63	7.78	5.46	7.21	7.65	6.41	1.87	6.1	4.65	3.04	4.16	4.21	4.77	4.48	5.09	4.42	4.41	3.76	SEC22B	chr1	protein_coding	SEC22 vesicle trafficking protein homolog B (S. cerevisiae) (gene/pseudogene)
ENSG00000233664.1	0.0	0.0	0.0	0.0	0.0	0.18	0.2	0.0	0.0	0.0	0.0	0.0	0.06	0.0	0.0	0.0	0.0	0.07	NDUFS5P3	chr1	processed_pseudogene	NADH dehydrogenase (ubiquinone) Fe-S protein 5, 15kDa (NADH-coenzyme Q reductase) pseudogene 3
ENSG00000272370.1	0.4	0.31	0.29	0.23	0.33	0.15	0.29	0.22	0.14	0.0	0.04	0.0	0.0	0.0	0.21	0.0	0.13	0.08	RP11-307L14.1	chr5	lincRNA	--
ENSG00000197008.9	3.27	2.17	1.64	1.71	1.79	1.3	0.4	1.77	0.91	0.49	1.16	0.75	1.25	0.95	0.85	0.56	0.64	0.57	ZNF138	chr7	protein_coding	zinc finger protein 138
ENSG00000180881.19	0.16	0.07	0.03	0.09	0.13	0.06	0.08	0.07	0.08	0.04	0.05	0.05	0.08	0.05	0.04	0.01	0.04	0.05	CAPS2	chr12	protein_coding	calcyphosine 2
ENSG00000163904.12	2.79	2.23	2.48	2.76	2.38	2.41	1.62	2.47	3.03	2.96	2.49	2.61	3.1	2.87	2.3	2.6	2.4	2.98	SENP2	chr3	protein_coding	SUMO1/sentrin/SMT3 specific peptidase 2
ENSG00000101446.7	0.05	0.0	0.0	0.0	0.0	0.0	0.0	0.0	0.0	0.0	0.0	0.0	0.0	0.0	0.0	0.0	0.0	0.0	SPINT3	chr20	protein_coding	serine peptidase inhibitor, Kunitz type, 3
ENSG00000135638.13	0.0	0.0	0.0	0.0	0.0	0.0	0.0	0.0	0.0	0.0	0.0	0.0	0.0	0.01	0.0	0.0	0.0	0.0	EMX1	chr2	protein_coding	empty spiracles homeobox 1
ENSG00000185710.9	0.58	0.51	0.38	0.45	0.29	0.48	1.5	1.25	0.78	1.15	0.71	0.94	0.7	0.57	0.76	0.86	0.58	0.72	SMG1P4	chr16	transcribed_unprocessed_pseudogene	SMG1 pseudogene 4
ENSG00000254673.1	11.44	10.97	12.37	12.78	11.85	10.24	4.06	8.28	8.89	4.66	8.76	6.18	8.53	6.53	7.99	6.53	8.0	7.38	RP11-598P20.5	chr8	protein_coding	--
ENSG00000100603.13	6.8	8.58	10.48	9.72	7.93	7.33	5.78	9.94	13.07	14.13	9.49	12.06	10.5	14.37	9.57	11.9	16.22	16.07	SNW1	chr14	protein_coding	SNW domain containing 1
ENSG00000165480.15	0.38	0.69	0.87	0.77	0.85	0.51	0.48	0.55	0.43	0.49	0.54	0.57	0.51	0.62	0.89	0.72	0.93	0.73	SKA3	chr13	protein_coding	spindle and kinetochore associated complex subunit 3
ENSG00000223861.1	0.09	0.0	0.11	0.2	0.09	0.2	1.91	0.34	0.11	0.75	0.95	0.12	0.63	0.37	0.13	0.09	0.09	0.53	RP11-74C1.2	chr1	processed_pseudogene	--
ENSG00000009413.15	5.95	5.53	4.59	5.0	4.66	4.68	5.02	4.8	4.41	5.31	5.62	5.3	6.98	4.47	5.02	4.33	4.08	5.35	REV3L	chr6	protein_coding	REV3-like, polymerase (DNA directed), zeta, catalytic subunit
ENSG00000236056.1	0.32	0.76	0.22	0.75	0.68	1.02	0.73	0.71	0.48	2.26	1.46	1.53	0.95	0.44	0.8	0.5	1.32	0.81	GAPDHP14	chr21	processed_pseudogene	glyceraldehyde-3-phosphate dehydrogenase pseudogene 14
ENSG00000227001.3	0.1	0.0	0.06	0.0	0.03	0.0	0.0	0.0	0.0	0.0	0.0	0.0	0.0	0.0	0.0	0.03	0.0	0.03	NBPF2P	chr1	unprocessed_pseudogene	neuroblastoma breakpoint family, member 2, pseudogene
ENSG00000224186.8	0.03	0.01	0.01	0.01	0.01	0.0	0.0	0.02	0.0	0.01	0.0	0.0	0.0	0.0	0.0	0.03	0.03	0.02	C5orf66	chr5	antisense	chromosome 5 open reading frame 66
ENSG00000184988.8	5.07	6.71	8.24	6.35	8.84	8.8	3.84	3.26	3.83	4.59	3.72	4.45	4.05	3.71	7.22	3.73	4.33	3.3	TMEM106A	chr17	protein_coding	transmembrane protein 106A
ENSG00000261118.1	0.15	0.08	0.14	0.06	0.2	0.07	0.04	0.08	0.12	0.09	0.06	0.02	0.0	0.11	0.04	0.06	0.06	0.0	RP11-104N10.1	chr16	antisense	--
ENSG00000225217.1	0.5	0.71	0.98	0.39	0.31	0.46	0.43	0.43	0.71	0.75	1.07	1.19	0.8	0.7	0.29	0.39	0.99	0.83	HSPA7	chr1	unprocessed_pseudogene	heat shock 70kDa protein 7 (HSP70B)
ENSG00000087274.16	27.6	29.15	38.28	39.8	39.85	34.54	24.85	25.23	29.74	19.09	26.52	25.4	23.42	29.03	27.94	23.1	34.15	23.55	ADD1	chr4	protein_coding	adducin 1 (alpha)
ENSG00000251569.1	0.08	0.0	0.0	0.0	0.0	0.0	0.0	0.01	0.0	0.0	0.0	0.0	0.0	0.0	0.0	0.0	0.0	0.0	RP11-724O16.1	chr2	protein_coding	--
ENSG00000269711.1	5.31	7.03	15.63	13.01	12.06	11.98	8.39	7.28	11.51	18.93	13.96	13.6	13.19	14.93	15.12	17.01	37.19	17.55	CTD-3214H19.16	chr19	protein_coding	--
ENSG00000280409.1	0.0	0.0	0.0	0.0	0.0	0.0	0.0	0.0	0.0	0.0	0.0	0.0	0.0	0.01	0.0	0.0	0.0	0.0	LINC01101	chr2	TEC	long intergenic non-protein coding RNA 1101
ENSG00000173976.15	0.0	0.0	0.0	0.0	0.0	0.0	0.0	0.0	0.0	0.0	0.0	0.0	0.0	0.0	0.0	0.0	0.0	0.01	RAX2	chr19	protein_coding	retina and anterior neural fold homeobox 2
ENSG00000123405.13	7.87	15.71	23.61	14.16	21.8	17.65	4.56	3.56	4.52	3.16	9.06	5.23	5.67	3.8	17.18	7.74	13.1	5.09	NFE2	chr12	protein_coding	nuclear factor, erythroid 2
ENSG00000094880.10	3.28	3.6	3.69	4.09	4.07	3.31	1.7	2.12	2.61	2.27	3.43	2.23	2.93	2.43	2.45	1.6	2.24	2.84	CDC23	chr5	protein_coding	cell division cycle 23
ENSG00000174175.16	1.28	1.95	4.59	3.71	4.73	1.08	3.63	1.29	0.85	0.48	0.48	0.2	1.13	0.88	3.02	2.54	3.86	2.93	SELP	chr1	protein_coding	selectin P (granule membrane protein 140kDa, antigen CD62)
ENSG00000106624.8	1.19	0.55	1.29	1.78	1.75	1.8	0.66	0.38	0.9	0.34	0.92	0.52	1.07	1.01	0.74	0.49	0.43	0.46	AEBP1	chr7	protein_coding	AE binding protein 1
ENSG00000273712.1	0.0	0.0	0.0	0.0	0.0	0.0	0.08	0.0	0.0	0.0	0.0	0.0	0.0	0.0	0.0	0.0	0.0	0.0	RP5-874C20.7	chr6	processed_pseudogene	--
ENSG00000259813.1	0.0	0.0	0.09	0.09	0.0	0.0	0.1	0.0	0.0	0.09	0.0	0.0	0.1	0.33	0.2	0.1	0.0	0.0	RP5-1142A6.5	chr16	antisense	--
ENSG00000197467.13	0.16	0.05	0.09	0.13	0.01	0.2	0.01	0.06	0.02	0.0	0.01	0.04	0.05	0.07	0.01	0.01	0.01	0.04	COL13A1	chr10	protein_coding	collagen, type XIII, alpha 1
ENSG00000163626.16	1.35	1.58	1.61	1.88	2.13	1.77	0.54	1.03	0.97	0.66	1.51	1.07	1.55	1.15	1.31	0.75	1.52	1.07	COX18	chr4	protein_coding	COX18 cytochrome c oxidase assembly factor
ENSG00000111775.2	9.65	14.07	16.64	16.31	19.2	15.63	15.07	14.03	18.96	17.94	16.2	17.78	18.43	21.46	17.25	14.22	29.01	23.24	COX6A1	chr12	protein_coding	cytochrome c oxidase subunit VIa polypeptide 1
ENSG00000270711.1	0.0	0.0	0.0	0.05	0.0	0.05	0.1	0.0	0.0	0.05	0.0	0.0	0.0	0.0	0.0	0.0	0.0	0.0	RP11-46A10.8	chr1	processed_pseudogene	--
ENSG00000270689.1	0.03	0.0	0.0	0.08	0.09	0.07	1.31	0.04	0.04	0.08	0.09	0.03	0.2	0.14	0.0	0.03	0.03	0.13	BUD13P1	chr11	processed_pseudogene	BUD13 homolog (S. cerevisiae) pseudogene 1
ENSG00000248787.1	0.43	0.37	0.22	0.32	0.25	0.05	0.0	0.0	0.13	0.09	0.1	0.23	0.15	0.11	0.05	0.0	0.1	0.51	RP11-666A20.4	chr3	lincRNA	--
ENSG00000171962.17	0.03	0.0	0.04	0.01	0.02	0.03	0.04	0.01	0.01	0.05	0.02	0.02	0.0	0.0	0.0	0.05	0.02	0.02	LRRC48	chr17	protein_coding	leucine rich repeat containing 48
ENSG00000259318.1	0.55	0.27	0.57	0.53	0.22	0.27	0.29	0.76	1.29	0.6	0.36	1.22	0.64	0.39	0.44	0.87	1.06	0.44	RP11-454L9.2	chr14	processed_pseudogene	--
ENSG00000258491.2	0.0	0.0	0.0	0.05	0.02	0.0	0.07	0.0	0.0	0.02	0.07	0.0	0.0	0.0	0.0	0.0	0.0	0.0	ZFP64P1	chr14	processed_pseudogene	ZFP64 zinc finger protein pseudogene 1
ENSG00000133106.14	3.78	5.53	5.59	4.81	6.04	4.14	4.39	9.22	8.92	18.97	10.81	19.32	9.5	14.58	18.93	16.95	14.76	12.79	EPSTI1	chr13	protein_coding	epithelial stromal interaction 1 (breast)
ENSG00000243081.2	0.01	0.0	0.02	0.02	0.0	0.03	0.03	0.09	0.0	0.0	0.01	0.01	0.01	0.01	0.01	0.04	0.01	0.03	RP11-231E6.1	chr3	lincRNA	--
ENSG00000168874.12	0.26	0.3	0.35	0.08	0.56	0.02	0.05	0.05	0.18	0.14	0.47	0.41	0.29	0.24	0.4	0.35	0.65	0.28	ATOH8	chr2	protein_coding	atonal homolog 8 (Drosophila)
ENSG00000255428.1	0.0	0.0	0.0	0.0	0.02	0.0	0.0	0.01	0.0	0.0	0.0	0.0	0.0	0.0	0.0	0.0	0.0	0.0	RP11-794P6.1	chr11	sense_intronic	--
ENSG00000131323.14	3.37	2.92	4.03	3.91	4.16	4.0	2.53	2.1	3.68	5.71	3.41	4.81	3.38	3.27	2.48	3.33	4.66	5.19	TRAF3	chr14	protein_coding	TNF receptor-associated factor 3
ENSG00000271774.1	0.0	0.04	0.0	0.0	0.0	0.03	0.09	0.0	0.0	0.0	0.0	0.0	0.0	0.06	0.0	0.0	0.0	0.0	RP4-678D15.1	chr20	antisense	--
ENSG00000221301.1	0.15	0.18	0.0	0.0	0.0	0.0	0.0	0.0	0.0	0.0	0.0	0.0	0.0	0.0	0.0	0.0	0.0	0.0	AC116562.1	chr4	miRNA	--
ENSG00000279713.1	0.01	0.0	0.0	0.01	0.0	0.0	0.0	0.0	0.0	0.0	0.0	0.0	0.0	0.0	0.0	0.0	0.0	0.01	CTD-3035K23.3	chr17	TEC	--
ENSG00000105993.14	6.02	5.68	5.78	6.27	6.92	4.63	8.88	8.41	7.85	7.65	5.8	6.83	8.75	8.57	6.29	6.93	9.32	8.62	DNAJB6	chr7	protein_coding	DnaJ (Hsp40) homolog, subfamily B, member 6
ENSG00000112195.8	1.16	1.23	1.22	1.61	1.89	1.81	2.2	0.89	0.94	2.26	1.86	1.62	3.99	1.74	1.29	1.41	1.75	2.06	TREML2	chr6	protein_coding	triggering receptor expressed on myeloid cells-like 2
ENSG00000107959.15	7.94	9.0	11.13	9.52	9.69	8.64	9.06	6.79	7.91	7.29	9.0	6.87	10.5	7.84	5.99	5.09	8.84	8.05	PITRM1	chr10	protein_coding	pitrilysin metallopeptidase 1
ENSG00000227678.7	2.82	2.07	1.65	2.52	1.53	1.67	0.7	0.77	1.03	0.26	1.13	1.08	1.28	0.84	0.98	0.31	0.59	0.6	RP11-73O6.3	chr6	antisense	--
ENSG00000228935.1	0.01	0.0	0.0	0.0	0.0	0.0	0.0	0.0	0.0	0.0	0.0	0.0	0.0	0.0	0.0	0.0	0.0	0.0	RP11-189G24.2	chr20	processed_pseudogene	--
ENSG00000166589.12	0.0	0.0	0.01	0.0	0.0	0.0	0.05	0.03	0.0	0.05	0.0	0.0	0.02	0.0	0.0	0.0	0.0	0.01	CDH16	chr16	protein_coding	cadherin 16, KSP-cadherin
ENSG00000268975.1	1.94	1.82	3.17	3.45	2.91	3.63	2.13	1.72	2.62	2.81	2.19	2.17	2.33	2.56	2.92	2.91	4.8	2.54	MIA-RAB4B	chr19	protein_coding	MIA-RAB4B readthrough (NMD candidate)
ENSG00000237886.1	0.04	0.12	0.17	0.05	0.04	0.02	0.12	0.03	0.33	0.09	0.02	0.07	0.13	0.19	0.0	0.02	0.1	0.04	LINC01573	chr9	antisense	long intergenic non-protein coding RNA 1573
ENSG00000184459.8	0.0	0.01	0.01	0.0	0.02	0.0	0.0	0.0	0.0	0.02	0.01	0.0	0.0	0.0	0.0	0.0	0.0	0.0	BPIFC	chr22	protein_coding	BPI fold containing family C
ENSG00000025293.15	6.55	6.85	7.45	7.82	7.72	6.82	6.38	4.96	7.81	8.53	10.97	9.5	13.04	8.98	5.93	5.69	7.34	10.52	PHF20	chr20	protein_coding	PHD finger protein 20
ENSG00000105229.6	3.5	4.31	5.36	5.41	6.72	5.68	2.83	2.88	3.53	4.51	4.6	4.48	4.89	4.53	5.61	4.22	6.63	4.64	PIAS4	chr19	protein_coding	protein inhibitor of activated STAT, 4
ENSG00000070950.9	1.87	1.61	1.42	1.81	1.41	1.52	0.56	1.59	1.64	1.05	1.05	1.25	1.2	1.4	1.11	1.07	1.05	1.51	RAD18	chr3	protein_coding	RAD18 E3 ubiquitin protein ligase
ENSG00000006016.10	0.04	0.01	0.01	0.0	0.07	0.0	0.0	0.03	0.01	0.01	0.02	0.01	0.01	0.01	0.01	0.06	0.0	0.0	CRLF1	chr19	protein_coding	cytokine receptor-like factor 1
ENSG00000260803.1	0.77	0.51	0.65	0.56	0.71	0.78	0.42	0.18	0.42	0.25	0.44	0.31	0.27	0.36	0.28	0.11	0.49	0.53	Z84812.4	chr16	processed_transcript	--
ENSG00000200278.1	0.17	0.0	0.0	0.15	0.0	0.0	0.16	0.21	0.0	0.0	0.32	0.0	0.15	0.17	0.0	0.0	0.0	0.16	RNA5SP352	chr11	rRNA	RNA, 5S ribosomal pseudogene 352
ENSG00000178096.8	1.06	0.78	1.52	1.26	1.44	1.49	2.06	0.61	1.11	1.23	1.59	1.22	1.0	1.27	1.26	0.83	1.05	1.46	BOLA1	chr1	protein_coding	bolA family member 1
ENSG00000198898.12	6.6	8.49	4.46	4.59	4.58	4.23	2.78	7.0	4.22	5.0	3.7	4.22	5.24	4.79	6.98	5.92	9.02	5.68	CAPZA2	chr7	protein_coding	capping protein (actin filament) muscle Z-line, alpha 2
ENSG00000278272.1	2.34	1.28	4.72	11.49	5.3	2.76	10.9	3.26	4.45	10.4	9.63	7.86	5.45	6.19	6.71	7.67	10.14	20.31	HIST1H3C	chr6	protein_coding	histone cluster 1, H3c
ENSG00000276747.1	0.06	0.24	0.02	0.02	0.02	0.07	0.4	0.21	0.11	0.1	0.21	0.12	0.0	0.04	0.62	0.28	0.0	0.03	PADI6	chr1	protein_coding	peptidyl arginine deiminase, type VI
ENSG00000188636.3	3.81	2.66	4.4	5.81	4.3	4.78	2.45	4.01	5.23	4.51	4.45	6.43	4.7	5.82	2.95	3.54	4.22	4.63	LDOC1L	chr22	protein_coding	leucine zipper, down-regulated in cancer 1-like
ENSG00000259205.2	2.37	2.99	2.75	3.15	3.77	3.82	0.42	1.04	1.82	0.52	1.33	1.26	1.0	1.36	2.76	1.18	1.84	1.1	PRKXP1	chr15	processed_pseudogene	protein kinase, X-linked, pseudogene 1
ENSG00000107902.13	3.33	5.03	4.26	5.36	4.44	4.64	3.92	2.97	4.73	3.24	4.13	3.86	3.58	5.35	5.85	5.62	7.61	6.01	LHPP	chr10	protein_coding	phospholysine phosphohistidine inorganic pyrophosphate phosphatase
ENSG00000237130.1	0.06	0.0	0.0	0.0	0.0	0.0	0.0	0.0	0.0	0.0	0.0	0.0	0.0	0.0	0.0	0.0	0.0	0.0	MRPS6P2	chr1	processed_pseudogene	mitochondrial ribosomal protein S6 pseudogene 2
ENSG00000254469.7	0.83	0.58	0.72	0.71	0.85	1.21	0.19	0.38	0.6	0.43	0.67	0.4	0.67	0.72	0.47	0.4	0.33	0.49	RP11-849H4.2	chr11	protein_coding	--
ENSG00000137078.8	5.75	5.27	8.99	8.46	11.89	9.49	3.61	2.48	4.23	3.36	6.29	3.13	4.48	3.31	3.3	2.76	3.51	3.27	SIT1	chr9	protein_coding	signaling threshold regulating transmembrane adaptor 1
ENSG00000183208.12	0.66	0.85	0.98	1.05	1.09	1.07	0.23	0.27	0.21	0.4	0.59	0.32	0.51	0.29	0.4	0.24	0.38	0.44	GDPGP1	chr15	protein_coding	GDP-D-glucose phosphorylase 1
ENSG00000187812.12	0.0	0.0	0.0	0.0	0.0	0.01	0.0	0.0	0.0	0.0	0.0	0.0	0.0	0.0	0.0	0.0	0.0	0.0	RP11-24M17.5	chr15	transcribed_unprocessed_pseudogene	--
ENSG00000167157.10	0.0	0.0	0.01	0.0	0.0	0.0	0.0	0.0	0.0	0.0	0.0	0.0	0.0	0.0	0.0	0.0	0.0	0.0	PRRX2	chr9	protein_coding	paired related homeobox 2
ENSG00000111196.9	1.61	1.16	0.72	1.3	1.17	1.23	0.3	0.64	0.74	0.3	0.79	0.55	0.9	0.76	0.69	0.43	0.45	0.61	MAGOHB	chr12	protein_coding	mago-nashi homolog B (Drosophila)
ENSG00000260625.2	0.56	0.32	0.37	0.69	0.36	0.45	0.13	0.47	0.25	0.15	0.03	0.18	0.16	0.67	0.13	0.13	0.24	0.03	RP11-452L6.7	chr16	antisense	--
ENSG00000264546.1	1.33	1.48	1.52	1.37	1.56	1.86	1.26	2.27	1.19	1.59	1.48	1.69	1.6	1.8	0.96	1.9	1.54	2.29	RP11-464D20.6	chr17	sense_intronic	--
ENSG00000240521.1	0.0	0.0	0.04	0.01	0.07	0.03	0.02	0.0	0.0	0.0	0.02	0.0	0.0	0.0	0.05	0.0	0.0	0.0	RP11-680B3.2	chr3	antisense	--
ENSG00000163481.7	3.18	2.29	3.59	3.68	4.18	4.13	2.34	2.62	3.79	4.18	5.58	4.57	5.54	4.36	2.94	2.62	4.12	4.55	RNF25	chr2	protein_coding	ring finger protein 25
ENSG00000271439.1	0.0	0.0	0.0	0.0	0.07	0.0	0.0	0.0	0.0	0.0	0.0	0.0	0.0	0.0	0.0	0.0	0.0	0.0	RP11-666A1.7	chr1	processed_pseudogene	--
ENSG00000087077.11	0.55	0.54	0.91	1.09	0.86	0.88	0.82	0.82	1.0	0.89	0.84	0.77	0.77	0.84	0.93	0.9	1.57	1.06	TRIP6	chr7	protein_coding	thyroid hormone receptor interactor 6
ENSG00000164530.13	0.84	0.52	0.9	0.62	0.93	0.93	0.05	0.16	0.24	0.07	0.21	0.17	0.02	0.15	0.22	0.2	0.49	0.34	PI16	chr6	protein_coding	peptidase inhibitor 16
ENSG00000160785.13	5.84	7.49	8.47	8.07	11.14	9.69	6.13	5.93	7.33	7.45	9.62	7.37	12.06	6.52	8.91	6.39	7.48	7.93	SLC25A44	chr1	protein_coding	solute carrier family 25, member 44
ENSG00000115165.9	58.82	50.75	39.62	50.87	38.84	32.88	40.55	83.94	83.76	100.96	104.72	87.15	114.04	97.55	56.32	70.25	89.33	90.44	CYTIP	chr2	protein_coding	cytohesin 1 interacting protein
ENSG00000276696.1	0.53	0.61	0.28	0.15	0.33	0.75	0.16	0.0	0.0	0.6	0.16	0.31	0.16	0.0	0.0	0.0	0.0	0.0	Y_RNA	chr15	misc_RNA	--
ENSG00000104549.11	1.9	1.71	2.17	2.42	2.31	1.35	2.65	2.68	2.43	8.06	3.26	4.76	5.32	5.07	1.49	4.29	3.22	9.81	SQLE	chr8	protein_coding	squalene epoxidase
ENSG00000229628.1	0.34	0.2	0.1	0.29	0.04	0.15	0.08	0.31	0.07	0.0	0.28	0.26	0.35	0.56	0.08	0.04	0.42	0.2	AC073115.7	chr7	lincRNA	--
ENSG00000273674.4	0.01	0.0	0.05	0.01	0.08	0.05	0.0	0.0	0.02	0.02	0.02	0.02	0.04	0.0	0.0	0.02	0.04	0.06	CTD-2378E12.1	chr15	lincRNA	--
ENSG00000255201.1	0.0	0.0	0.0	0.0	0.0	0.0	0.04	0.0	0.03	0.0	0.0	0.0	0.0	0.0	0.0	0.0	0.0	0.0	RP11-350N15.4	chr8	antisense	--
ENSG00000155428.12	0.0	0.0	0.0	0.01	0.0	0.01	0.0	0.0	0.0	0.0	0.0	0.0	0.01	0.05	0.01	0.0	0.02	0.0	TRIM74	chr7	protein_coding	tripartite motif containing 74
ENSG00000277721.1	0.0	0.0	0.0	0.0	0.0	0.0	0.0	0.0	0.0	0.0	0.0	0.0	0.08	0.0	0.0	0.0	0.0	0.0	Metazoa_SRP	chrX	misc_RNA	--
ENSG00000147324.10	5.9	4.97	5.82	6.06	5.93	5.77	1.87	3.29	4.4	1.44	2.62	2.38	1.96	3.9	2.78	2.2	5.11	2.74	MFHAS1	chr8	protein_coding	malignant fibrous histiocytoma amplified sequence 1
ENSG00000204469.12	19.11	20.13	27.95	27.28	31.65	26.99	18.28	20.26	30.85	26.37	23.87	26.45	25.9	30.33	25.32	23.24	38.19	27.48	PRRC2A	chr6	protein_coding	proline-rich coiled-coil 2A
ENSG00000180279.5	0.07	0.03	0.04	0.13	0.02	0.04	0.05	0.09	0.0	0.0	0.11	0.06	0.04	0.02	0.0	0.0	0.0	0.0	MGC45922	chr19	lincRNA	--
ENSG00000205057.4	0.0	0.0	0.0	0.03	0.0	0.0	0.0	0.0	0.0	0.0	0.0	0.0	0.0	0.0	0.0	0.0	0.0	0.0	CLLU1OS	chr12	protein_coding	chronic lymphocytic leukemia up-regulated 1 opposite strand
ENSG00000172264.16	0.32	0.31	0.11	0.18	0.09	0.16	0.11	0.05	0.05	0.03	0.03	0.03	0.01	0.18	0.15	0.22	0.02	0.02	MACROD2	chr20	protein_coding	MACRO domain containing 2
ENSG00000102053.12	0.18	0.15	0.16	0.26	0.24	0.32	0.12	0.1	0.09	0.03	0.15	0.04	0.23	0.12	0.06	0.1	0.08	0.11	ZC3H12B	chrX	protein_coding	zinc finger CCCH-type containing 12B
ENSG00000185129.5	3.51	2.84	2.24	2.62	3.42	3.51	1.08	1.4	1.14	1.0	1.89	1.19	2.35	1.22	1.31	0.7	1.24	1.07	PURA	chr5	protein_coding	purine-rich element binding protein A
ENSG00000231888.1	0.92	0.15	0.58	0.78	1.09	1.07	2.46	0.08	0.47	0.56	0.98	0.46	0.48	0.13	0.06	0.06	0.13	0.75	MTND5P15	chr3	processed_pseudogene	MT-ND5 pseudogene 15
ENSG00000260345.1	0.23	0.35	0.37	0.65	1.07	0.59	0.5	0.65	0.55	0.79	0.72	0.54	0.84	0.93	0.72	0.64	1.34	1.09	AC009052.12	chr16	processed_transcript	--
ENSG00000229313.1	0.0	0.0	0.0	0.0	0.0	0.0	0.0	0.0	0.0	0.0	0.0	0.0	0.0	0.0	0.0	0.15	0.0	0.0	RP3-425P12.5	chr6	antisense	--
ENSG00000207278.1	0.21	0.0	0.0	0.0	0.0	0.0	0.2	0.0	0.0	0.0	0.0	0.0	0.0	0.0	0.0	0.0	0.0	0.0	RNU6-831P	chr18	snRNA	RNA, U6 small nuclear 831, pseudogene
ENSG00000166401.13	5.17	7.64	6.16	4.77	7.2	5.92	5.19	5.37	4.63	5.86	4.41	4.93	7.07	5.9	8.16	6.47	6.74	7.02	SERPINB8	chr18	protein_coding	serpin peptidase inhibitor, clade B (ovalbumin), member 8
ENSG00000252823.1	0.0	0.0	0.0	0.0	0.0	0.0	0.0	0.0	0.0	0.0	0.0	0.0	0.0	0.0	0.23	0.23	0.0	0.0	RNU6-148P	chr12	snRNA	RNA, U6 small nuclear 148, pseudogene
ENSG00000279474.1	0.14	0.16	0.18	0.23	0.11	0.14	0.19	0.39	0.36	0.21	0.12	0.24	0.11	0.22	0.09	0.2	0.16	0.08	CTD-2286N8.1	chr18	TEC	--
ENSG00000205212.3	0.02	0.0	0.0	0.02	0.04	0.03	0.0	0.0	0.0	0.0	0.0	0.0	0.0	0.0	0.0	0.0	0.0	0.0	CCDC144NL	chr17	protein_coding	coiled-coil domain containing 144 family, N-terminal like
ENSG00000135960.9	1.3	0.83	1.15	1.65	1.36	0.87	0.09	0.31	0.3	0.08	1.2	0.14	1.05	0.77	0.66	0.28	0.22	0.17	EDAR	chr2	protein_coding	ectodysplasin A receptor
ENSG00000129103.17	9.37	11.22	12.1	12.6	10.93	12.59	7.95	8.86	15.09	10.89	12.77	10.82	10.44	14.68	10.91	10.57	16.7	12.55	SUMF2	chr7	protein_coding	sulfatase modifying factor 2
ENSG00000169679.14	0.32	0.25	0.26	0.91	0.42	0.19	0.17	0.35	0.17	0.31	0.3	0.3	0.6	0.23	0.42	0.31	0.34	0.48	BUB1	chr2	protein_coding	BUB1 mitotic checkpoint serine/threonine kinase
ENSG00000272034.1	9.06	7.54	5.48	6.86	3.49	2.36	4.0	4.59	3.78	1.94	2.59	3.29	2.28	2.29	3.52	2.34	1.95	3.57	SNORD14A	chr11	snoRNA	small nucleolar RNA, C/D box 14A
ENSG00000200972.1	0.0	0.0	0.0	0.0	0.0	0.0	0.19	0.0	0.0	0.0	0.0	0.0	0.0	0.0	0.0	0.0	0.0	0.0	RNU5A-8P	chr1	snRNA	RNA, U5A small nuclear 8, pseudogene
ENSG00000008710.17	1.69	1.6	2.57	2.53	2.73	2.57	1.98	1.37	2.31	1.75	2.04	1.39	2.0	2.23	1.62	1.55	2.26	1.72	PKD1	chr16	protein_coding	polycystic kidney disease 1 (autosomal dominant)
ENSG00000276489.1	0.0	0.0	0.0	0.0	0.0	0.0	0.0	0.0	0.0	0.0	0.0	0.3	0.0	0.0	0.0	0.0	0.0	0.0	MIR6829	chr3	miRNA	microRNA 6829
ENSG00000206924.1	0.0	0.0	0.0	0.0	0.0	0.18	0.0	0.0	0.51	0.0	0.0	0.19	0.0	0.0	0.0	0.0	0.21	0.0	RNU6-689P	chr14	snRNA	RNA, U6 small nuclear 689, pseudogene
ENSG00000179091.4	8.44	11.38	18.88	16.78	17.75	14.72	12.72	13.19	20.67	22.15	16.76	16.65	13.89	23.93	18.99	18.83	30.22	21.72	CYC1	chr8	protein_coding	cytochrome c-1
ENSG00000148248.13	12.9	15.83	19.46	20.29	19.98	16.42	15.5	16.3	20.47	26.91	20.89	22.83	22.33	24.18	18.17	16.76	27.79	23.47	SURF4	chr9	protein_coding	surfeit 4
ENSG00000281593.1	0.1	0.08	0.47	0.47	0.41	0.44	0.19	0.04	0.14	0.09	0.19	0.24	0.06	0.0	0.1	0.03	0.1	0.2	GS1-114I9.3	chr7	protein_coding	--
ENSG00000221869.4	20.67	30.23	25.38	22.66	20.18	18.7	21.99	18.99	31.53	75.07	77.48	82.95	43.74	66.98	44.45	63.19	89.08	51.41	CEBPD	chr8	protein_coding	CCAAT/enhancer binding protein (C/EBP), delta
ENSG00000211751.7	30.6	22.08	32.81	45.79	36.75	33.01	15.56	21.28	33.99	23.68	28.52	20.76	28.81	31.03	18.66	15.52	20.06	24.37	TRBV25-1	chr7	TR_C_gene	T cell receptor beta variable 25-1
ENSG00000201990.1	0.22	0.0	0.0	0.0	0.0	0.0	0.0	0.0	0.0	0.0	0.0	0.0	0.0	0.0	0.0	0.0	0.0	0.0	Y_RNA	chr7	misc_RNA	--
ENSG00000228643.1	0.06	0.13	0.14	0.15	0.16	0.35	0.11	0.14	0.28	0.25	0.38	0.2	0.11	0.18	0.05	0.05	0.11	0.11	AC079779.4	chr2	processed_transcript	--
ENSG00000239961.2	1.37	1.17	1.93	1.28	2.16	3.78	0.97	0.73	1.06	1.29	1.46	1.22	2.42	2.56	0.93	0.45	0.48	0.81	LILRA4	chr19	protein_coding	leukocyte immunoglobulin-like receptor, subfamily A (with TM domain), member 4
ENSG00000131845.14	1.24	1.39	1.58	1.75	1.74	1.69	0.43	0.65	0.85	0.64	1.12	0.93	1.37	1.05	0.79	0.65	0.65	0.9	ZNF304	chr19	protein_coding	zinc finger protein 304
ENSG00000227972.1	0.01	0.0	0.0	0.03	0.01	0.0	0.02	0.01	0.02	0.0	0.04	0.01	0.0	0.01	0.03	0.01	0.0	0.0	PRKRIRP3	chr10	processed_pseudogene	protein-kinase, interferon-inducible double stranded RNA dependent inhibitor, repressor of (P58 repressor) pseudogene 3
ENSG00000166173.10	0.03	0.0	0.0	0.0	0.0	0.0	0.0	0.0	0.0	0.0	0.0	0.0	0.0	0.0	0.0	0.0	0.0	0.0	LARP6	chr15	protein_coding	La ribonucleoprotein domain family, member 6
ENSG00000249112.1	0.0	0.03	0.0	0.0	0.0	0.0	0.0	0.0	0.0	0.0	0.0	0.0	0.0	0.0	0.0	0.0	0.0	0.0	RP11-43D2.2	chr5	antisense	--
ENSG00000280934.1	0.0	0.41	0.0	0.0	0.0	0.3	0.0	0.0	0.0	0.6	0.33	0.0	0.0	0.0	0.0	0.0	0.34	0.0	AL118496.1	chrX	miRNA	--
ENSG00000214160.9	4.84	6.23	9.0	7.91	9.59	8.13	3.96	4.06	5.22	5.02	5.32	5.78	4.75	6.07	7.74	5.99	8.41	5.63	ALG3	chr3	protein_coding	ALG3, alpha-1,3- mannosyltransferase
ENSG00000273155.1	0.0	0.04	0.0	0.0	0.0	0.0	0.0	0.0	0.0	0.0	0.03	0.03	0.0	0.0	0.0	0.0	0.0	0.0	RP11-38C17.1	chr2	protein_coding	--
ENSG00000228779.1	0.0	0.03	0.0	0.0	0.0	0.0	0.11	0.03	0.14	0.0	0.0	0.07	0.08	0.17	0.03	0.03	0.14	0.03	Z69666.2	chr16	antisense	--
ENSG00000214788.2	0.0	0.0	0.0	0.0	0.0	0.02	0.0	0.0	0.0	0.0	0.0	0.0	0.0	0.0	0.0	0.0	0.0	0.0	OOSP1	chr11	unitary_pseudogene	oocyte secreted protein 1, pseudogene
ENSG00000234504.2	0.05	0.02	0.05	0.01	0.04	0.05	0.04	0.04	0.01	0.05	0.03	0.0	0.03	0.0	0.04	0.06	0.03	0.0	RP11-285G1.2	chr10	antisense	--
ENSG00000153044.9	0.64	0.57	0.6	0.65	0.59	0.61	0.26	0.84	0.91	0.58	0.77	0.62	0.49	0.87	0.55	0.35	0.78	1.19	CENPH	chr5	protein_coding	centromere protein H
ENSG00000196933.5	0.0	0.0	0.0	0.0	0.0	0.0	0.06	0.0	0.0	0.0	0.0	0.0	0.0	0.2	0.0	0.0	0.0	0.0	RPS26P11	chrX	processed_pseudogene	ribosomal protein S26 pseudogene 11
ENSG00000107105.14	0.0	0.0	0.0	0.0	0.0	0.01	0.0	0.0	0.0	0.0	0.0	0.0	0.0	0.0	0.0	0.0	0.0	0.0	ELAVL2	chr9	protein_coding	ELAV like neuron-specific RNA binding protein 2
ENSG00000179163.11	4.63	4.4	8.43	6.49	5.26	5.6	2.52	3.61	2.66	2.74	4.44	3.99	2.97	4.8	4.95	3.1	7.39	3.35	FUCA1	chr1	protein_coding	fucosidase, alpha-L- 1, tissue
ENSG00000236714.1	0.04	0.01	0.01	0.0	0.0	0.0	0.0	0.0	0.0	0.0	0.0	0.0	0.0	0.0	0.0	0.0	0.0	0.0	AC005592.1	chr5	lincRNA	--
ENSG00000259239.1	0.0	0.0	0.0	0.0	0.0	0.0	0.0	0.0	0.01	0.0	0.0	0.0	0.0	0.0	0.0	0.0	0.0	0.0	RP11-521C20.1	chr15	processed_pseudogene	--
ENSG00000177138.15	0.0	0.0	0.0	0.0	0.02	0.0	0.0	0.0	0.0	0.0	0.0	0.0	0.01	0.0	0.0	0.0	0.0	0.0	FAM9B	chrX	protein_coding	family with sequence similarity 9, member B
ENSG00000183378.11	0.01	0.0	0.0	0.0	0.0	0.0	0.0	0.0	0.0	0.0	0.0	0.0	0.0	0.0	0.0	0.0	0.0	0.0	OVCH2	chr11	protein_coding	ovochymase 2 (gene/pseudogene)
ENSG00000213412.3	0.0	0.0	0.0	0.03	0.04	0.03	0.0	0.0	0.0	0.03	0.0	0.07	0.0	0.0	0.0	0.0	0.08	0.04	HNRNPA1P33	chr10	processed_pseudogene	heterogeneous nuclear ribonucleoprotein A1 pseudogene 33
ENSG00000177294.6	0.08	0.19	0.15	0.19	0.16	0.13	0.37	0.12	0.04	0.22	0.34	0.14	0.09	0.12	0.15	0.01	0.07	0.14	FBXO39	chr17	protein_coding	F-box protein 39
ENSG00000257270.1	0.0	0.0	0.08	0.04	0.05	0.04	0.05	0.0	0.0	0.0	0.0	0.0	0.09	0.0	0.0	0.05	0.0	0.0	RP11-521B24.5	chr14	antisense	--
ENSG00000111667.13	4.51	5.56	8.26	8.25	8.85	7.88	4.1	4.28	6.28	4.32	4.42	4.83	4.27	6.89	6.44	4.55	8.37	5.09	USP5	chr12	protein_coding	ubiquitin specific peptidase 5 (isopeptidase T)
ENSG00000279694.1	0.0	0.0	0.0	0.0	0.0	0.01	0.0	0.0	0.0	0.0	0.0	0.0	0.0	0.0	0.0	0.0	0.0	0.0	RP11-5O23.2	chr15	TEC	--
ENSG00000237338.1	0.0	0.0	0.0	0.0	0.04	0.0	0.0	0.0	0.0	0.0	0.0	0.0	0.0	0.0	0.0	0.0	0.0	0.0	FTCD-AS1	chr21	antisense	FTCD antisense RNA 1
ENSG00000117411.16	0.23	0.22	0.51	0.7	0.65	0.55	0.51	0.32	0.71	0.49	0.52	0.5	0.44	0.61	0.36	0.25	0.6	0.44	B4GALT2	chr1	protein_coding	UDP-Gal:betaGlcNAc beta 1,4- galactosyltransferase, polypeptide 2
ENSG00000200218.1	0.0	0.0	0.0	0.0	0.0	0.0	0.2	0.0	0.0	0.0	0.0	0.0	0.0	0.0	0.0	0.0	0.0	0.0	RNU6-697P	chr10	snRNA	RNA, U6 small nuclear 697, pseudogene
ENSG00000278919.1	0.05	0.06	0.08	0.09	0.1	0.15	0.01	0.13	0.16	0.16	0.18	0.14	0.24	0.11	0.04	0.07	0.04	0.16	AP006285.2	chr11	protein_coding	--
ENSG00000164715.5	3.5	3.97	5.6	5.17	5.71	5.1	4.4	5.11	7.76	7.46	6.39	6.32	6.27	7.48	6.37	6.48	8.0	8.27	LMTK2	chr7	protein_coding	lemur tyrosine kinase 2
ENSG00000261045.2	0.0	0.0	0.03	0.0	0.0	0.0	0.0	0.0	0.0	0.0	0.0	0.0	0.0	0.0	0.0	0.0	0.03	0.0	RP11-673P17.4	chr16	lincRNA	--
ENSG00000264007.1	0.07	0.29	0.12	0.06	0.07	0.15	1.58	0.0	0.06	0.43	2.05	0.47	0.2	0.0	0.1	0.0	0.03	0.14	RP11-68I3.10	chr17	sense_intronic	--
ENSG00000261399.1	0.05	0.0	0.0	0.04	0.0	0.0	0.0	0.0	0.0	0.0	0.05	0.0	0.0	0.0	0.0	0.09	0.0	0.0	LA16c-329F2.1	chr16	antisense	--
ENSG00000166743.9	0.03	0.04	0.1	0.1	0.05	0.05	0.03	0.03	0.03	0.08	0.08	0.02	0.02	0.0	0.03	0.04	0.05	0.0	ACSM1	chr16	protein_coding	acyl-CoA synthetase medium-chain family member 1
ENSG00000165671.18	9.32	9.74	11.27	11.32	10.73	9.81	6.98	7.91	10.77	5.54	7.86	7.37	8.22	10.58	10.37	7.96	11.67	8.43	NSD1	chr5	protein_coding	nuclear receptor binding SET domain protein 1
ENSG00000268797.1	0.04	0.0	0.0	0.0	0.04	0.0	0.0	0.0	0.0	0.0	0.04	0.03	0.0	0.0	0.0	0.0	0.0	0.0	CTC-490E21.12	chr19	protein_coding	--
ENSG00000186184.15	6.04	7.51	8.52	7.41	7.54	7.38	5.48	6.41	8.08	6.98	9.58	7.19	7.97	8.77	8.83	7.4	10.4	9.16	POLR1D	chr13	protein_coding	polymerase (RNA) I polypeptide D, 16kDa
ENSG00000158773.14	11.75	15.73	18.02	18.03	20.9	19.8	16.55	15.14	25.26	27.56	28.9	24.16	24.92	29.52	23.15	26.58	27.13	26.3	USF1	chr1	protein_coding	upstream transcription factor 1
ENSG00000275727.1	0.0	0.0	0.0	0.0	0.19	0.18	0.0	0.0	0.0	0.0	0.0	0.0	0.0	0.0	0.0	0.2	0.0	0.0	AC092375.1	chr16	miRNA	--
ENSG00000257831.1	0.07	0.14	0.04	0.0	0.04	0.0	0.0	0.0	0.02	0.04	0.11	0.0	0.0	0.0	0.0	0.0	0.0	0.0	RP11-596D21.1	chr14	antisense	--
ENSG00000177614.9	0.01	0.03	0.02	0.03	0.01	0.02	0.0	0.01	0.01	0.0	0.0	0.01	0.02	0.0	0.01	0.02	0.0	0.01	PGBD5	chr1	protein_coding	piggyBac transposable element derived 5
ENSG00000080561.13	0.79	0.63	0.8	1.07	1.02	0.87	0.2	0.41	0.45	0.26	0.57	0.42	0.83	0.98	0.31	0.36	0.56	0.83	MID2	chrX	protein_coding	midline 2
ENSG00000263986.1	0.05	0.05	0.0	0.0	0.04	0.08	0.0	0.0	0.0	0.0	0.0	0.0	0.0	0.0	0.04	0.04	0.0	0.0	RP11-746M1.1	chr17	antisense	--
ENSG00000275410.4	0.01	0.01	0.01	0.0	0.01	0.01	0.0	0.01	0.01	0.0	0.01	0.0	0.0	0.0	0.0	0.0	0.0	0.0	HNF1B	chr17	protein_coding	HNF1 homeobox B
ENSG00000175745.11	0.02	0.0	0.0	0.0	0.02	0.01	0.01	0.0	0.01	0.0	0.0	0.02	0.0	0.01	0.01	0.01	0.01	0.01	NR2F1	chr5	protein_coding	nuclear receptor subfamily 2, group F, member 1
ENSG00000196826.7	0.02	0.01	0.01	0.03	0.01	0.02	0.01	0.01	0.03	0.02	0.0	0.03	0.0	0.02	0.0	0.01	0.06	0.02	CTD-2192J16.17	chr19	protein_coding	--
ENSG00000200345.2	0.0	0.0	0.35	0.18	0.2	0.18	0.0	0.0	0.0	0.0	0.0	0.19	0.19	0.0	0.0	0.4	0.21	0.2	RNU6-485P	chr12	snRNA	RNA, U6 small nuclear 485, pseudogene
ENSG00000230772.1	0.11	0.03	0.16	0.31	0.28	0.38	0.03	0.13	0.0	0.02	0.23	0.07	0.2	0.0	0.03	0.0	0.03	0.05	VN1R108P	chr20	unprocessed_pseudogene	vomeronasal 1 receptor 108 pseudogene
ENSG00000265521.1	0.0	0.0	0.0	0.25	0.0	0.0	0.0	0.0	0.0	0.0	0.55	0.0	0.0	0.0	0.0	0.0	0.0	0.0	MIR5697	chr1	miRNA	microRNA 5697
ENSG00000236274.1	0.02	0.03	0.0	0.0	0.0	0.0	0.0	0.0	0.02	0.0	0.0	0.0	0.0	0.0	0.0	0.0	0.0	0.0	RP4-728D4.3	chr1	processed_pseudogene	--
ENSG00000260619.1	0.06	0.04	0.02	0.05	0.09	0.02	0.03	0.01	0.0	0.03	0.01	0.06	0.03	0.0	0.03	0.0	0.04	0.03	RP11-775C24.3	chr15	lincRNA	--
ENSG00000202175.1	0.0	0.0	0.0	0.0	0.0	0.17	0.0	0.0	0.0	0.0	0.0	0.0	0.0	0.0	0.0	0.0	0.0	0.0	RNA5SP128	chr3	rRNA	RNA, 5S ribosomal pseudogene 128
ENSG00000135636.13	7.81	9.4	14.98	7.71	16.63	13.04	12.0	10.23	8.88	14.01	10.14	13.76	6.85	12.08	24.13	22.99	36.1	10.95	DYSF	chr2	protein_coding	dysferlin
ENSG00000271717.1	0.72	0.08	0.27	0.0	0.3	0.28	0.25	0.08	0.16	0.06	0.06	0.0	0.3	0.53	0.0	0.12	0.06	0.0	CTD-3020H12.4	chr19	antisense	--
ENSG00000251449.2	0.0	0.0	0.0	0.0	0.0	0.06	0.0	0.0	0.0	0.0	0.0	0.0	0.0	0.0	0.0	0.0	0.0	0.0	MTND1P19	chr4	processed_pseudogene	MT-ND1 pseudogene 19
ENSG00000127554.12	1.12	0.9	1.52	1.95	1.94	1.91	1.05	1.8	2.68	1.91	1.61	2.29	2.19	2.65	1.92	1.65	3.01	2.04	GFER	chr16	protein_coding	growth factor, augmenter of liver regeneration
ENSG00000273036.2	0.28	0.18	0.29	0.27	0.33	0.18	0.06	0.05	0.09	0.02	0.03	0.02	0.09	0.1	0.02	0.08	0.09	0.13	FAM95C	chr9	lincRNA	family with sequence similarity 95, member C
ENSG00000138172.10	11.19	14.62	21.29	17.91	25.25	25.81	5.99	6.89	10.69	9.38	18.01	15.23	11.71	7.47	15.01	8.96	20.22	11.12	CALHM2	chr10	protein_coding	calcium homeostasis modulator 2
ENSG00000165533.18	0.18	0.22	0.19	0.19	0.2	0.17	0.07	0.13	0.17	0.09	0.12	0.06	0.09	0.09	0.1	0.07	0.1	0.05	TTC8	chr14	protein_coding	tetratricopeptide repeat domain 8
ENSG00000166803.10	0.12	0.15	0.03	0.26	0.11	0.07	0.09	0.16	0.1	0.1	0.08	0.19	0.06	0.12	0.16	0.13	0.18	0.37	KIAA0101	chr15	protein_coding	KIAA0101
ENSG00000234769.7	0.5	0.21	0.43	0.56	0.61	0.63	0.17	0.4	0.51	0.41	0.33	0.45	0.33	0.41	0.77	0.32	0.64	0.4	WASH4P	chr16	unprocessed_pseudogene	WAS protein family homolog 4 pseudogene
ENSG00000179930.5	0.0	0.0	0.0	0.0	0.0	0.01	0.0	0.0	0.0	0.0	0.0	0.0	0.0	0.0	0.0	0.0	0.0	0.0	ZNF648	chr1	protein_coding	zinc finger protein 648
ENSG00000251435.1	0.0	0.0	0.0	0.02	0.0	0.0	0.0	0.0	0.0	0.0	0.0	0.0	0.0	0.0	0.0	0.0	0.0	0.0	C1GALT1P2	chr5	processed_pseudogene	ore 1 synthase, glycoprotein-N-acetylgalactosamine 3-beta-galactosyltransferase 1 pseudogene 2
ENSG00000186998.15	0.02	0.07	0.03	0.04	0.04	0.06	0.07	0.05	0.02	0.05	0.0	0.01	0.06	0.04	0.08	0.1	0.08	0.04	EMID1	chr22	protein_coding	EMI domain containing 1
ENSG00000168405.14	4.65	3.86	3.75	4.92	4.73	4.1	2.67	3.23	3.25	2.93	4.18	2.56	4.77	3.0	2.85	2.03	3.32	2.89	CMAHP	chr6	unitary_pseudogene	cytidine monophospho-N-acetylneuraminic acid hydroxylase, pseudogene
ENSG00000148356.13	2.17	2.21	2.56	2.73	2.58	2.78	1.61	1.85	2.61	1.93	2.14	2.31	1.79	2.53	2.8	2.7	3.73	2.31	LRSAM1	chr9	protein_coding	leucine rich repeat and sterile alpha motif containing 1
ENSG00000202198.1	25126.3	23121.41	30022.85	28969.73	26036.26	23632.15	23756.44	19884.0	30801.6	24587.93	28394.75	25454.39	32466.3	32689.24	25863.64	25915.64	34442.53	28073.49	RN7SK	chr6	misc_RNA	RNA, 7SK small nuclear
ENSG00000231467.2	0.0	0.0	0.0	0.0	0.0	0.0	0.0	0.06	0.0	0.0	0.0	0.0	0.0	0.0	0.0	0.0	0.0	0.0	RP5-1170K4.7	chr22	antisense	--
ENSG00000100401.19	4.43	4.06	6.03	6.38	7.83	6.75	6.31	4.57	7.95	8.77	8.6	7.35	11.25	7.47	5.79	5.19	7.02	7.23	RANGAP1	chr22	protein_coding	Ran GTPase activating protein 1
ENSG00000126266.3	0.1	0.08	0.14	0.14	0.04	0.05	0.41	0.1	0.2	0.27	0.06	0.04	0.3	0.2	0.06	0.38	0.2	0.18	FFAR1	chr19	protein_coding	free fatty acid receptor 1
ENSG00000267504.1	0.04	0.19	0.05	0.05	0.23	0.02	0.1	0.13	0.03	0.02	0.04	0.0	0.09	0.15	0.06	0.02	0.02	0.1	RP11-845C23.2	chr18	sense_intronic	--
ENSG00000129083.12	15.63	15.93	14.48	16.03	12.64	12.65	9.12	12.06	11.54	14.41	14.88	12.87	16.03	13.02	11.65	11.43	12.03	14.98	COPB1	chr11	protein_coding	coatomer protein complex, subunit beta 1
ENSG00000144036.14	1.63	1.46	1.45	1.52	1.37	1.4	0.9	1.1	1.26	0.57	1.11	0.97	1.06	1.22	0.94	0.73	1.09	1.02	EXOC6B	chr2	protein_coding	exocyst complex component 6B
ENSG00000229985.2	0.0	0.0	0.07	0.0	0.0	0.0	0.0	0.0	0.0	0.0	0.0	0.0	0.0	0.0	0.0	0.0	0.0	0.0	RP11-40H20.5	chr1	processed_pseudogene	--
ENSG00000078967.12	1.54	1.7	2.25	2.11	2.58	1.68	1.59	1.6	1.9	1.53	1.46	1.67	1.48	1.73	2.05	1.48	2.27	2.03	UBE2D4	chr7	protein_coding	ubiquitin-conjugating enzyme E2D 4 (putative)
ENSG00000104976.11	2.38	2.88	4.91	3.87	5.0	4.38	4.58	3.64	4.35	5.43	5.98	6.36	4.94	5.26	5.59	3.99	9.77	6.2	SNAPC2	chr19	protein_coding	small nuclear RNA activating complex, polypeptide 2, 45kDa
ENSG00000170089.15	0.35	0.18	0.36	0.53	0.17	0.35	0.28	0.06	0.05	0.06	0.12	0.26	0.2	0.09	0.12	0.04	0.05	0.06	RP11-423H2.1	chr5	transcribed_unprocessed_pseudogene	--
ENSG00000224786.1	0.0	0.06	0.0	0.0	0.0	0.0	0.0	0.0	0.0	0.0	0.0	0.0	0.0	0.0	0.0	0.0	0.0	0.0	CETN4P	chr4	unitary_pseudogene	centrin EF-hand protein 4, pseudogene
ENSG00000266124.1	0.0	0.5	0.35	1.47	0.4	0.37	0.4	0.53	1.02	0.74	0.81	1.13	0.39	0.87	0.0	1.61	0.42	0.82	MIR5587	chr16	miRNA	microRNA 5587
ENSG00000075043.17	0.02	0.0	0.0	0.0	0.0	0.0	0.01	0.01	0.0	0.0	0.01	0.0	0.0	0.0	0.0	0.0	0.0	0.0	KCNQ2	chr20	protein_coding	potassium channel, voltage gated KQT-like subfamily Q, member 2
ENSG00000258538.5	0.0	0.0	0.0	0.0	0.0	0.03	0.0	0.0	0.0	0.0	0.0	0.0	0.0	0.0	0.0	0.04	0.0	0.04	RP11-753D20.3	chr14	lincRNA	--
ENSG00000112062.10	12.5	17.81	18.08	15.72	16.58	15.31	9.68	9.26	8.41	7.19	13.07	9.68	11.11	8.23	16.41	11.12	13.06	8.81	MAPK14	chr6	protein_coding	mitogen-activated protein kinase 14
ENSG00000257310.1	0.0	0.0	0.0	0.01	0.0	0.0	0.0	0.0	0.0	0.0	0.0	0.0	0.0	0.0	0.0	0.0	0.0	0.0	RP11-496I2.2	chr14	lincRNA	--
ENSG00000225938.1	1.59	1.24	0.96	1.4	1.16	1.5	0.11	0.28	0.81	0.44	0.69	0.89	1.8	0.46	0.27	0.48	1.26	1.08	RP4-575N6.4	chr1	antisense	--
ENSG00000245748.1	0.02	0.01	0.02	0.0	0.02	0.02	0.01	0.0	0.0	0.0	0.0	0.01	0.0	0.01	0.0	0.0	0.0	0.01	RP11-367J11.2	chr4	antisense	--
ENSG00000175701.10	0.38	0.35	0.68	0.66	0.65	0.56	0.22	0.23	0.53	0.43	0.54	0.54	0.33	0.53	0.52	0.58	0.81	0.56	LINC00116	chr2	protein_coding	long intergenic non-protein coding RNA 116
ENSG00000261783.1	0.49	0.71	0.84	0.78	1.3	0.73	0.92	0.6	0.68	0.84	0.46	0.75	0.61	0.31	0.46	0.46	0.18	0.81	RP11-252K23.2	chr16	sense_intronic	--
ENSG00000188032.9	0.0	0.0	0.05	0.0	0.0	0.03	0.05	0.0	0.0	0.04	0.06	0.0	0.03	0.0	0.0	0.01	0.0	0.02	C19orf67	chr19	protein_coding	chromosome 19 open reading frame 67
ENSG00000257480.1	0.07	0.0	0.06	0.06	0.02	0.0	0.05	0.06	0.06	0.04	0.0	0.0	0.02	0.03	0.02	0.0	0.0	0.0	MRPL2P1	chr12	processed_pseudogene	mitochondrial ribosomal protein L2 pseudogene 1
ENSG00000068001.13	0.73	1.17	1.58	1.08	1.57	1.5	0.62	0.45	0.78	0.75	1.32	0.89	1.19	0.67	1.45	0.89	1.44	0.59	HYAL2	chr3	protein_coding	hyaluronoglucosaminidase 2
ENSG00000226758.1	0.93	1.11	1.6	0.92	1.28	1.75	0.45	0.73	0.24	0.1	0.28	0.18	0.3	0.36	0.98	0.47	0.38	0.28	DISC1-IT1	chr1	sense_intronic	DISC1 intronic transcript 1
ENSG00000269894.1	0.12	0.14	0.1	0.25	0.31	0.11	0.0	0.05	0.16	0.04	0.08	0.32	0.11	0.04	0.04	0.04	0.0	0.16	RP11-1020A11.1	chr3	sense_intronic	--
ENSG00000213411.2	0.11	0.1	0.21	0.18	0.1	0.24	0.06	0.05	0.1	0.02	0.12	0.08	0.08	0.03	0.06	0.0	0.0	0.08	RBM22P2	chr13	processed_pseudogene	RNA binding motif protein 22 pseudogene 2
ENSG00000188536.12	6.97	17.79	47.86	122.55	72.05	5.5	1.77	1.15	0.18	0.45	0.32	0.89	1.27	1.11	0.14	0.67	4.76	3.62	HBA2	chr16	protein_coding	hemoglobin, alpha 2
ENSG00000250306.1	0.07	0.0	0.06	0.06	0.0	0.13	0.0	0.0	0.0	0.0	0.0	0.0	0.07	0.0	0.0	0.0	0.0	0.0	CTC-498M16.3	chr5	processed_pseudogene	--
ENSG00000166025.17	0.35	0.38	0.28	0.29	0.24	0.44	0.23	0.09	0.31	0.14	0.25	0.14	0.21	0.14	0.23	0.24	0.31	0.26	AMOTL1	chr11	protein_coding	angiomotin like 1
ENSG00000230797.2	0.52	0.43	0.43	0.61	0.52	0.49	0.09	0.34	0.57	0.28	0.32	0.66	0.32	0.48	0.54	0.61	0.65	0.33	YY2	chrX	protein_coding	YY2 transcription factor
ENSG00000276178.1	0.0	0.0	0.0	0.0	0.0	0.0	0.0	0.0	0.0	0.0	0.21	0.0	0.0	0.0	0.0	0.0	0.0	0.0	Y_RNA	chr7	misc_RNA	--
ENSG00000143375.14	0.01	0.02	0.0	0.02	0.03	0.05	0.03	0.01	0.01	0.02	0.01	0.02	0.01	0.01	0.02	0.0	0.07	0.01	CGN	chr1	protein_coding	cingulin
ENSG00000229800.1	0.01	0.0	0.0	0.0	0.0	0.0	0.0	0.0	0.0	0.0	0.0	0.0	0.0	0.0	0.0	0.0	0.0	0.0	ATP8A2P2	chr13	processed_pseudogene	ATPase, aminophospholipid transporter, class I, type 8A, member 2 pseudogene 2
ENSG00000161328.10	0.28	0.23	0.53	0.52	0.66	0.73	0.26	0.26	0.58	0.52	0.66	0.37	0.73	0.66	0.23	0.32	0.34	0.31	LRRC56	chr11	protein_coding	leucine rich repeat containing 56
ENSG00000258116.1	0.29	0.28	0.08	0.12	0.27	0.16	0.0	0.12	0.08	0.0	0.09	0.08	0.09	0.0	0.0	0.0	0.0	0.05	RP11-493L12.6	chr12	processed_pseudogene	--
ENSG00000264196.1	0.04	0.0	0.0	0.0	0.0	0.0	0.0	0.0	0.0	0.0	0.0	0.0	0.0	0.0	0.0	0.0	0.0	0.0	RP11-171G2.1	chr17	antisense	--
ENSG00000207585.1	0.0	0.0	0.0	0.0	0.0	0.0	0.16	0.0	0.0	0.14	0.0	0.15	0.0	0.0	0.0	0.0	0.0	0.0	MIR181D	chr19	miRNA	microRNA 181d
ENSG00000211683.3	1.05	1.17	1.63	1.63	1.17	1.31	1.03	0.54	1.3	1.08	1.04	1.19	1.49	1.3	1.26	0.72	1.1	0.88	KB-1572G7.3	chr22	processed_transcript	--
ENSG00000204569.9	12.29	15.59	14.49	14.0	16.53	14.53	30.0	10.88	7.78	19.37	25.16	11.49	25.39	8.52	11.57	6.81	9.06	16.94	PPP1R10	chr6	protein_coding	protein phosphatase 1, regulatory subunit 10
ENSG00000261396.1	0.39	0.25	0.38	0.29	0.64	0.78	0.28	0.11	0.1	0.07	0.04	0.19	0.2	0.13	0.12	0.04	0.08	0.08	CTD-2012K14.2	chr16	antisense	--
ENSG00000163995.18	0.27	0.16	0.18	0.21	0.29	0.34	0.14	0.12	0.18	0.09	0.11	0.08	0.08	0.1	0.03	0.04	0.17	0.07	ABLIM2	chr4	protein_coding	actin binding LIM protein family, member 2
ENSG00000232294.5	0.0	0.0	0.02	0.04	0.02	0.0	0.0	0.0	0.0	0.0	0.0	0.0	0.0	0.0	0.0	0.02	0.0	0.0	RP4-715N11.2	chr20	lincRNA	--
ENSG00000235859.5	7.13	6.59	7.02	7.04	5.61	6.1	6.17	9.42	11.63	6.8	6.66	7.11	7.77	10.45	9.14	8.69	8.74	8.33	AC006978.6	chr7	processed_pseudogene	--
ENSG00000077009.13	0.58	0.05	0.0	0.0	0.0	0.0	0.0	0.0	0.0	0.0	0.0	0.0	0.0	0.0	0.0	0.0	0.0	0.0	NMRK2	chr19	protein_coding	nicotinamide riboside kinase 2
ENSG00000276476.2	0.28	0.3	0.25	0.35	0.54	0.27	0.11	0.12	0.56	0.29	0.75	0.9	0.32	0.5	0.2	0.17	0.28	0.11	LINC00540	chr13	lincRNA	long intergenic non-protein coding RNA 540
ENSG00000227210.1	0.0	0.0	0.0	0.0	0.0	0.0	0.0	0.0	0.0	0.0	0.0	0.0	0.12	0.0	0.0	0.0	0.0	0.0	AC079145.4	chr2	antisense	--
ENSG00000248669.1	0.0	0.0	0.0	0.0	0.12	0.0	0.0	0.0	0.0	0.0	0.0	0.11	0.06	0.0	0.0	0.0	0.0	0.0	RP11-489M13.2	chr4	processed_pseudogene	--
ENSG00000225726.1	0.33	0.54	0.23	0.4	0.17	0.28	0.13	0.17	0.04	0.0	0.04	0.12	0.26	0.05	0.18	0.26	0.05	0.13	AC007000.10	chr7	processed_pseudogene	--
ENSG00000167644.11	0.0	0.0	0.0	0.04	0.08	0.0	0.0	0.0	0.0	0.0	0.0	0.0	0.0	0.0	0.12	0.0	0.0	0.0	C19orf33	chr19	protein_coding	chromosome 19 open reading frame 33
ENSG00000129559.12	7.27	8.72	10.07	9.8	10.48	7.49	6.97	6.71	8.13	6.87	8.98	7.41	6.44	10.83	9.19	9.08	12.01	9.7	NEDD8	chr14	protein_coding	neural precursor cell expressed, developmentally down-regulated 8
ENSG00000148655.14	0.52	0.99	0.78	0.61	0.75	0.85	0.66	0.69	0.51	0.65	0.56	0.75	0.45	0.69	0.95	0.79	1.12	0.51	C10orf11	chr10	protein_coding	chromosome 10 open reading frame 11
ENSG00000174099.10	0.3	0.33	0.53	0.59	0.36	0.23	0.3	0.2	0.09	0.06	0.12	0.06	0.15	0.19	0.34	0.25	0.21	0.27	MSRB3	chr12	protein_coding	methionine sulfoxide reductase B3
ENSG00000213188.3	0.06	0.13	0.09	0.17	0.18	0.1	0.29	0.07	0.22	0.49	0.08	0.05	0.33	0.17	0.03	0.03	0.05	0.32	YBX1P4	chr7	processed_pseudogene	Y box binding protein 1 pseudogene 4
ENSG00000233382.6	0.88	0.6	0.64	1.1	1.36	1.2	0.32	0.77	1.13	0.16	0.23	0.65	0.31	0.92	0.68	0.59	0.46	0.34	NKAPP1	chrX	transcribed_processed_pseudogene	NFKB activating protein pseudogene 1
ENSG00000214253.8	5.75	5.34	9.25	10.14	10.72	10.26	7.16	7.24	11.51	9.49	9.28	7.89	8.6	10.94	8.75	8.87	13.64	9.23	FIS1	chr7	protein_coding	fission 1 (mitochondrial outer membrane) homolog (S. cerevisiae)
ENSG00000259402.1	0.96	1.45	1.48	1.19	1.85	0.74	1.55	0.64	0.62	0.63	0.89	0.72	0.83	0.57	0.81	0.36	0.34	0.74	RP11-30K9.4	chr15	sense_intronic	--
ENSG00000183734.4	0.45	0.88	0.9	1.57	1.36	1.01	0.54	1.17	1.57	0.95	1.05	1.38	0.73	0.96	0.98	0.92	2.06	1.0	ASCL2	chr11	protein_coding	achaete-scute family bHLH transcription factor 2
ENSG00000261057.1	0.0	0.0	0.08	0.04	0.0	0.04	0.1	0.0	0.0	0.13	0.0	0.05	0.0	0.0	0.0	0.0	0.2	0.0	LINC00555	chr13	antisense	long intergenic non-protein coding RNA 555
ENSG00000274225.1	0.11	0.0	0.03	0.0	0.0	0.12	0.1	0.0	0.06	0.0	0.1	0.0	0.03	0.0	0.0	0.03	0.0	0.0	KB-68A7.1	chr21	lincRNA	--
ENSG00000279773.1	0.0	0.0	0.0	0.0	0.0	0.0	0.0	0.0	0.01	0.0	0.0	0.0	0.0	0.0	0.0	0.0	0.0	0.0	AL050303.10	chr21	TEC	--
ENSG00000099260.10	0.18	0.0	0.0	0.0	0.0	0.0	0.0	0.0	0.0	0.01	0.0	0.0	0.0	0.0	0.0	0.0	0.0	0.0	PALMD	chr1	protein_coding	palmdelphin
ENSG00000213015.8	4.67	4.48	6.23	6.75	5.32	5.31	2.85	3.34	7.62	4.62	3.46	3.74	4.29	5.99	4.77	4.94	8.37	4.47	ZNF580	chr19	protein_coding	zinc finger protein 580
ENSG00000230747.1	1.24	1.53	1.15	1.21	1.57	1.35	2.46	2.52	3.38	1.75	2.52	2.02	2.47	2.44	1.47	1.5	1.29	2.26	AC021188.4	chr2	antisense	--
ENSG00000211820.1	2.18	2.28	2.09	4.7	2.71	2.39	0.7	0.25	1.35	0.64	0.96	0.36	1.79	0.96	7.57	5.13	1.12	0.39	TRAV41	chr14	TR_V_gene	T cell receptor alpha variable 41
ENSG00000215375.6	0.6	0.31	0.8	0.78	0.76	0.5	0.37	0.36	0.56	0.54	0.79	0.73	1.09	1.14	0.68	0.71	1.18	0.83	MYL5	chr4	protein_coding	myosin, light chain 5, regulatory
ENSG00000227355.1	0.1	0.06	0.46	0.35	0.38	0.13	0.34	0.0	0.08	0.13	0.05	0.0	0.14	0.16	0.34	0.24	0.15	0.34	RP11-162D16.2	chr9	antisense	--
ENSG00000267283.1	1.11	2.04	3.41	2.13	2.43	3.76	0.68	0.46	0.9	0.68	0.87	0.33	1.41	0.66	0.84	0.42	0.57	0.46	AC005306.3	chr19	processed_transcript	--
ENSG00000279357.1	1.08	0.83	1.09	1.03	1.16	1.76	0.21	0.38	0.18	0.08	0.29	0.16	0.53	0.14	0.46	0.08	0.39	0.3	RP11-475D10.4	chr16	TEC	--
ENSG00000158669.11	4.71	5.2	6.2	5.87	6.16	5.69	5.92	4.47	5.81	8.34	7.0	6.66	7.64	7.07	5.55	5.57	7.5	8.37	AGPAT6	chr8	protein_coding	1-acylglycerol-3-phosphate O-acyltransferase 6
ENSG00000168122.4	0.0	0.01	0.0	0.0	0.0	0.0	0.0	0.0	0.0	0.0	0.0	0.0	0.0	0.0	0.0	0.0	0.0	0.0	ZNF355P	chr21	unprocessed_pseudogene	zinc finger protein 355, pseudogene
ENSG00000261537.1	0.14	0.17	0.4	0.17	0.08	0.22	0.19	0.39	0.25	0.37	0.08	0.4	0.1	0.15	0.35	0.19	0.0	0.05	RP11-319G9.5	chr16	sense_intronic	--
ENSG00000088986.10	8.32	8.53	10.51	9.87	11.47	10.2	15.48	5.61	2.58	8.92	11.89	2.99	5.29	2.88	8.28	4.11	8.31	6.53	DYNLL1	chr12	protein_coding	dynein, light chain, LC8-type 1
ENSG00000205927.4	0.0	0.02	0.0	0.0	0.0	0.01	0.02	0.01	0.01	0.32	0.04	0.01	0.14	0.05	0.01	0.11	0.0	0.26	OLIG2	chr21	protein_coding	oligodendrocyte lineage transcription factor 2
ENSG00000273444.1	0.14	0.16	0.0	0.12	0.38	0.23	0.26	0.0	0.0	0.0	0.0	0.12	0.0	0.0	0.0	0.0	0.0	0.0	RP5-1147A1.2	chr7	unprocessed_pseudogene	--
ENSG00000013441.15	22.69	19.32	15.56	17.56	16.17	19.27	57.21	39.81	29.51	40.45	41.73	28.98	45.0	38.78	20.9	29.52	24.94	37.19	CLK1	chr2	protein_coding	CDC-like kinase 1
ENSG00000198843.12	9.01	11.07	11.12	10.89	11.05	9.35	10.87	13.26	8.99	8.82	10.38	8.01	11.79	10.12	12.37	8.48	12.31	9.21	SELT	chr3	protein_coding	--
ENSG00000118004.17	0.0	0.01	0.0	0.02	0.04	0.01	0.04	0.01	0.01	0.05	0.04	0.01	0.11	0.05	0.0	0.02	0.03	0.02	COLEC11	chr2	protein_coding	collectin sub-family member 11
ENSG00000243954.3	1.08	0.62	0.43	0.2	0.36	0.92	0.29	0.28	0.12	0.26	0.0	0.54	0.35	0.39	0.57	0.07	0.15	0.58	RN7SL743P	chr16	misc_RNA	RNA, 7SL, cytoplasmic 743, pseudogene
ENSG00000271745.1	0.0	0.0	0.0	0.0	0.25	0.0	0.0	0.0	0.0	0.0	0.0	0.0	0.0	0.0	0.0	0.0	0.0	0.0	AC093668.2	chr7	miRNA	--
ENSG00000144579.7	22.22	28.21	33.4	34.08	34.09	30.34	20.11	20.98	30.43	27.67	31.58	30.75	29.17	32.52	26.97	26.44	42.4	27.92	CTDSP1	chr2	protein_coding	CTD (carboxy-terminal domain, RNA polymerase II, polypeptide A) small phosphatase 1
ENSG00000211662.2	1.87	0.31	0.58	11.22	7.35	0.68	1.67	1.25	0.84	0.68	0.21	0.8	0.31	1.08	3.48	2.16	0.88	0.9	IGLV3-21	chr22	IG_V_gene	immunoglobulin lambda variable 3-21
ENSG00000260583.1	0.37	0.05	0.17	0.21	0.53	0.49	0.04	0.1	0.36	0.21	0.73	0.36	0.37	0.54	0.0	0.27	0.04	0.19	AP000223.42	chr21	antisense	--
ENSG00000226240.1	0.03	0.07	0.08	0.11	0.15	0.05	0.0	0.0	0.02	0.0	0.0	0.03	0.0	0.03	0.0	0.0	0.03	0.0	LINC00381	chr13	lincRNA	long intergenic non-protein coding RNA 381
ENSG00000169814.12	2.4	2.58	3.03	2.81	3.38	2.89	3.31	2.14	2.2	2.13	2.11	2.38	2.19	1.83	1.94	1.69	2.91	2.17	BTD	chr3	protein_coding	biotinidase
ENSG00000163618.17	0.04	0.01	0.0	0.0	0.0	0.0	0.0	0.01	0.0	0.0	0.0	0.0	0.0	0.0	0.0	0.01	0.0	0.01	CADPS	chr3	protein_coding	Ca++-dependent secretion activator
ENSG00000276890.1	0.0	0.0	0.0	0.07	0.0	0.0	0.0	0.0	0.0	0.0	0.0	0.0	0.0	0.0	0.0	0.0	0.0	0.0	Metazoa_SRP	chr3	misc_RNA	--
ENSG00000229256.1	0.02	0.0	0.0	0.0	0.0	0.0	0.0	0.0	0.0	0.0	0.0	0.02	0.0	0.0	0.0	0.0	0.0	0.0	ST13P13	chr10	processed_pseudogene	suppression of tumorigenicity 13 (colon carcinoma) (Hsp70 interacting protein) pseudogene 13
ENSG00000106714.17	0.02	0.0	0.0	0.0	0.0	0.0	0.0	0.0	0.0	0.01	0.0	0.0	0.0	0.0	0.0	0.0	0.0	0.0	CNTNAP3	chr9	protein_coding	contactin associated protein-like 3
ENSG00000248165.1	0.04	0.0	0.0	0.0	0.0	0.0	0.0	0.0	0.0	0.0	0.0	0.0	0.0	0.0	0.0	0.0	0.0	0.0	RP11-44F21.2	chr4	antisense	--
ENSG00000034713.7	9.99	9.64	13.41	11.61	12.02	9.34	5.54	7.48	9.83	7.79	7.1	6.48	6.99	10.19	10.71	10.03	13.31	10.61	GABARAPL2	chr16	protein_coding	GABA(A) receptor-associated protein-like 2
ENSG00000261402.1	0.0	0.0	0.0	0.0	0.0	0.0	0.0	0.0	0.0	0.0	0.0	0.0	0.0	0.0	0.0	0.01	0.0	0.0	RP11-378I6.1	chr9	lincRNA	--
ENSG00000166326.6	7.3	7.47	8.52	8.55	7.69	7.16	3.91	5.54	6.6	4.55	5.61	5.21	6.27	6.87	8.21	5.89	7.6	5.74	TRIM44	chr11	protein_coding	tripartite motif containing 44
ENSG00000276093.1	0.0	0.05	0.0	0.0	0.0	0.0	0.0	0.0	0.0	0.0	0.0	0.0	0.0	0.0	0.0	0.04	0.0	0.0	RP5-1017F8.2	chr20	lincRNA	--
ENSG00000237273.1	0.0	0.11	0.0	0.0	0.0	0.0	0.13	0.17	0.0	0.08	0.0	0.0	0.0	0.0	0.0	0.0	0.0	0.09	RSL24D1P8	chr19	processed_pseudogene	ribosomal L24 domain containing 1 pseudogene 8
ENSG00000259459.5	0.0	0.0	0.0	0.0	0.0	0.0	0.0	0.0	0.0	0.0	0.0	0.02	0.0	0.0	0.0	0.01	0.0	0.0	RP11-321G12.1	chr15	lincRNA	--
ENSG00000260274.1	0.45	0.26	0.53	0.72	0.53	0.38	0.3	0.45	0.48	0.41	0.24	0.31	0.52	0.45	0.19	0.27	0.59	0.71	RP11-817O13.8	chr15	lincRNA	--
ENSG00000184986.10	0.26	0.13	0.13	0.42	0.22	0.24	0.16	0.2	0.33	0.14	0.22	0.15	0.12	0.1	0.16	0.05	0.11	0.23	TMEM121	chr14	protein_coding	transmembrane protein 121
ENSG00000172339.9	0.19	0.19	0.17	0.21	0.21	0.25	0.04	0.12	0.09	0.07	0.16	0.14	0.13	0.08	0.16	0.07	0.12	0.13	ALG14	chr1	protein_coding	ALG14, UDP-N-acetylglucosaminyltransferase subunit
ENSG00000230753.5	0.0	0.0	0.12	0.09	0.07	0.09	0.07	0.0	0.0	0.0	0.13	0.03	0.0	0.04	0.1	0.0	0.31	0.14	ZNF341-AS1	chr20	antisense	ZNF341 antisense RNA 1
ENSG00000270523.1	0.06	0.0	0.0	0.0	0.0	0.05	0.0	0.0	0.0	0.0	0.0	0.0	0.0	0.0	0.0	0.0	0.0	0.0	RP11-145P16.3	chr15	sense_intronic	--
ENSG00000219409.2	0.26	0.73	1.0	0.54	0.69	1.58	0.16	0.63	0.55	0.79	0.4	0.65	0.5	0.35	0.43	0.54	0.33	0.98	RP11-106E7.1	chr6	processed_pseudogene	--
ENSG00000166159.10	0.01	0.0	0.01	0.0	0.0	0.0	0.04	0.01	0.02	0.0	0.02	0.01	0.02	0.0	0.0	0.0	0.01	0.0	LRTM2	chr12	protein_coding	leucine-rich repeats and transmembrane domains 2
ENSG00000257058.1	0.12	0.0	0.09	0.0	0.0	0.05	0.05	0.0	0.32	0.05	0.0	0.1	0.05	0.35	0.0	0.22	0.17	0.06	RP11-864I4.4	chr11	antisense	--
ENSG00000148346.11	1.94	13.07	5.52	15.51	6.38	1.16	1.42	1.02	0.73	0.79	0.64	0.02	1.29	1.06	1.39	3.45	2.76	6.62	LCN2	chr9	protein_coding	lipocalin 2
ENSG00000160801.13	0.01	0.0	0.0	0.0	0.0	0.03	0.0	0.0	0.0	0.0	0.0	0.0	0.0	0.0	0.0	0.0	0.0	0.0	PTH1R	chr3	protein_coding	parathyroid hormone 1 receptor
ENSG00000048707.13	9.35	8.98	11.1	10.96	10.52	10.62	8.11	6.63	8.0	6.09	6.97	6.79	7.11	7.93	7.78	6.28	6.65	6.67	VPS13D	chr1	protein_coding	vacuolar protein sorting 13 homolog D (S. cerevisiae)
ENSG00000237842.2	0.0	0.0	0.01	0.0	0.0	0.0	0.0	0.0	0.0	0.0	0.01	0.0	0.0	0.0	0.0	0.0	0.0	0.0	RP11-110J1.2	chr1	processed_pseudogene	--
ENSG00000176978.13	12.87	15.75	24.86	25.33	27.02	21.78	19.93	17.41	30.5	31.37	29.28	25.94	23.98	31.85	22.94	23.44	34.84	27.45	DPP7	chr9	protein_coding	dipeptidyl-peptidase 7
ENSG00000275805.1	0.0	0.0	0.0	0.0	0.0	0.01	0.0	0.0	0.0	0.0	0.0	0.0	0.0	0.0	0.0	0.0	0.0	0.0	RP11-349H17.2	chr18	sense_intronic	--
ENSG00000237757.2	0.66	0.82	0.98	0.55	0.58	1.03	0.2	0.23	0.52	0.13	0.2	0.26	0.09	0.4	0.34	0.13	0.3	0.33	EEF1A1P30	chrX	processed_pseudogene	eukaryotic translation elongation factor 1 alpha 1 pseudogene 30
ENSG00000244378.1	0.65	0.55	0.63	0.43	0.71	0.4	0.14	0.19	0.23	0.04	0.27	0.16	0.18	0.1	0.32	0.12	0.18	0.14	RPS2P45	chr16	transcribed_processed_pseudogene	ribosomal protein S2 pseudogene 45
ENSG00000253505.1	0.0	0.0	0.02	0.0	0.0	0.0	0.02	0.0	0.02	0.0	0.0	0.0	0.0	0.0	0.0	0.0	0.0	0.0	CTA-398F10.1	chr8	lincRNA	--
ENSG00000196357.11	0.34	0.33	0.39	0.4	0.39	0.44	0.04	0.24	0.46	0.18	0.16	0.27	0.23	0.46	0.23	0.23	0.27	0.35	ZNF565	chr19	protein_coding	zinc finger protein 565
ENSG00000258038.5	0.0	0.0	0.01	0.01	0.0	0.0	0.0	0.0	0.0	0.0	0.0	0.0	0.0	0.05	0.0	0.0	0.0	0.0	CTD-2384A14.1	chr14	lincRNA	--
ENSG00000263652.1	0.31	0.0	0.0	0.0	0.0	0.0	0.0	0.0	0.0	0.0	0.0	0.0	0.28	0.0	0.0	0.0	0.0	0.0	MIR548AX	chrX	miRNA	microRNA 548ax
ENSG00000280240.1	0.06	0.06	0.05	0.13	0.11	0.14	0.0	0.01	0.02	0.04	0.06	0.01	0.02	0.01	0.0	0.02	0.08	0.0	AL049794.1	chr20	protein_coding	--
ENSG00000136197.12	1.13	1.33	1.0	1.19	1.3	1.28	0.2	0.47	0.38	0.27	0.75	0.38	0.36	0.34	0.65	0.54	0.63	0.46	C7orf25	chr7	protein_coding	chromosome 7 open reading frame 25
ENSG00000206341.7	3.28	0.07	0.86	6.55	4.29	5.14	0.84	1.2	7.53	8.61	5.8	7.52	0.98	1.1	0.21	0.47	2.93	1.09	HLA-H	chr6	unprocessed_pseudogene	major histocompatibility complex, class I, H (pseudogene)
ENSG00000261519.3	0.01	0.03	0.08	0.01	0.08	0.01	0.01	0.0	0.09	0.07	0.01	0.06	0.02	0.06	0.02	0.01	0.15	0.09	RP11-403P17.4	chr16	lincRNA	--
ENSG00000021488.12	0.1	0.16	0.02	0.08	0.1	0.03	0.02	0.0	0.03	0.0	0.06	0.02	0.02	0.01	0.02	0.0	0.02	0.06	SLC7A9	chr19	protein_coding	solute carrier family 7 (amino acid transporter light chain, bo,+ system), member 9
ENSG00000271461.1	0.03	0.05	0.1	0.06	0.05	0.15	0.07	0.04	0.02	0.03	0.04	0.0	0.0	0.0	0.04	0.0	0.0	0.02	RP4-673D20.6	chr20	processed_pseudogene	--
ENSG00000153347.9	0.06	0.2	0.11	0.35	0.31	0.05	0.14	0.13	0.05	0.03	0.03	0.0	0.03	0.09	0.07	0.16	0.09	0.15	FAM81B	chr5	protein_coding	family with sequence similarity 81, member B
ENSG00000138395.14	0.03	0.01	0.01	0.02	0.01	0.02	0.03	0.0	0.0	0.0	0.0	0.0	0.0	0.0	0.0	0.0	0.0	0.01	CDK15	chr2	protein_coding	cyclin-dependent kinase 15
ENSG00000129946.10	0.06	0.02	0.07	0.05	0.03	0.05	0.03	0.0	0.06	0.01	0.06	0.06	0.02	0.02	0.0	0.01	0.03	0.02	SHC2	chr19	protein_coding	SHC (Src homology 2 domain containing) transforming protein 2
ENSG00000118564.14	26.22	42.19	39.71	27.15	30.78	24.09	13.15	23.48	25.33	20.69	21.1	21.63	17.46	23.93	38.13	30.41	36.96	21.03	FBXL5	chr4	protein_coding	F-box and leucine-rich repeat protein 5
ENSG00000015568.12	0.02	0.04	0.03	0.04	0.02	0.02	0.13	0.07	0.05	0.05	0.06	0.05	0.08	0.07	0.03	0.05	0.03	0.04	RGPD5	chr2	protein_coding	RANBP2-like and GRIP domain containing 5
ENSG00000271072.1	0.0	0.0	0.0	0.0	0.0	0.02	0.0	0.0	0.0	0.0	0.0	0.0	0.0	0.0	0.0	0.0	0.0	0.0	PHBP20	chr15	processed_pseudogene	prohibitin pseudogene 20
ENSG00000229083.1	0.1	0.0	0.0	0.0	0.03	0.0	0.03	0.04	0.0	0.09	0.03	0.03	0.03	0.0	0.03	0.0	0.03	0.0	PSMA6P2	chrX	processed_pseudogene	proteasome (prosome, macropain) subunit, alpha type, 6 pseudogene 2
ENSG00000276071.1	0.18	0.2	0.27	0.21	0.37	0.41	0.18	0.17	0.25	0.06	0.23	0.2	0.21	0.21	0.08	0.05	0.09	0.08	CTD-3234P18.6	chr19	lincRNA	--
ENSG00000253139.1	0.05	0.21	0.21	0.05	0.27	0.25	0.05	0.0	0.06	0.11	0.1	0.12	0.1	0.03	0.25	0.0	0.1	0.0	RP11-17A4.3	chr8	lincRNA	--
ENSG00000196584.2	0.19	0.19	0.14	0.25	0.45	0.45	0.05	0.25	0.19	0.14	0.17	0.12	0.19	0.21	0.16	0.19	0.14	0.33	XRCC2	chr7	protein_coding	X-ray repair complementing defective repair in Chinese hamster cells 2
ENSG00000135446.16	4.27	4.08	6.49	6.36	6.12	5.38	1.61	3.24	2.83	3.2	3.57	3.55	3.71	3.33	3.35	2.91	4.46	3.48	CDK4	chr12	protein_coding	cyclin-dependent kinase 4
ENSG00000205209.7	0.11	0.05	0.12	0.14	0.06	0.19	0.15	0.08	0.14	0.08	0.07	0.06	0.05	0.19	0.08	0.08	0.11	0.04	SCGB2B2	chr19	protein_coding	secretoglobin, family 2B, member 2
ENSG00000108559.11	7.73	7.59	9.26	10.33	9.46	9.25	3.58	7.64	9.6	6.42	7.02	6.4	6.77	8.58	7.41	6.52	7.33	7.76	NUP88	chr17	protein_coding	nucleoporin 88kDa
ENSG00000144635.8	6.02	8.15	6.72	5.56	6.49	6.23	3.63	5.98	5.95	5.53	6.18	5.02	5.76	5.2	6.1	5.22	9.33	7.04	DYNC1LI1	chr3	protein_coding	dynein, cytoplasmic 1, light intermediate chain 1
ENSG00000230686.1	0.0	0.0	0.0	0.0	0.0	0.0	0.07	0.04	0.0	0.0	0.03	0.0	0.0	0.0	0.0	0.0	0.0	0.0	AC067945.2	chr2	antisense	--
ENSG00000167553.14	1.0	0.9	2.32	1.85	1.91	1.35	11.31	1.51	1.55	4.69	3.92	1.6	1.6	2.24	1.65	1.66	2.23	3.73	TUBA1C	chr12	protein_coding	tubulin, alpha 1c
ENSG00000260066.1	0.0	0.0	0.01	0.0	0.0	0.01	0.0	0.0	0.02	0.0	0.0	0.0	0.0	0.0	0.0	0.0	0.01	0.0	CTD-2587M23.1	chr5	lincRNA	--
ENSG00000225399.4	0.0	0.0	0.0	0.0	0.0	0.0	0.0	0.0	0.01	0.02	0.0	0.0	0.0	0.0	0.0	0.03	0.0	0.02	RP11-3B7.1	chr3	lincRNA	--
ENSG00000137700.16	1.11	1.34	1.5	1.61	1.81	1.98	0.31	0.84	0.96	0.53	1.17	0.43	0.6	1.16	1.01	0.98	1.69	0.67	SLC37A4	chr11	protein_coding	solute carrier family 37 (glucose-6-phosphate transporter), member 4
ENSG00000167216.16	0.11	0.05	0.07	0.08	0.09	0.1	0.02	0.06	0.06	0.03	0.06	0.04	0.04	0.1	0.07	0.03	0.14	0.1	KATNAL2	chr18	protein_coding	katanin p60 subunit A-like 2
ENSG00000236356.1	0.0	0.0	0.0	0.0	0.0	0.0	0.09	0.0	0.0	0.0	0.0	0.0	0.0	0.0	0.0	0.0	0.0	0.05	AC079584.2	chr2	lincRNA	--
ENSG00000100242.15	42.33	37.12	55.94	70.35	70.4	71.97	41.23	45.81	76.03	65.0	69.81	75.06	67.68	74.55	42.01	41.85	77.31	58.82	SUN2	chr22	protein_coding	Sad1 and UNC84 domain containing 2
ENSG00000224531.5	1.13	0.88	0.75	0.8	0.97	1.02	0.51	1.25	0.85	1.1	0.92	0.64	1.27	1.2	0.95	1.19	1.03	1.17	SMIM13	chr6	protein_coding	small integral membrane protein 13
ENSG00000113013.12	14.5	13.55	14.33	15.58	12.4	12.44	11.0	16.22	19.32	20.87	16.18	18.04	19.43	19.08	11.98	14.32	18.22	17.81	HSPA9	chr5	protein_coding	heat shock 70kDa protein 9 (mortalin)
ENSG00000177963.12	7.27	7.95	11.46	11.4	10.74	9.31	6.33	6.89	8.78	8.99	9.78	9.86	9.38	11.63	9.43	9.5	11.93	9.23	RIC8A	chr11	protein_coding	RIC8 guanine nucleotide exchange factor A
ENSG00000008226.19	0.8	0.62	0.54	0.68	0.87	0.98	0.2	0.31	0.54	0.19	0.43	0.31	0.55	0.37	0.27	0.27	0.31	0.34	DLEC1	chr3	protein_coding	deleted in lung and esophageal cancer 1
ENSG00000165092.12	6.34	5.23	10.64	7.26	9.08	6.25	5.29	5.38	6.72	5.49	5.9	5.88	5.33	5.31	13.97	7.36	6.52	6.37	ALDH1A1	chr9	protein_coding	aldehyde dehydrogenase 1 family, member A1
ENSG00000160505.15	0.04	0.0	0.03	0.05	0.01	0.01	0.02	0.01	0.0	0.0	0.02	0.01	0.03	0.0	0.0	0.0	0.01	0.0	NLRP4	chr19	protein_coding	NLR family, pyrin domain containing 4
ENSG00000125124.11	4.27	3.69	4.68	5.17	5.37	4.93	1.55	3.22	2.35	1.26	3.82	2.39	3.43	3.09	3.17	2.43	2.26	1.85	BBS2	chr16	protein_coding	Bardet-Biedl syndrome 2
ENSG00000201600.1	0.07	0.0	0.0	0.11	0.0	0.06	0.19	0.0	0.0	0.0	0.0	0.0	0.0	0.0	0.0	0.0	0.0	0.0	RN7SKP124	chr3	misc_RNA	RNA, 7SK small nuclear pseudogene 124
ENSG00000260650.1	0.04	0.0	0.03	0.07	0.0	0.0	0.0	0.0	0.0	0.0	0.0	0.0	0.0	0.0	0.04	0.08	0.0	0.0	RP11-403P17.2	chr16	antisense	--
ENSG00000270381.1	0.1	0.12	0.08	0.17	0.0	0.09	0.0	0.0	0.24	0.09	0.0	0.09	0.09	0.2	0.09	0.09	0.0	0.1	RP11-290D2.5	chr13	processed_pseudogene	--
ENSG00000230470.1	0.38	0.25	0.13	0.6	0.25	0.55	0.71	1.25	0.77	1.3	0.91	1.98	1.13	0.93	0.25	1.01	0.21	1.69	GS1-115G20.1	chr1	sense_intronic	--
ENSG00000066032.18	0.0	0.03	0.01	0.01	0.0	0.0	0.0	0.0	0.0	0.0	0.0	0.0	0.0	0.0	0.0	0.0	0.0	0.0	CTNNA2	chr2	protein_coding	catenin (cadherin-associated protein), alpha 2
ENSG00000187871.2	0.0	0.0	0.0	0.0	0.0	0.0	0.0	0.0	0.0	0.0	0.01	0.0	0.0	0.0	0.0	0.0	0.0	0.0	GFRAL	chr6	protein_coding	GDNF family receptor alpha like
ENSG00000260691.5	0.0	0.0	0.01	0.0	0.0	0.0	0.01	0.0	0.0	0.01	0.0	0.01	0.02	0.0	0.0	0.0	0.01	0.0	ANKRD20A1	chr9	protein_coding	ankyrin repeat domain 20 family, member A1
ENSG00000264346.1	1.65	0.84	0.89	1.25	1.86	1.1	1.37	2.45	1.74	0.94	2.57	1.44	1.0	1.85	1.03	4.09	0.18	1.91	SNORA77	chr22	snoRNA	small nucleolar RNA, H/ACA box 77
ENSG00000166866.12	0.13	0.1	0.17	0.08	0.08	0.11	0.15	0.03	0.09	0.04	0.08	0.11	0.07	0.08	0.15	0.11	0.04	0.11	MYO1A	chr12	protein_coding	myosin IA
ENSG00000197580.11	0.16	0.19	0.15	0.07	0.12	0.16	0.06	0.09	0.05	0.13	0.14	0.1	0.12	0.09	0.13	0.07	0.09	0.03	BCO2	chr11	protein_coding	beta-carotene oxygenase 2
ENSG00000159479.16	4.69	6.22	6.75	7.09	6.57	6.66	2.13	3.52	4.16	6.31	6.8	6.67	6.42	5.82	5.68	4.24	6.66	6.67	MED8	chr1	protein_coding	mediator complex subunit 8
ENSG00000236753.5	0.21	0.22	0.24	0.24	0.44	0.19	0.13	0.23	0.12	0.07	0.06	0.09	0.09	0.2	0.01	0.16	0.12	0.13	MKLN1-AS	chr7	processed_transcript	MKLN1 antisense RNA
ENSG00000270325.1	0.0	0.0	0.0	0.0	0.0	0.04	0.0	0.0	0.0	0.0	0.0	0.0	0.0	0.0	0.0	0.0	0.0	0.0	BNIP3P9	chr19	processed_pseudogene	BCL2/adenovirus E1B 19kDa interacting protein 3 pseudogene 9
ENSG00000211720.3	1.01	0.36	0.76	0.27	0.17	0.27	0.06	0.31	0.99	0.38	0.18	0.38	0.06	0.57	0.12	0.58	0.49	0.18	TRBV11-1	chr7	TR_V_gene	T cell receptor beta variable 11-1
ENSG00000109113.17	2.25	3.29	5.13	2.98	3.84	2.82	3.24	3.48	4.78	6.06	4.84	4.31	4.02	5.93	5.27	6.67	7.2	5.31	RAB34	chr17	protein_coding	RAB34, member RAS oncogene family
ENSG00000271201.1	0.06	0.0	0.0	0.0	0.0	0.0	0.0	0.0	0.0	0.0	0.0	0.0	0.0	0.0	0.0	0.0	0.0	0.0	AB019440.50	chr14	lincRNA	--
ENSG00000054654.15	15.14	11.04	9.86	13.08	10.17	11.32	14.02	21.25	22.37	16.4	16.98	20.7	17.57	19.49	7.96	8.55	12.15	14.58	SYNE2	chr14	protein_coding	spectrin repeat containing, nuclear envelope 2
ENSG00000134996.11	17.53	18.58	16.01	17.36	14.49	14.33	8.99	14.69	9.85	10.87	11.31	12.85	9.3	12.97	12.96	12.96	21.33	13.09	OSTF1	chr9	protein_coding	osteoclast stimulating factor 1
ENSG00000265982.1	4.3	6.6	7.12	6.71	7.27	5.5	6.48	6.1	8.67	5.52	6.46	4.15	4.97	5.06	7.12	5.54	9.92	6.55	RP11-927P21.4	chr17	unprocessed_pseudogene	--
ENSG00000266965.1	0.96	0.71	1.01	1.13	0.6	0.75	0.72	1.51	1.03	0.57	0.5	0.73	0.54	0.68	1.16	1.01	0.52	0.64	RP11-712P20.2	chr18	sense_intronic	--
ENSG00000180773.14	1.9	2.42	1.57	1.51	1.8	1.83	1.36	2.36	1.53	1.91	2.19	2.16	3.24	2.11	2.67	2.22	2.93	2.57	SLC36A4	chr11	protein_coding	solute carrier family 36 (proton/amino acid symporter), member 4
ENSG00000229893.2	0.06	0.0	0.0	0.03	0.07	0.03	0.23	0.07	0.02	0.16	0.14	0.05	0.0	0.0	0.0	0.0	0.02	0.11	AC004549.6	chr7	antisense	--
ENSG00000109339.18	0.02	0.0	0.02	0.02	0.03	0.0	0.01	0.0	0.01	0.0	0.0	0.0	0.01	0.01	0.0	0.02	0.01	0.05	MAPK10	chr4	protein_coding	mitogen-activated protein kinase 10
ENSG00000185386.14	0.35	0.14	0.45	0.47	0.42	0.36	0.26	0.39	0.32	0.47	0.34	0.35	0.34	0.54	0.2	0.4	0.67	0.54	MAPK11	chr22	protein_coding	mitogen-activated protein kinase 11
ENSG00000118680.12	35.63	41.01	42.19	44.31	37.41	32.35	27.21	36.63	32.76	34.82	42.24	38.06	24.03	23.94	33.19	36.25	56.19	47.41	MYL12B	chr18	protein_coding	myosin, light chain 12B, regulatory
ENSG00000259887.1	0.11	0.0	0.0	0.05	0.0	0.23	0.0	0.0	0.0	0.0	0.1	0.0	0.05	0.22	0.0	0.0	0.0	0.05	RP11-923I11.5	chr12	lincRNA	--
ENSG00000275040.1	0.0	0.04	0.03	0.03	0.03	0.03	0.0	0.09	0.0	0.06	0.0	0.0	0.0	0.0	0.0	0.0	0.0	0.0	RP11-70D24.4	chr16	lincRNA	--
ENSG00000229344.1	0.07	0.08	0.19	0.23	0.03	0.14	0.16	0.53	0.37	0.03	0.16	0.06	0.37	0.24	0.31	0.41	0.03	0.19	RP5-857K21.7	chr1	unprocessed_pseudogene	--
ENSG00000162753.11	0.01	0.02	0.0	0.01	0.01	0.0	0.0	0.0	0.01	0.0	0.0	0.01	0.0	0.0	0.0	0.0	0.0	0.0	SLC9C2	chr1	protein_coding	solute carrier family 9, member C2 (putative)
ENSG00000185049.12	3.08	3.39	4.16	4.19	4.72	4.7	2.13	2.9	5.51	5.22	5.8	4.92	5.11	5.6	4.37	4.04	7.59	6.64	NELFA	chr4	protein_coding	negative elongation factor complex member A
ENSG00000229014.3	0.0	0.08	0.27	0.28	0.0	0.11	0.74	0.24	0.05	0.11	0.18	0.11	0.24	0.0	0.06	0.31	0.06	0.31	RPL30P13	chr12	processed_pseudogene	ribosomal protein L30 pseudogene 13
ENSG00000279686.1	0.16	0.11	0.0	0.02	0.06	0.16	0.06	0.03	0.0	0.02	0.06	0.0	0.02	0.12	0.09	0.02	0.13	0.02	ECSCR	chr5	protein_coding	endothelial cell surface expressed chemotaxis and apoptosis regulator
ENSG00000251218.1	0.0	0.0	0.0	0.0	0.01	0.05	0.01	0.0	0.0	0.0	0.0	0.0	0.01	0.0	0.0	0.0	0.0	0.0	RP11-1057B8.2	chr8	lincRNA	--
ENSG00000267626.1	0.04	0.0	0.0	0.1	0.0	0.0	0.0	0.0	0.0	0.0	0.0	0.0	0.0	0.0	0.0	0.0	0.0	0.0	AC002115.9	chr19	lincRNA	--
ENSG00000212658.1	0.02	0.0	0.05	0.08	0.1	0.04	0.13	0.0	0.0	0.0	0.02	0.0	0.06	0.0	0.0	0.0	0.0	0.0	KRTAP29-1	chr17	protein_coding	keratin associated protein 29-1
ENSG00000140488.14	0.55	0.36	0.47	0.57	0.45	0.41	0.2	0.12	0.22	0.17	0.28	0.16	0.31	0.19	0.31	0.21	0.2	0.23	CELF6	chr15	protein_coding	CUGBP, Elav-like family member 6
ENSG00000237489.2	0.3	0.31	0.22	0.22	0.41	0.32	0.18	0.1	0.18	0.19	0.14	0.08	0.19	0.14	0.06	0.08	0.26	0.06	LINC00959	chr10	lincRNA	long intergenic non-protein coding RNA 959
ENSG00000279649.1	0.58	0.86	0.68	0.54	0.74	0.53	0.53	0.77	1.67	0.75	0.72	1.08	0.74	1.07	0.98	1.06	0.79	0.63	RP11-96D1.8	chr16	TEC	--
ENSG00000259475.1	0.0	0.0	0.03	0.0	0.0	0.03	0.0	0.0	0.03	0.0	0.0	0.0	0.0	0.0	0.04	0.04	0.04	0.0	RP11-654A16.3	chr15	antisense	--
ENSG00000170899.10	0.3	0.07	0.24	0.34	0.22	0.26	0.04	0.05	0.06	0.05	0.09	0.14	0.02	0.1	0.11	0.02	0.17	0.17	GSTA4	chr6	protein_coding	glutathione S-transferase alpha 4
ENSG00000282591.1	0.0	0.0	0.0	0.0	0.0	0.0	0.0	0.0	0.05	0.0	0.0	0.0	0.0	0.0	0.0	0.0	0.02	0.0	FAM138F	chr19	lincRNA	family with sequence similarity 138, member F
ENSG00000125734.13	7.73	10.46	12.84	13.79	16.88	12.87	9.1	8.41	10.59	10.28	11.26	10.35	12.02	14.25	14.04	12.12	20.12	11.95	GPR108	chr19	protein_coding	G protein-coupled receptor 108
ENSG00000144043.11	6.97	7.85	11.75	10.76	12.47	10.44	5.13	6.18	7.74	5.3	7.13	6.14	6.8	8.22	7.56	5.91	9.1	7.97	TEX261	chr2	protein_coding	testis expressed 261
ENSG00000135775.13	4.48	4.85	5.65	5.68	5.53	5.06	2.65	2.93	3.25	2.5	4.41	3.65	3.98	3.04	3.91	2.88	3.68	3.29	COG2	chr1	protein_coding	component of oligomeric golgi complex 2
ENSG00000224416.2	0.0	0.0	0.0	0.0	0.0	0.0	0.15	0.0	0.0	0.0	0.0	0.0	0.07	0.0	0.0	0.0	0.0	0.0	IFNA22P	chr9	unprocessed_pseudogene	interferon, alpha 22, pseudogene
ENSG00000234136.1	0.0	0.0	0.0	0.04	0.0	0.0	0.0	0.0	0.0	0.0	0.0	0.0	0.0	0.0	0.0	0.0	0.0	0.0	AC055764.1	chr3	antisense	--
ENSG00000252757.1	0.0	0.0	0.0	0.0	0.0	0.0	0.0	0.0	0.0	0.0	0.0	0.0	0.0	0.31	0.0	0.0	0.0	0.0	RN7SKP96	chr4	misc_RNA	RNA, 7SK small nuclear pseudogene 96
ENSG00000178596.10	0.02	0.03	0.0	0.0	0.0	0.0	0.0	0.0	0.0	0.0	0.0	0.0	0.0	0.0	0.07	0.0	0.0	0.0	GAPDHP29	chr1	processed_pseudogene	glyceraldehyde 3 phosphate dehydrogenase pseudogene 29
ENSG00000268240.1	0.12	0.03	0.02	0.0	0.03	0.02	0.0	0.0	0.02	0.0	0.0	0.0	0.02	0.0	0.0	0.04	0.06	0.04	RP11-678G14.4	chr19	lincRNA	--
ENSG00000260276.2	0.68	0.78	0.69	0.87	0.69	1.02	0.25	0.19	0.72	0.27	0.39	0.5	0.54	0.78	0.47	0.47	0.73	0.58	RP11-77H9.2	chr16	antisense	--
ENSG00000095787.21	21.68	23.25	21.96	23.87	24.19	19.76	16.45	24.03	22.79	23.79	28.3	22.2	28.95	24.51	24.58	21.24	25.3	26.84	WAC	chr10	protein_coding	WW domain containing adaptor with coiled-coil
ENSG00000277918.1	0.28	0.48	0.56	0.48	0.26	0.24	6.14	1.53	0.33	1.08	0.39	0.61	0.51	0.42	0.26	0.13	0.54	1.45	U1	chr1	snRNA	--
ENSG00000270681.1	1.01	0.92	0.66	0.63	0.46	0.12	3.14	3.46	5.29	2.38	3.77	1.99	4.72	4.24	2.21	2.85	1.63	2.01	RP11-372K14.2	chr4	antisense	--
ENSG00000256050.2	0.07	0.14	0.1	0.09	0.1	0.06	0.26	0.11	0.17	0.12	0.03	0.02	0.32	0.09	0.2	0.39	0.12	0.22	RP11-982M15.6	chr14	lincRNA	--
ENSG00000203605.3	0.03	0.0	0.0	0.0	0.0	0.0	0.0	0.0	0.0	0.02	0.0	0.0	0.0	0.0	0.03	0.0	0.0	0.03	RP11-335E6.2	chr1	lincRNA	--
ENSG00000140623.13	0.0	0.02	0.0	0.0	0.06	0.01	0.12	0.0	0.04	0.09	0.01	0.01	0.0	0.0	0.03	0.01	0.0	0.01	SEPT12	chr16	protein_coding	septin 12
ENSG00000100380.12	8.32	7.65	7.06	8.4	8.01	7.87	5.1	5.16	6.37	5.12	6.97	5.26	8.23	5.82	6.12	4.37	7.91	6.69	ST13	chr22	protein_coding	suppression of tumorigenicity 13 (colon carcinoma) (Hsp70 interacting protein)
ENSG00000225331.1	0.11	0.27	0.68	0.77	0.68	0.29	0.3	0.32	0.9	2.35	1.26	2.14	2.87	1.28	0.44	0.83	0.97	1.5	AP001055.6	chr21	lincRNA	--
ENSG00000154760.13	3.5	2.41	1.96	2.88	2.03	2.2	2.31	3.78	2.76	2.16	4.58	4.76	4.39	2.51	1.36	1.39	1.75	2.54	SLFN13	chr17	protein_coding	schlafen family member 13
ENSG00000224577.1	0.0	0.04	0.0	0.0	0.0	0.0	0.0	0.0	0.0	0.0	0.0	0.0	0.0	0.0	0.0	0.0	0.0	0.0	LINC01117	chr2	lincRNA	long intergenic non-protein coding RNA 1117
ENSG00000118640.10	23.4	28.81	44.71	33.77	38.24	30.11	19.29	24.04	25.23	27.66	24.73	23.33	21.61	28.34	37.4	31.03	43.69	27.93	VAMP8	chr2	protein_coding	vesicle-associated membrane protein 8
ENSG00000221333.1	1.19	0.91	2.07	1.51	0.73	1.01	0.92	2.16	1.09	1.52	0.55	0.69	0.72	0.6	1.66	0.73	0.76	1.31	MIR548K	chr11	miRNA	microRNA 548k
ENSG00000104714.13	6.7	9.93	9.99	8.21	8.25	8.93	4.07	5.46	6.46	5.61	7.68	6.44	8.31	7.16	9.62	6.19	8.75	7.53	ERICH1	chr8	protein_coding	glutamate-rich 1
ENSG00000064961.18	4.82	5.62	8.33	7.7	8.23	6.7	6.37	5.12	9.04	9.73	8.03	8.42	6.02	9.8	7.36	9.6	16.2	9.31	HMG20B	chr19	protein_coding	high mobility group 20B
ENSG00000211861.1	7.98	6.4	7.0	5.03	7.69	4.74	2.27	1.69	4.66	2.67	3.24	4.23	2.83	2.45	2.27	1.61	0.67	2.63	TRAJ28	chr14	TR_J_gene	T cell receptor alpha joining 28
ENSG00000113070.7	5.38	4.08	1.95	3.31	0.66	0.58	17.1	15.33	8.66	53.13	53.34	26.15	29.12	24.53	17.2	35.7	27.77	26.52	HBEGF	chr5	protein_coding	heparin-binding EGF-like growth factor
ENSG00000272335.1	1.1	1.13	0.52	0.56	0.98	0.85	0.14	0.34	0.24	0.19	0.75	0.33	0.73	0.14	0.35	0.09	0.19	0.22	RP11-53O19.3	chr5	lincRNA	--
ENSG00000101057.15	0.41	0.33	1.02	3.02	0.98	0.51	0.92	0.76	1.23	1.53	0.61	1.05	0.46	0.84	1.33	1.86	1.4	2.37	MYBL2	chr20	protein_coding	v-myb avian myeloblastosis viral oncogene homolog-like 2
ENSG00000255094.1	0.0	0.0	0.0	0.02	0.0	0.0	0.0	0.0	0.02	0.02	0.0	0.0	0.0	0.0	0.0	0.03	0.0	0.0	RP11-406D1.2	chr11	lincRNA	--
ENSG00000160188.9	0.1	0.02	0.09	0.0	0.04	0.01	0.01	0.0	0.0	0.0	0.01	0.01	0.01	0.0	0.01	0.03	0.0	0.0	RSPH1	chr21	protein_coding	radial spoke head 1 homolog (Chlamydomonas)
ENSG00000269974.1	0.56	0.29	0.05	0.13	0.12	0.32	0.06	0.27	0.17	0.13	0.12	0.44	0.06	0.09	0.35	0.41	0.09	0.15	RP11-932O9.10	chr15	lincRNA	--
ENSG00000172009.14	0.65	0.55	0.82	1.08	0.87	0.92	0.52	0.52	1.08	0.78	0.77	0.86	0.75	0.97	0.56	0.65	1.1	0.96	THOP1	chr19	protein_coding	thimet oligopeptidase 1
ENSG00000233242.2	0.0	0.0	0.0	0.0	0.0	0.0	0.0	0.0	0.0	0.0	0.0	0.02	0.0	0.0	0.0	0.0	0.0	0.0	RP11-220I1.2	chr9	antisense	--
ENSG00000253572.2	0.0	0.0	0.03	0.0	0.0	0.0	0.03	0.0	0.0	0.0	0.03	0.03	0.0	0.0	0.0	0.0	0.0	0.03	RP11-107N7.1	chr5	lincRNA	--
ENSG00000011478.11	0.75	0.75	1.09	1.38	1.54	1.29	1.08	1.22	1.89	1.98	1.51	2.36	2.26	1.96	1.44	1.84	1.9	1.55	QPCTL	chr19	protein_coding	glutaminyl-peptide cyclotransferase-like
ENSG00000167741.10	0.0	0.0	0.01	0.0	0.0	0.0	0.01	0.0	0.0	0.01	0.0	0.0	0.0	0.0	0.0	0.0	0.0	0.0	GGT6	chr17	protein_coding	gamma-glutamyltransferase 6
ENSG00000243951.1	0.0	0.0	0.0	0.0	0.0	0.0	0.07	0.0	0.0	0.0	0.0	0.0	0.0	0.0	0.0	0.0	0.0	0.0	RN7SL308P	chr8	misc_RNA	RNA, 7SL, cytoplasmic 308, pseudogene
ENSG00000158816.15	0.01	0.0	0.0	0.01	0.0	0.0	0.0	0.0	0.01	0.0	0.0	0.0	0.0	0.01	0.0	0.01	0.0	0.0	VWA5B1	chr1	protein_coding	von Willebrand factor A domain containing 5B1
ENSG00000268119.5	0.05	0.07	0.04	0.03	0.14	0.07	0.1	0.0	0.06	0.07	0.01	0.02	0.05	0.06	0.06	0.06	0.05	0.15	CTD-2561J22.5	chr19	processed_transcript	--
ENSG00000114656.10	0.02	0.02	0.05	0.05	0.03	0.04	0.07	0.05	0.02	0.04	0.02	0.05	0.03	0.01	0.04	0.05	0.03	0.04	KIAA1257	chr3	protein_coding	KIAA1257
ENSG00000265579.1	0.07	0.0	0.03	0.06	0.01	0.01	0.01	0.03	0.0	0.0	0.01	0.0	0.0	0.0	0.02	0.0	0.0	0.05	RP11-713C5.1	chr18	sense_intronic	--
ENSG00000227910.1	0.03	0.03	0.08	0.07	0.1	0.04	0.07	0.0	0.02	0.0	0.0	0.0	0.0	0.0	0.05	0.0	0.0	0.0	RP11-73B2.6	chr7	transcribed_processed_pseudogene	--
ENSG00000122420.9	0.03	0.01	0.04	0.0	0.03	0.02	0.0	0.0	0.03	0.07	0.01	0.01	0.03	0.01	0.0	0.0	0.01	0.01	PTGFR	chr1	protein_coding	prostaglandin F receptor (FP)
ENSG00000266754.2	0.08	0.0	0.06	0.0	0.07	0.13	0.14	0.0	0.12	0.07	0.43	0.0	0.28	0.08	0.0	0.21	0.15	0.14	RN7SL524P	chr10	misc_RNA	RNA, 7SL, cytoplasmic 524, pseudogene
ENSG00000204228.3	0.58	0.51	0.8	0.63	0.92	1.03	0.3	0.53	0.79	0.57	0.32	0.32	0.52	0.93	0.45	0.34	0.63	0.48	HSD17B8	chr6	protein_coding	hydroxysteroid (17-beta) dehydrogenase 8
ENSG00000131508.15	13.24	12.55	11.42	11.96	10.66	9.99	6.41	9.0	8.65	8.25	8.64	7.74	9.44	9.86	7.9	7.22	9.15	9.34	UBE2D2	chr5	protein_coding	ubiquitin-conjugating enzyme E2D 2
ENSG00000260193.1	0.15	0.34	0.3	0.37	0.25	0.18	0.05	0.04	0.12	0.22	0.06	0.21	0.09	0.12	0.27	0.14	0.25	0.15	RP11-83N9.5	chr9	lincRNA	--
ENSG00000241593.5	0.0	0.0	0.0	0.0	0.0	0.0	0.0	0.0	0.02	0.0	0.0	0.0	0.0	0.0	0.0	0.0	0.02	0.0	RP11-520D19.2	chr3	lincRNA	--
ENSG00000233834.6	0.06	0.04	0.1	0.21	0.17	0.24	0.06	0.41	0.0	0.03	0.03	0.03	0.0	0.16	0.0	0.0	0.03	0.06	AC005083.1	chr7	processed_transcript	--
ENSG00000203565.2	0.0	0.0	0.0	0.0	0.0	0.0	0.0	0.0	0.0	0.0	0.0	0.0	0.0	0.0	0.0	0.05	0.0	0.0	RP13-259N13.2	chr10	lincRNA	--
ENSG00000238825.1	1.27	1.47	0.46	1.57	0.39	0.24	112.08	6.37	3.35	4.0	9.11	4.43	2.31	5.99	3.56	4.07	4.79	6.16	RNU1-13P	chr1	snRNA	RNA, U1 small nuclear 13, pseudogene
ENSG00000250580.1	0.33	0.0	0.0	0.0	0.0	0.0	0.0	0.0	0.0	0.0	0.0	0.0	0.0	0.0	0.0	0.0	0.0	0.0	SNRPCP8	chr3	processed_pseudogene	small nuclear ribonucleoprotein polypeptide C pseudogene 8
ENSG00000225606.1	0.0	0.0	0.0	0.0	0.0	0.0	0.02	0.0	0.0	0.0	0.0	0.0	0.0	0.0	0.0	0.0	0.0	0.0	AC005281.2	chr7	antisense	--
ENSG00000264620.1	0.92	0.53	1.29	1.17	1.48	1.57	0.64	0.56	0.91	0.2	0.21	0.8	1.66	1.39	1.71	1.49	0.44	1.08	AL139022.1	chr14	miRNA	--
ENSG00000212490.1	0.0	0.0	0.0	0.0	0.0	0.0	0.0	0.23	0.0	0.0	0.0	0.0	0.0	0.0	0.0	0.0	0.0	0.0	SNORA26	chr4	snoRNA	small nucleolar RNA, H/ACA box 26
ENSG00000104164.10	9.83	9.29	7.75	7.48	7.22	7.11	9.74	13.47	11.32	11.82	10.86	10.72	12.33	11.44	11.94	11.35	11.67	10.69	BLOC1S6	chr15	protein_coding	biogenesis of lysosomal organelles complex-1, subunit 6, pallidin
ENSG00000197658.9	0.01	0.0	0.0	0.0	0.0	0.0	0.0	0.0	0.0	0.0	0.0	0.0	0.0	0.0	0.0	0.0	0.0	0.0	SLC22A24	chr11	protein_coding	solute carrier family 22, member 24
ENSG00000198189.10	17.89	24.5	18.25	15.47	16.68	14.56	12.4	14.46	16.89	16.93	20.8	15.75	14.23	15.35	21.71	19.47	27.38	18.77	HSD17B11	chr4	protein_coding	hydroxysteroid (17-beta) dehydrogenase 11
ENSG00000211958.2	0.0	0.0	0.09	0.0	0.0	0.0	0.05	0.0	0.0	0.0	0.0	0.0	0.0	0.0	0.0	0.0	0.0	0.0	IGHV3-38	chr14	IG_V_gene	immunoglobulin heavy variable 3-38 (non-functional)
ENSG00000108821.13	0.12	0.02	0.03	0.01	0.0	0.02	0.05	0.05	0.02	0.13	0.19	0.04	0.39	0.07	0.01	0.05	0.02	0.15	COL1A1	chr17	protein_coding	collagen, type I, alpha 1
ENSG00000200360.1	0.0	0.0	0.0	0.18	0.0	0.0	0.0	0.0	0.0	0.0	0.0	0.0	0.0	0.0	0.0	0.0	0.0	0.0	RNU6-792P	chr1	snRNA	RNA, U6 small nuclear 792, pseudogene
ENSG00000126947.11	0.33	0.35	0.29	0.3	0.36	0.35	0.27	0.13	0.33	0.4	0.43	0.27	0.77	0.42	0.42	0.57	0.36	0.4	ARMCX1	chrX	protein_coding	armadillo repeat containing, X-linked 1
ENSG00000105939.12	27.01	21.51	22.14	26.82	26.4	21.4	44.1	17.97	19.83	18.18	20.83	16.69	31.09	25.2	20.93	16.84	15.69	18.21	ZC3HAV1	chr7	protein_coding	zinc finger CCCH-type, antiviral 1
ENSG00000241219.1	0.0	0.0	0.0	0.0	0.0	0.0	0.0	0.0	0.0	0.02	0.0	0.0	0.0	0.0	0.0	0.0	0.0	0.0	RP11-572M11.1	chr3	lincRNA	--
ENSG00000105855.9	0.2	0.31	0.22	0.11	0.17	0.32	0.02	0.13	0.04	0.05	0.03	0.06	0.04	0.03	0.03	0.05	0.05	0.01	ITGB8	chr7	protein_coding	integrin, beta 8
ENSG00000127124.13	3.34	5.47	5.49	4.49	5.72	5.96	5.22	4.95	6.17	6.66	5.36	6.98	4.79	6.26	4.75	3.86	6.36	5.35	HIVEP3	chr1	protein_coding	human immunodeficiency virus type I enhancer binding protein 3
ENSG00000110844.13	0.49	0.31	0.49	0.54	0.55	0.55	0.15	0.14	0.19	0.14	0.29	0.15	0.24	0.28	0.16	0.15	0.25	0.15	PRPF40B	chr12	protein_coding	PRP40 pre-mRNA processing factor 40 homolog B (S. cerevisiae)
ENSG00000089723.9	0.23	0.14	0.28	0.08	0.28	0.12	0.06	0.02	0.14	0.23	0.11	0.19	0.11	0.08	0.18	0.06	0.04	0.05	OTUB2	chr14	protein_coding	OTU deubiquitinase, ubiquitin aldehyde binding 2
ENSG00000226289.1	0.0	0.0	0.05	0.0	0.0	0.09	0.0	0.0	0.0	0.0	0.0	0.03	0.0	0.0	0.0	0.0	0.0	0.0	CDCA4P3	chr1	unprocessed_pseudogene	cell division cycle associated 4 pseudogene 3
ENSG00000249738.6	0.06	0.0	0.0	0.06	0.01	0.02	0.0	0.04	0.05	0.0	0.01	0.0	0.02	0.0	0.01	0.0	0.06	0.0	AC008697.1	chr5	lincRNA	--
ENSG00000213075.7	0.0	0.0	0.0	0.01	0.0	0.0	0.0	0.0	0.0	0.0	0.0	0.0	0.0	0.0	0.0	0.0	0.0	0.0	RPL31P11	chr1	transcribed_processed_pseudogene	ribosomal protein L31 pseudogene 11
ENSG00000042493.15	6.38	13.47	18.6	14.52	16.46	13.07	12.93	12.09	15.46	18.13	14.14	18.43	13.45	25.81	24.86	22.49	35.16	17.01	CAPG	chr2	protein_coding	capping protein (actin filament), gelsolin-like
ENSG00000196417.12	0.65	0.56	0.52	0.48	0.73	0.54	0.22	0.59	0.43	0.43	0.5	0.42	0.54	0.55	0.36	0.4	0.38	0.54	ZNF765	chr19	protein_coding	zinc finger protein 765
ENSG00000023318.7	7.12	8.54	7.6	6.62	7.41	5.42	6.48	7.83	5.51	7.2	6.43	6.81	7.04	6.64	8.19	6.62	8.64	7.43	ERP44	chr9	protein_coding	endoplasmic reticulum protein 44
ENSG00000244044.3	1.41	0.63	2.78	2.47	1.74	2.28	3.52	0.38	0.43	0.47	1.39	0.2	0.92	0.47	1.24	0.36	0.3	0.45	RN7SL735P	chr17	misc_RNA	RNA, 7SL, cytoplasmic 735, pseudogene
ENSG00000054690.13	0.04	0.02	0.02	0.01	0.04	0.02	0.03	0.03	0.0	0.02	0.02	0.02	0.05	0.05	0.03	0.02	0.03	0.0	PLEKHH1	chr14	protein_coding	pleckstrin homology domain containing, family H (with MyTH4 domain) member 1
ENSG00000264999.1	0.0	0.0	0.0	0.23	0.25	0.0	0.26	0.0	0.0	0.0	0.0	0.0	0.0	0.0	0.25	0.0	0.0	0.0	MIR5089	chr17	miRNA	microRNA 5089
ENSG00000205791.3	0.15	0.09	0.12	0.01	0.04	0.04	0.06	0.09	0.02	0.09	0.11	0.04	0.08	0.14	0.0	0.03	0.1	0.03	LOH12CR2	chr12	lincRNA	loss of heterozygosity, 12, chromosomal region 2 (non-protein coding)
ENSG00000228540.1	0.08	0.14	0.43	0.14	0.27	0.18	0.04	0.25	0.1	0.14	0.08	0.04	0.15	0.0	0.12	0.08	0.24	0.08	AC073326.3	chr7	sense_intronic	--
ENSG00000266202.1	0.51	0.68	0.51	0.54	0.51	0.24	0.37	0.29	0.65	0.61	0.85	0.51	0.46	0.83	0.44	0.22	0.84	0.71	RP1-66C13.4	chr17	protein_coding	--
ENSG00000253490.5	0.0	0.01	0.0	0.01	0.0	0.01	0.0	0.0	0.0	0.0	0.01	0.01	0.0	0.02	0.0	0.0	0.0	0.0	AC145110.1	chr8	lincRNA	--
ENSG00000174437.16	15.11	12.75	14.64	14.99	15.77	12.91	17.42	15.34	16.42	25.47	19.4	19.52	23.23	17.82	16.23	16.33	15.65	20.45	ATP2A2	chr12	protein_coding	ATPase, Ca++ transporting, cardiac muscle, slow twitch 2
ENSG00000110786.17	0.01	0.0	0.0	0.0	0.0	0.0	0.0	0.0	0.0	0.0	0.0	0.0	0.0	0.0	0.0	0.0	0.0	0.0	PTPN5	chr11	protein_coding	protein tyrosine phosphatase, non-receptor type 5 (striatum-enriched)
ENSG00000135900.3	4.56	5.01	7.09	7.07	5.98	5.13	2.83	7.8	9.78	7.07	5.99	5.93	5.79	10.71	7.82	7.49	11.97	7.72	MRPL44	chr2	protein_coding	mitochondrial ribosomal protein L44
ENSG00000083814.12	1.38	1.17	1.61	1.47	1.77	1.92	0.53	0.76	0.92	0.57	0.66	0.65	1.01	0.94	0.71	0.52	0.87	0.63	ZNF671	chr19	protein_coding	zinc finger protein 671
ENSG00000238295.1	0.22	0.76	0.71	0.38	0.2	0.19	0.0	0.0	0.17	0.0	0.0	0.0	0.0	0.0	0.0	0.2	0.0	0.0	snoU13	chr2	snoRNA	--
ENSG00000228630.5	0.0	0.0	0.01	0.01	0.0	0.0	0.0	0.0	0.0	0.01	0.0	0.0	0.0	0.0	0.0	0.0	0.01	0.0	HOTAIR	chr12	antisense	HOX transcript antisense RNA
ENSG00000223179.2	0.0	0.0	0.0	0.0	0.0	0.2	0.0	0.0	0.0	0.2	0.0	0.0	0.0	0.0	0.0	0.22	0.0	0.0	RNU6-373P	chr2	snRNA	RNA, U6 small nuclear 373, pseudogene
ENSG00000274443.4	0.03	0.0	0.0	0.0	0.0	0.0	0.0	0.0	0.0	0.0	0.0	0.0	0.0	0.0	0.0	0.03	0.0	0.0	C8orf89	chr8	protein_coding	chromosome 8 open reading frame 89
ENSG00000274012.1	14.82	12.31	37.14	34.74	37.6	39.65	35.08	13.01	85.68	106.65	40.66	103.11	51.46	76.96	39.81	65.57	121.72	71.7	Metazoa_SRP	chr14	misc_RNA	--
ENSG00000118729.11	1.59	0.06	0.0	0.0	0.0	0.0	0.0	0.01	0.0	0.0	0.0	0.0	0.0	0.0	0.0	0.01	0.0	0.0	CASQ2	chr1	protein_coding	calsequestrin 2 (cardiac muscle)
ENSG00000275927.1	0.99	0.71	1.2	0.84	1.07	2.5	0.31	1.2	0.98	2.33	2.27	2.51	2.69	0.79	0.61	1.49	0.68	2.85	RP11-567P19.1	chr16	sense_intronic	--
ENSG00000279446.1	0.01	0.0	0.0	0.05	0.0	0.0	0.0	0.0	0.0	0.0	0.02	0.0	0.02	0.0	0.0	0.0	0.0	0.0	AC005915.1	chr5	TEC	--
ENSG00000254481.1	0.32	0.32	0.74	0.47	0.55	0.08	0.34	0.11	0.11	0.0	0.0	0.0	0.29	0.05	0.09	0.25	0.22	0.26	PTP4A2P2	chr11	processed_pseudogene	protein tyrosine phosphatase type IVA, member 2 pseudogene 2
ENSG00000250903.8	0.5	0.54	0.64	0.68	0.6	0.69	0.24	0.33	0.38	0.15	0.27	0.32	0.29	0.37	0.4	0.32	0.38	0.3	GMDS-AS1	chr6	lincRNA	GMDS antisense RNA 1 (head to head)
ENSG00000112855.14	3.57	3.43	4.24	4.35	4.79	4.62	2.22	2.46	3.94	4.26	4.22	4.45	4.77	3.63	2.67	3.2	4.06	4.1	HARS2	chr5	protein_coding	histidyl-tRNA synthetase 2, mitochondrial
ENSG00000272434.1	0.7	1.15	0.71	1.35	0.97	0.5	0.33	0.57	2.22	1.2	1.09	0.77	1.22	1.89	0.82	0.98	1.64	0.78	RP13-131K19.6	chr3	antisense	--
ENSG00000268400.5	13.32	18.84	28.35	22.61	27.8	17.84	16.88	17.3	24.56	34.73	21.45	25.94	20.81	27.54	28.93	30.62	48.01	28.54	CTD-3214H19.4	chr19	protein_coding	--
ENSG00000154518.9	1.42	1.4	1.2	1.46	1.11	0.86	1.07	1.13	1.36	1.11	0.78	1.14	0.97	1.83	1.02	1.14	1.44	1.24	ATP5G3	chr2	protein_coding	ATP synthase, H+ transporting, mitochondrial Fo complex, subunit C3 (subunit 9)
ENSG00000259985.1	0.47	0.36	0.36	0.45	0.31	0.57	0.02	0.33	0.15	0.0	0.07	0.03	0.09	0.14	0.15	0.16	0.15	0.17	RP11-549B18.1	chr18	antisense	--
ENSG00000250325.1	0.0	0.0	0.02	0.0	0.0	0.0	0.12	0.0	0.0	0.0	0.0	0.0	0.0	0.0	0.0	0.0	0.0	0.02	IGBP1P4	chr4	processed_pseudogene	immunoglobulin (CD79A) binding protein 1 pseudogene 4
ENSG00000226200.6	0.51	0.76	0.6	0.93	0.55	0.65	0.21	0.42	0.68	0.19	0.46	0.38	0.46	0.57	0.41	0.37	0.6	0.42	SGMS1-AS1	chr10	antisense	SGMS1 antisense RNA 1
ENSG00000276234.4	1.22	1.34	1.29	1.39	1.3	1.3	0.31	0.53	0.71	0.43	0.79	0.76	0.96	0.73	0.66	0.49	0.81	0.54	TADA2A	chr17	protein_coding	transcriptional adaptor 2A
ENSG00000213886.3	0.02	0.02	0.0	0.0	0.02	0.02	0.0	0.0	0.02	0.0	0.02	0.0	0.0	0.0	0.02	0.0	0.02	0.0	UBD	chr6	protein_coding	ubiquitin D
ENSG00000278353.1	0.22	0.25	0.0	0.0	0.2	0.37	0.0	0.27	0.0	0.0	0.0	0.0	0.0	0.0	0.0	0.0	0.21	0.0	AC116533.4	chr11	miRNA	--
ENSG00000258172.1	0.14	0.21	0.11	0.12	0.26	0.36	0.09	0.06	0.29	0.0	0.0	0.0	0.0	0.05	0.0	0.04	0.04	0.0	RP11-1105G2.4	chr12	antisense	--
ENSG00000132141.13	0.25	0.18	0.18	0.14	0.1	0.29	0.35	0.47	0.43	0.2	0.53	0.19	0.61	0.45	0.11	0.13	0.16	0.37	CCT6B	chr17	protein_coding	chaperonin containing TCP1, subunit 6B (zeta 2)
ENSG00000078269.13	1.95	1.62	1.99	2.61	2.49	2.41	0.54	1.14	0.92	1.01	1.11	0.65	1.68	0.94	1.01	0.85	0.88	0.95	SYNJ2	chr6	protein_coding	synaptojanin 2
ENSG00000269072.1	0.01	0.03	0.0	0.0	0.0	0.0	0.01	0.0	0.0	0.03	0.0	0.0	0.0	0.03	0.0	0.0	0.0	0.0	CTD-3187F8.14	chr19	antisense	--
ENSG00000141519.14	0.03	0.02	0.0	0.04	0.01	0.02	0.01	0.04	0.05	0.04	0.04	0.04	0.05	0.07	0.02	0.03	0.02	0.05	CCDC40	chr17	protein_coding	coiled-coil domain containing 40
ENSG00000229023.1	1.45	1.88	1.88	1.39	0.82	0.47	2.81	4.19	1.38	2.73	0.9	3.29	1.11	3.03	2.7	3.93	1.43	1.58	AC067945.3	chr2	processed_pseudogene	--
ENSG00000267980.1	0.43	0.99	1.14	1.12	1.13	1.23	0.2	0.49	0.51	0.26	0.23	0.16	0.28	0.31	0.17	0.06	0.45	0.23	AC007292.6	chr19	antisense	--
ENSG00000235300.4	0.02	0.04	0.0	0.0	0.0	0.0	0.0	0.0	0.0	0.0	0.0	0.0	0.0	0.0	0.0	0.0	0.0	0.0	antisense	chr17	antisense	--
ENSG00000187954.12	1.95	1.94	3.14	2.66	3.65	3.18	1.37	0.96	1.38	1.11	1.43	1.53	1.38	1.42	2.3	1.33	2.96	1.22	CYHR1	chr8	protein_coding	cysteine/histidine-rich 1
ENSG00000244055.1	1.14	0.82	1.03	1.34	0.92	1.0	0.37	0.61	0.62	1.07	0.6	0.25	0.52	0.5	1.2	0.86	0.69	0.47	AC007566.10	chr7	antisense	--
ENSG00000218198.3	0.06	0.0	0.0	0.0	0.0	0.0	0.06	0.0	0.0	0.0	0.0	0.0	0.0	0.0	0.0	0.0	0.0	0.0	RPS20P32	chr13	processed_pseudogene	ribosomal protein S20 pseudogene 32
ENSG00000230499.1	0.0	0.0	0.0	0.0	0.0	0.0	0.0	0.07	0.0	0.0	0.05	0.0	0.0	0.0	0.0	0.0	0.0	0.0	AC108463.1	chr2	lincRNA	--
ENSG00000068912.13	5.69	5.93	4.56	6.04	4.37	4.25	1.68	4.23	4.4	4.69	5.07	4.79	5.63	4.69	3.93	3.79	4.87	4.63	ERLEC1	chr2	protein_coding	endoplasmic reticulum lectin 1
ENSG00000267213.4	0.57	0.52	0.87	0.56	0.54	0.34	0.15	0.4	0.56	0.3	0.42	0.68	0.26	0.45	0.48	0.53	0.39	0.33	AC007773.2	chr19	antisense	--
ENSG00000202031.1	2.62	1.88	1.85	3.07	1.21	2.24	1.84	2.79	3.62	2.52	2.45	3.42	2.67	1.98	1.53	2.43	2.53	3.72	SNORD38A	chr1	snoRNA	small nucleolar RNA, C/D box 38A
ENSG00000124067.16	2.1	2.77	3.58	2.75	3.99	3.51	2.16	1.77	2.48	2.65	3.42	2.33	3.03	2.28	3.6	2.93	4.73	2.28	SLC12A4	chr16	protein_coding	solute carrier family 12 (potassium/chloride transporter), member 4
ENSG00000274717.1	0.07	0.13	0.2	0.34	0.27	0.54	0.86	0.21	0.22	0.48	0.29	0.51	0.51	0.19	0.08	0.15	0.22	0.34	RP1-47A17.1	chr22	processed_pseudogene	--
ENSG00000151631.8	0.0	0.03	0.0	0.02	0.0	0.0	0.0	0.03	0.0	0.0	0.0	0.0	0.0	0.0	0.0	0.0	0.0	0.0	AKR1C6P	chr10	unprocessed_pseudogene	aldo-keto reductase family 1, member C6, pseudogene
ENSG00000164904.15	0.07	0.06	0.06	0.04	0.08	0.07	0.02	0.04	0.03	0.02	0.06	0.02	0.03	0.02	0.03	0.03	0.0	0.03	ALDH7A1	chr5	protein_coding	aldehyde dehydrogenase 7 family, member A1
ENSG00000114439.18	8.45	7.12	6.13	6.98	6.49	6.08	5.75	7.41	7.78	5.34	7.37	5.67	7.96	7.79	5.17	5.11	6.86	7.45	BBX	chr3	protein_coding	bobby sox homolog (Drosophila)
ENSG00000262714.1	0.6	0.68	0.3	0.3	0.48	1.06	0.03	0.09	0.14	0.05	0.23	0.04	0.08	0.06	0.14	0.06	0.05	0.06	RP11-44F14.8	chr16	lincRNA	--
ENSG00000087087.18	7.21	7.52	10.76	10.77	12.65	9.7	15.46	10.41	20.0	24.11	13.45	15.09	13.38	15.02	10.01	11.16	15.82	16.81	SRRT	chr7	protein_coding	serrate, RNA effector molecule
ENSG00000221818.8	0.03	0.0	0.0	0.0	0.0	0.0	0.0	0.02	0.0	0.0	0.0	0.0	0.0	0.0	0.0	0.0	0.0	0.0	EBF2	chr8	protein_coding	early B-cell factor 2
ENSG00000249855.1	2.88	2.71	4.4	4.24	3.81	3.31	2.98	2.08	2.89	1.85	3.19	2.25	3.69	3.7	2.98	2.19	2.77	3.91	EEF1A1P19	chr5	processed_pseudogene	eukaryotic translation elongation factor 1 alpha 1 pseudogene 19
ENSG00000198520.10	1.68	1.16	2.0	2.5	2.51	2.57	1.36	1.78	2.04	2.01	3.19	2.22	2.72	2.76	3.24	2.51	2.88	2.1	C1orf228	chr1	protein_coding	chromosome 1 open reading frame 228
ENSG00000101365.20	7.42	7.26	11.02	11.81	9.74	10.06	7.25	8.56	13.85	13.23	10.79	14.2	10.79	15.86	11.01	12.56	17.23	13.41	IDH3B	chr20	protein_coding	isocitrate dehydrogenase 3 (NAD+) beta
ENSG00000278966.2	3.67	2.55	4.2	4.24	3.51	4.36	4.92	3.21	4.27	3.88	3.29	4.38	3.37	2.64	3.61	2.59	3.45	2.78	RP5-1174N9.2	chr1	TEC	--
ENSG00000214760.2	0.05	0.0	0.0	0.0	0.0	0.0	0.0	0.0	0.0	0.0	0.0	0.0	0.0	0.05	0.0	0.0	0.0	0.04	RPL21P1	chr12	processed_pseudogene	ribosomal protein L21 pseudogene 1
ENSG00000258881.6	1.5	1.59	2.53	2.22	2.58	2.39	1.28	1.42	1.85	1.29	1.68	1.33	1.31	1.84	1.52	1.6	2.42	2.04	AC007040.11	chr2	protein_coding	--
ENSG00000134824.13	0.81	1.16	1.24	2.32	1.77	1.18	1.79	0.79	1.13	0.77	0.73	0.87	1.33	2.23	2.46	1.97	2.55	1.63	FADS2	chr11	protein_coding	fatty acid desaturase 2
ENSG00000275894.1	0.0	0.07	0.05	0.06	0.0	0.03	0.82	1.85	0.36	0.66	0.48	0.11	0.15	0.2	0.09	0.36	0.34	0.64	RP3-453C12.14	chr20	sense_intronic	--
ENSG00000179044.15	0.0	0.01	0.09	0.05	0.04	0.04	0.03	0.08	0.04	0.16	0.06	0.09	0.0	0.05	0.09	0.2	0.21	0.12	EXOC3L1	chr16	protein_coding	exocyst complex component 3-like 1
ENSG00000214147.2	0.0	0.0	0.0	0.0	0.0	0.02	0.0	0.0	0.0	0.0	0.0	0.0	0.0	0.0	0.0	0.0	0.0	0.0	RP11-332P22.2	chr3	processed_pseudogene	--
ENSG00000201675.1	0.27	0.31	1.54	0.7	0.25	1.4	1.79	0.66	1.72	2.57	1.53	2.37	2.47	1.65	0.76	1.52	2.64	1.55	SNORD32A	chr19	snoRNA	small nucleolar RNA, C/D box 32A
ENSG00000135838.13	3.9	6.11	6.76	4.89	5.51	4.24	3.56	4.02	3.12	3.56	2.74	3.09	2.66	3.59	7.52	4.95	9.9	3.45	NPL	chr1	protein_coding	N-acetylneuraminate pyruvate lyase (dihydrodipicolinate synthase)
ENSG00000262881.1	0.0	0.03	0.0	0.0	0.0	0.0	0.0	0.0	0.0	0.0	0.0	0.0	0.0	0.0	0.0	0.0	0.0	0.0	RP11-669E14.4	chr17	antisense	--
ENSG00000272646.1	0.11	0.12	0.43	0.27	0.74	0.92	0.1	0.0	0.04	0.0	0.25	0.14	0.19	0.11	0.0	0.05	0.1	0.36	RP11-188P17.2	chr4	lincRNA	--
ENSG00000281545.1	0.0	0.0	0.0	0.0	0.31	0.0	0.0	0.0	0.0	0.0	0.0	0.0	0.0	0.0	0.0	0.0	0.0	0.0	AC005498.1	chr19	miRNA	--
ENSG00000242922.2	0.05	0.0	0.0	0.0	0.0	0.0	0.0	0.0	0.0	0.0	0.0	0.0	0.0	0.0	0.0	0.0	0.0	0.0	RPL21P104	chr12	processed_pseudogene	ribosomal protein L21 pseudogene 104
ENSG00000201659.1	0.15	0.0	0.0	0.13	0.81	0.0	0.0	0.18	0.12	0.13	0.0	0.0	0.0	0.3	0.0	0.14	0.14	0.0	RNU12-2P	chrX	snRNA	RNA, U12 small nuclear 2, pseudogene
ENSG00000254727.1	0.0	0.06	0.0	0.04	0.0	0.0	0.0	0.0	0.0	0.0	0.0	0.0	0.0	0.0	0.0	0.0	0.0	0.0	PTP4A1P6	chr11	transcribed_processed_pseudogene	protein tyrosine phosphatase type IVA, member 1 pseudogene 6
ENSG00000233469.1	0.37	0.42	0.59	0.59	1.44	1.29	0.3	0.22	0.47	0.43	0.3	0.36	0.29	0.14	0.21	0.13	0.13	0.09	ST6GALNAC4P1	chr13	processed_pseudogene	ST6 (alpha-N-acetyl-neuraminyl-2,3-beta-galactosyl-1,3)-N-acetylgalactosaminide alpha-2,6-sialyltransferase 4 pseudogene 1
ENSG00000248956.1	0.2	0.55	0.16	0.17	0.26	0.48	0.34	0.0	0.09	0.0	0.52	0.07	0.33	0.36	0.11	0.04	0.08	0.19	HMGB1P44	chr4	processed_pseudogene	high mobility group box 1 pseudogene 44
ENSG00000100612.13	6.99	9.31	9.63	10.97	9.22	8.5	5.23	9.1	7.36	6.33	7.68	7.55	7.46	9.19	8.58	6.82	10.99	8.26	DHRS7	chr14	protein_coding	dehydrogenase/reductase (SDR family) member 7
ENSG00000222579.1	0.0	0.0	0.0	0.0	0.0	0.21	0.0	0.0	0.0	0.0	0.0	0.0	0.0	0.0	0.0	0.0	0.0	0.0	Y_RNA	chr12	misc_RNA	--
ENSG00000251093.1	0.0	0.04	0.0	0.0	0.0	0.0	0.0	0.0	0.0	0.0	0.0	0.0	0.0	0.04	0.0	0.0	0.0	0.0	RP11-414H23.3	chr5	lincRNA	--
ENSG00000127419.16	7.03	7.43	11.06	11.8	9.66	10.31	6.08	7.04	7.87	9.97	10.34	8.52	8.38	9.2	9.08	9.21	12.16	8.81	TMEM175	chr4	protein_coding	transmembrane protein 175
ENSG00000229433.1	0.0	0.0	0.01	0.0	0.0	0.03	0.02	0.04	0.0	0.01	0.01	0.0	0.04	0.0	0.01	0.03	0.0	0.0	RP11-329B9.1	chr3	lincRNA	--
ENSG00000204176.13	0.13	0.16	0.15	0.08	0.14	0.13	0.02	0.05	0.05	0.03	0.07	0.06	0.08	0.06	0.07	0.0	0.06	0.02	SYT15	chr10	protein_coding	synaptotagmin XV
ENSG00000227028.6	0.02	0.02	0.0	0.01	0.0	0.0	0.0	0.0	0.01	0.0	0.02	0.0	0.0	0.0	0.0	0.01	0.0	0.0	SLC8A1-AS1	chr2	antisense	SLC8A1 antisense RNA 1
ENSG00000164934.13	2.38	2.2	1.69	1.74	1.92	1.64	2.45	2.5	2.0	2.54	2.58	2.53	2.32	2.22	1.3	1.63	1.53	2.77	DCAF13	chr8	protein_coding	DDB1 and CUL4 associated factor 13
ENSG00000183474.15	0.06	0.05	0.04	0.06	0.03	0.04	0.02	0.02	0.03	0.02	0.04	0.06	0.0	0.01	0.08	0.01	0.01	0.03	GTF2H2C	chr5	protein_coding	GTF2H2 family member C
ENSG00000270223.1	0.0	0.03	0.0	0.02	0.0	0.02	0.0	0.0	0.0	0.0	0.0	0.0	0.02	0.0	0.0	0.0	0.0	0.02	RP13-36G14.4	chrX	sense_intronic	--
ENSG00000116750.13	2.14	1.74	1.04	1.52	1.5	1.59	0.98	1.81	1.27	0.74	1.38	1.46	1.47	1.17	1.09	1.06	1.15	1.04	UCHL5	chr1	protein_coding	ubiquitin carboxyl-terminal hydrolase L5
ENSG00000160075.11	7.61	8.95	9.05	9.8	10.41	8.22	4.93	10.58	11.63	10.83	9.07	12.66	9.84	14.36	11.1	12.79	15.17	13.71	SSU72	chr1	protein_coding	SSU72 RNA polymerase II CTD phosphatase homolog (S. cerevisiae)
ENSG00000279610.1	0.0	0.0	0.04	0.0	0.0	0.0	0.0	0.0	0.0	0.0	0.0	0.0	0.17	0.0	0.0	0.0	0.0	0.0	C20orf181	chr20	TEC	chromosome 20 open reading frame 181
ENSG00000165475.13	4.18	4.64	6.31	7.23	7.05	7.32	4.34	4.04	5.24	3.19	4.81	4.01	5.56	5.26	6.64	4.65	8.46	5.02	CRYL1	chr13	protein_coding	crystallin, lambda 1
ENSG00000244361.1	0.0	0.0	0.0	0.0	0.0	0.0	0.0	0.0	0.0	0.0	0.0	0.0	0.0	0.0	0.07	0.0	0.14	0.0	RPL30P7	chr5	processed_pseudogene	ribosomal protein L30 pseudogene 7
ENSG00000268088.1	0.0	0.15	0.0	0.11	0.0	0.0	0.0	0.0	0.1	0.0	0.0	0.0	0.0	0.0	0.0	0.0	0.0	0.0	AC093063.2	chr19	transcribed_unprocessed_pseudogene	--
ENSG00000278769.1	0.33	0.22	0.2	0.24	0.54	0.31	0.34	0.14	0.09	0.02	0.0	0.05	0.1	0.0	0.05	0.0	0.03	0.0	CTD-2036P10.5	chr15	antisense	--
ENSG00000252652.1	1.19	1.1	0.19	0.61	0.88	1.22	2.46	0.58	0.75	1.84	2.01	1.25	0.86	1.44	1.34	1.11	2.77	1.36	Y_RNA	chr11	misc_RNA	--
ENSG00000112077.15	0.01	0.0	0.0	0.0	0.0	0.0	0.02	0.0	0.0	0.0	0.0	0.01	0.0	0.0	0.0	0.02	0.02	0.05	RHAG	chr6	protein_coding	Rh-associated glycoprotein
ENSG00000258615.1	0.0	0.0	0.0	0.0	0.0	0.0	0.12	0.0	0.0	0.0	0.0	0.0	0.11	0.0	0.0	0.0	0.12	0.0	RP11-725G5.3	chr14	unprocessed_pseudogene	--
ENSG00000126453.9	0.84	0.51	1.08	1.6	1.4	1.53	0.92	0.7	1.1	1.28	0.98	1.09	1.09	0.81	1.14	0.92	1.13	1.13	BCL2L12	chr19	protein_coding	BCL2-like 12 (proline rich)
ENSG00000238886.1	0.56	0.0	0.0	0.24	0.0	0.0	0.26	0.34	0.44	0.0	0.0	0.0	0.0	0.28	0.0	0.0	0.0	0.26	SNORD121A	chr9	snoRNA	small nucleolar RNA, C/D box 121A
ENSG00000230322.1	0.0	0.0	0.0	0.0	0.0	0.0	0.2	0.0	0.0	0.0	0.05	0.0	0.0	0.0	0.0	0.0	0.0	0.0	RP3-323N1.2	chr10	antisense	--
ENSG00000222268.1	0.61	0.0	0.33	0.35	0.57	1.05	0.0	0.25	0.81	0.53	0.19	0.36	0.37	0.41	0.19	0.38	0.79	0.19	RNA5SP425	chr16	rRNA	RNA, 5S ribosomal pseudogene 425
ENSG00000188428.16	2.69	2.6	2.43	2.93	2.57	2.62	0.96	1.71	1.34	1.49	2.38	1.76	2.32	1.78	2.02	1.25	1.42	1.63	BLOC1S5	chr6	protein_coding	biogenesis of lysosomal organelles complex-1, subunit 5, muted
ENSG00000162522.10	0.38	0.55	0.57	0.29	0.5	0.15	0.38	0.33	0.34	0.26	0.39	0.29	0.28	0.54	0.98	0.53	0.68	0.26	KIAA1522	chr1	protein_coding	KIAA1522
ENSG00000118402.5	0.23	0.23	0.14	0.12	0.24	0.3	0.21	0.11	0.23	0.23	0.18	0.22	0.18	0.15	0.01	0.1	0.07	0.27	ELOVL4	chr6	protein_coding	ELOVL fatty acid elongase 4
ENSG00000279088.1	6.34	6.79	6.1	8.08	5.34	4.13	2.51	7.28	7.54	4.59	4.5	5.71	6.8	8.17	6.79	7.29	4.18	6.46	RP11-574K11.24	chr10	TEC	--
ENSG00000066697.14	1.3	1.19	1.69	2.29	1.81	1.26	1.45	1.21	1.92	0.86	1.57	1.0	1.07	1.74	1.09	1.39	1.75	2.31	MSANTD3	chr9	protein_coding	Myb/SANT-like DNA-binding domain containing 3
ENSG00000203266.2	0.0	0.0	0.0	0.0	0.0	0.0	0.0	0.0	0.0	0.03	0.0	0.0	0.0	0.0	0.0	0.0	0.0	0.0	RP11-560A15.3	chr20	lincRNA	--
ENSG00000257642.1	0.21	0.0	0.07	0.07	0.08	0.11	0.23	0.46	0.26	0.07	0.35	0.51	0.34	0.04	0.04	0.08	0.2	0.28	RP11-474B16.1	chr12	antisense	--
ENSG00000139517.7	1.79	1.18	1.18	1.12	1.68	1.53	0.42	0.84	0.97	0.71	1.48	1.02	1.12	1.06	0.75	0.75	0.95	0.99	LNX2	chr13	protein_coding	ligand of numb-protein X 2
ENSG00000223642.7	0.0	0.0	0.0	0.0	0.0	0.02	0.0	0.0	0.0	0.0	0.0	0.0	0.0	0.0	0.0	0.0	0.0	0.0	AC008277.1	chr2	antisense	--
ENSG00000132874.13	0.07	0.04	0.03	0.04	0.1	0.06	0.01	0.06	0.02	0.02	0.01	0.01	0.02	0.01	0.02	0.01	0.02	0.01	SLC14A2	chr18	protein_coding	solute carrier family 14 (urea transporter), member 2
ENSG00000254057.1	0.0	0.0	0.03	0.0	0.0	0.0	0.16	0.0	0.0	0.0	0.04	0.08	0.04	0.0	0.04	0.0	0.0	0.0	RP3-388N13.3	chr8	lincRNA	--
ENSG00000165240.17	2.73	2.44	1.89	2.11	2.25	2.43	0.67	1.38	1.2	1.35	1.86	1.5	2.37	1.38	1.41	0.97	1.16	1.4	ATP7A	chrX	protein_coding	ATPase, Cu++ transporting, alpha polypeptide
ENSG00000253503.5	0.0	0.0	0.0	0.0	0.0	0.0	0.0	0.0	0.0	0.0	0.03	0.0	0.0	0.0	0.0	0.0	0.0	0.0	RP11-653B10.1	chr8	lincRNA	--
ENSG00000006042.11	0.02	0.0	0.0	0.01	0.01	0.01	0.0	0.01	0.01	0.01	0.0	0.0	0.0	0.0	0.0	0.0	0.0	0.0	TMEM98	chr17	protein_coding	transmembrane protein 98
ENSG00000131149.17	10.2	9.59	11.55	12.8	12.96	10.62	9.21	13.16	11.87	12.65	10.76	11.54	11.23	13.22	10.35	10.02	11.89	16.41	GSE1	chr16	protein_coding	Gse1 coiled-coil protein
ENSG00000254248.1	0.0	0.0	0.05	0.0	0.13	0.02	0.0	0.07	0.0	0.0	0.0	0.0	0.03	0.0	0.0	0.0	0.08	0.05	RP11-320N21.2	chr8	antisense	--
ENSG00000223711.1	0.48	0.29	0.18	0.31	0.29	0.17	0.61	0.62	0.34	0.36	0.61	0.34	1.02	0.57	0.11	0.18	0.25	0.62	AC091633.3	chr3	antisense	--
ENSG00000183735.9	4.72	4.84	3.21	3.82	3.29	3.42	1.78	4.61	4.23	5.9	5.05	5.76	5.5	4.42	3.67	4.01	4.81	5.95	TBK1	chr12	protein_coding	TANK-binding kinase 1
ENSG00000205143.2	0.0	0.0	0.0	0.01	0.0	0.0	0.03	0.04	0.0	0.01	0.0	0.0	0.0	0.0	0.02	0.0	0.0	0.0	ARID3C	chr9	protein_coding	AT rich interactive domain 3C (BRIGHT-like)
ENSG00000234624.2	1.03	1.61	1.25	1.63	3.06	2.08	1.31	2.24	3.55	1.89	1.17	2.18	1.47	2.08	2.54	2.74	1.85	1.88	AC016894.1	chr2	processed_pseudogene	--
ENSG00000100626.16	0.07	0.0	0.0	0.0	0.01	0.0	0.0	0.0	0.01	0.0	0.0	0.01	0.0	0.01	0.0	0.0	0.0	0.0	GALNT16	chr14	protein_coding	polypeptide N-acetylgalactosaminyltransferase 16
ENSG00000116580.18	6.72	6.75	7.88	8.58	8.85	8.48	5.35	6.12	6.5	5.6	7.72	6.5	8.53	7.04	6.37	5.03	5.55	6.51	GON4L	chr1	protein_coding	gon-4-like (C. elegans)
ENSG00000251018.2	0.0	0.0	0.0	0.0	0.0	0.0	0.0	0.0	0.0	0.0	0.0	0.0	0.0	0.07	0.0	0.0	0.0	0.0	HMMR-AS1	chr5	antisense	HMMR antisense RNA 1
ENSG00000234061.1	0.0	0.14	0.39	0.0	0.0	0.2	0.0	0.0	0.0	0.0	0.34	0.0	0.0	0.0	0.0	0.0	0.0	0.0	AC007969.4	chr2	processed_pseudogene	--
ENSG00000116161.17	3.53	3.26	3.85	4.21	3.77	3.57	2.01	2.73	2.11	1.8	2.54	1.57	5.4	1.47	3.03	1.67	3.2	1.9	CACYBP	chr1	protein_coding	calcyclin binding protein
ENSG00000254712.1	0.0	0.0	0.0	0.0	0.0	0.04	0.0	0.0	0.0	0.0	0.0	0.0	0.0	0.0	0.0	0.0	0.02	0.02	RP11-560B16.5	chr11	processed_pseudogene	--
ENSG00000241959.3	0.16	0.18	0.19	0.14	0.66	0.47	0.82	0.29	0.5	0.88	0.3	0.14	0.5	0.24	0.96	0.44	0.46	0.68	RN7SL76P	chr7	misc_RNA	RNA, 7SL, cytoplasmic 76, pseudogene
ENSG00000150551.10	0.01	0.0	0.0	0.0	0.0	0.0	0.0	0.04	0.0	0.0	0.0	0.0	0.0	0.0	0.0	0.0	0.0	0.0	LYPD1	chr2	protein_coding	LY6/PLAUR domain containing 1
ENSG00000171533.11	0.01	0.0	0.03	0.0	0.02	0.01	0.0	0.0	0.0	0.02	0.0	0.0	0.0	0.0	0.0	0.0	0.01	0.01	MAP6	chr11	protein_coding	microtubule-associated protein 6
ENSG00000250427.1	0.0	0.0	0.0	0.0	0.0	0.0	0.02	0.0	0.0	0.0	0.0	0.0	0.0	0.0	0.02	0.0	0.0	0.0	CTD-3179P9.2	chr5	lincRNA	--
ENSG00000242561.1	0.0	0.0	0.0	0.0	0.0	0.0	0.0	0.0	0.0	0.0	0.0	0.0	0.0	0.0	0.0	0.07	0.0	0.0	ATP5LP5	chr3	processed_pseudogene	ATP synthase, H+ transporting, mitochondrial Fo complex, subunit g, pseudogene 5
ENSG00000140107.10	0.0	0.0	0.0	0.01	0.0	0.0	0.37	0.05	0.0	0.01	0.0	0.0	0.01	0.0	0.0	0.0	0.0	0.06	SLC25A47	chr14	protein_coding	solute carrier family 25, member 47
ENSG00000133858.15	13.68	12.96	10.37	10.79	10.72	10.16	10.05	11.73	12.7	7.62	6.3	6.73	7.46	10.23	10.35	9.48	9.26	7.97	ZFC3H1	chr12	protein_coding	zinc finger, C3H1-type containing
ENSG00000245598.6	0.0	0.05	0.0	0.04	0.0	0.0	0.0	0.0	0.01	0.0	0.0	0.0	0.0	0.0	0.0	0.0	0.0	0.0	DACT3-AS1	chr19	antisense	DACT3 antisense RNA 1
ENSG00000255582.1	0.02	0.0	0.0	0.0	0.0	0.0	0.0	0.0	0.0	0.0	0.0	0.0	0.0	0.0	0.0	0.0	0.0	0.0	OR10G2	chr14	protein_coding	olfactory receptor, family 10, subfamily G, member 2
ENSG00000225200.2	0.0	0.04	0.03	0.03	0.03	0.0	0.0	0.04	0.0	0.0	0.0	0.06	0.07	0.0	0.03	0.0	0.0	0.0	AB019441.29	chr14	processed_pseudogene	--
ENSG00000160229.11	1.48	1.15	1.09	1.39	1.41	1.59	1.44	0.89	0.78	0.56	0.95	0.61	0.74	0.48	0.5	0.46	0.55	0.49	ZNF66	chr19	protein_coding	zinc finger protein 66
ENSG00000227536.1	0.38	0.72	0.39	0.72	0.59	0.64	0.34	0.23	0.21	0.11	0.27	0.41	0.3	0.15	0.12	0.08	0.2	0.18	SOCS5P4	chrX	processed_pseudogene	suppressor of cytokine signaling 5 pseudogene 4
ENSG00000257955.1	0.02	0.03	0.04	0.0	0.0	0.0	0.27	0.0	0.04	0.02	0.02	0.0	0.0	0.0	0.04	0.0	0.0	0.0	RP1-228P16.5	chr12	lincRNA	--
ENSG00000116171.16	3.8	3.92	2.55	3.2	3.1	3.38	2.07	3.86	3.51	2.69	3.27	3.26	2.81	3.51	3.88	2.99	4.65	3.12	SCP2	chr1	protein_coding	sterol carrier protein 2
ENSG00000232453.5	0.09	0.17	0.09	0.11	0.09	0.08	0.0	0.12	0.0	0.06	0.02	0.0	0.05	0.15	0.16	0.18	0.2	0.14	RP4-794H19.1	chr1	lincRNA	--
ENSG00000105136.19	0.47	0.59	0.65	0.74	0.64	0.74	0.3	0.26	0.39	0.26	0.51	0.39	0.51	0.45	0.2	0.23	0.27	0.43	ZNF419	chr19	protein_coding	zinc finger protein 419
ENSG00000004455.16	7.76	10.01	11.78	11.01	9.91	9.12	4.4	6.12	6.21	5.81	7.5	6.96	6.85	7.01	8.56	6.57	8.76	6.54	AK2	chr1	protein_coding	adenylate kinase 2
ENSG00000254852.8	0.0	0.0	0.03	0.0	0.0	0.01	0.03	0.0	0.0	0.0	0.0	0.0	0.0	0.02	0.0	0.0	0.0	0.0	NPIPA2	chr16	protein_coding	nuclear pore complex interacting protein family, member A2
ENSG00000177732.7	1.23	0.74	1.0	1.65	1.28	0.99	0.59	0.46	1.39	0.7	0.64	0.57	1.03	1.07	0.7	0.64	0.83	0.91	SOX12	chr20	protein_coding	SRY (sex determining region Y)-box 12
ENSG00000228327.2	1.72	1.86	2.44	2.18	1.98	1.53	1.79	1.57	1.99	1.53	1.74	2.14	2.58	3.05	1.41	1.57	2.56	1.43	RP11-206L10.2	chr1	lincRNA	--
ENSG00000161653.10	0.28	0.23	0.37	0.21	0.4	0.33	0.3	0.06	0.22	0.17	0.49	0.23	0.23	0.18	0.13	0.13	0.27	0.28	NAGS	chr17	protein_coding	N-acetylglutamate synthase
ENSG00000265733.1	0.0	0.0	0.09	0.0	0.0	0.1	0.11	0.0	0.27	0.1	0.11	0.3	0.0	0.0	0.11	0.0	0.0	0.0	SNORA74	chr10	snoRNA	--
ENSG00000174125.7	8.85	11.7	9.81	8.17	9.54	8.69	3.18	6.06	6.68	13.24	11.33	10.33	10.23	9.23	9.25	9.71	12.57	11.42	TLR1	chr4	protein_coding	toll-like receptor 1
ENSG00000159247.12	0.0	0.0	0.06	0.09	0.02	0.01	0.08	0.01	0.01	0.0	0.0	0.0	0.02	0.0	0.0	0.0	0.0	0.0	TUBBP5	chr9	transcribed_unprocessed_pseudogene	tubulin, beta pseudogene 5
ENSG00000223287.1	0.0	0.0	0.0	0.0	0.0	0.18	0.0	0.26	0.0	0.18	0.0	0.0	0.0	0.0	0.0	0.0	0.0	0.0	RNU6-954P	chr21	snRNA	RNA, U6 small nuclear 954, pseudogene
ENSG00000259933.6	0.0	0.0	0.0	0.0	0.0	0.0	0.04	0.11	0.0	0.04	0.0	0.0	0.0	0.0	0.0	0.0	0.0	0.0	RP11-304L19.1	chr16	sense_overlapping	--
ENSG00000116497.17	5.25	5.0	4.2	4.83	5.3	4.96	1.22	3.03	2.18	1.21	2.54	2.06	2.19	2.08	3.16	1.96	2.25	1.95	S100PBP	chr1	protein_coding	S100P binding protein
ENSG00000117174.10	2.34	1.75	1.48	2.19	1.85	1.96	0.7	1.57	1.57	1.08	1.73	1.42	1.62	1.87	1.22	1.11	1.22	1.61	ZNHIT6	chr1	protein_coding	zinc finger, HIT-type containing 6
ENSG00000166164.15	5.47	4.71	4.39	4.73	4.13	4.02	2.38	4.48	6.12	3.95	3.46	3.4	3.99	4.92	5.91	5.51	4.91	4.12	BRD7	chr16	protein_coding	bromodomain containing 7
ENSG00000260339.1	0.19	0.18	0.11	0.14	0.17	0.07	0.06	0.07	0.09	0.12	0.07	0.1	0.1	0.19	0.12	0.03	0.11	0.1	HEXA-AS1	chr15	antisense	HEXA antisense RNA 1
ENSG00000116525.13	3.48	3.5	4.81	4.33	5.41	4.74	4.23	3.36	6.55	4.73	5.45	5.52	6.08	6.29	3.98	4.45	5.93	6.43	TRIM62	chr1	protein_coding	tripartite motif containing 62
ENSG00000227463.2	0.0	0.0	0.0	0.0	0.0	0.01	0.0	0.0	0.0	0.0	0.0	0.0	0.01	0.0	0.01	0.0	0.0	0.0	RP11-158D2.2	chr9	lincRNA	--
ENSG00000187867.8	0.0	0.0	0.0	0.0	0.0	0.0	0.0	0.0	0.0	0.0	0.0	0.0	0.0	0.01	0.0	0.0	0.01	0.0	PALM3	chr19	protein_coding	paralemmin 3
ENSG00000254603.1	0.0	0.0	0.0	0.0	0.0	0.0	0.0	0.0	0.0	0.0	0.0	0.02	0.0	0.0	0.0	0.0	0.0	0.0	OR5M6P	chr11	unprocessed_pseudogene	olfactory receptor, family 5, subfamily M, member 6 pseudogene
ENSG00000270691.1	0.0	0.0	0.0	0.0	0.0	0.03	0.0	0.0	0.0	0.0	0.0	0.0	0.0	0.0	0.0	0.0	0.0	0.0	RP11-403N16.5	chr9	processed_pseudogene	--
ENSG00000269397.1	0.09	0.21	0.16	0.0	0.1	0.33	0.07	0.17	0.06	0.07	0.03	0.05	0.11	0.2	0.06	0.03	0.03	0.07	CTB-92J24.2	chr19	sense_intronic	--
ENSG00000232265.7	0.0	0.0	0.01	0.0	0.0	0.0	0.02	0.02	0.0	0.0	0.0	0.0	0.0	0.02	0.0	0.0	0.0	0.0	XXyac-YX155B6.5	chr1	lincRNA	--
ENSG00000141524.15	10.16	9.3	11.99	14.39	14.34	11.35	7.08	6.21	10.62	9.61	12.49	10.58	12.57	11.27	7.09	6.9	12.43	8.72	TMC6	chr17	protein_coding	transmembrane channel-like 6
ENSG00000166317.11	0.47	0.03	0.0	0.0	0.0	0.02	0.0	0.02	0.0	0.0	0.01	0.0	0.03	0.02	0.06	0.02	0.0	0.0	SYNPO2L	chr10	protein_coding	synaptopodin 2-like
ENSG00000275506.1	0.0	0.0	0.0	0.05	0.0	0.0	0.0	0.0	0.0	0.0	0.06	0.0	0.0	0.0	0.0	0.0	0.0	0.0	CTD-2062A1.2	chr5	processed_pseudogene	--
ENSG00000184481.16	4.57	5.17	6.3	6.52	6.53	5.51	4.64	5.77	7.21	5.69	7.05	6.08	6.95	6.41	5.79	5.46	7.77	6.53	FOXO4	chrX	protein_coding	forkhead box O4
ENSG00000080618.13	0.01	0.0	0.0	0.0	0.04	0.0	0.02	0.0	0.0	0.01	0.01	0.01	0.0	0.0	0.01	0.01	0.0	0.0	CPB2	chr13	protein_coding	carboxypeptidase B2 (plasma)
ENSG00000166407.13	0.0	0.0	0.0	0.0	0.0	0.0	0.01	0.0	0.0	0.0	0.0	0.0	0.0	0.0	0.0	0.0	0.0	0.0	LMO1	chr11	protein_coding	LIM domain only 1 (rhombotin 1)
ENSG00000160716.4	0.0	0.01	0.0	0.0	0.01	0.0	0.0	0.0	0.0	0.0	0.0	0.0	0.0	0.0	0.0	0.0	0.0	0.0	CHRNB2	chr1	protein_coding	cholinergic receptor, nicotinic, beta 2 (neuronal)
ENSG00000228140.1	0.23	0.13	0.24	0.24	0.15	0.39	0.29	0.33	0.13	0.34	0.21	0.15	0.21	0.24	0.05	0.12	0.16	0.37	RP3-467K16.4	chr1	lincRNA	--
ENSG00000183506.16	0.76	0.74	1.19	0.82	0.93	1.21	1.84	0.89	1.44	1.62	1.65	1.45	0.95	0.72	0.87	0.93	0.98	1.0	PI4KAP2	chr22	transcribed_unprocessed_pseudogene	phosphatidylinositol 4-kinase, catalytic, alpha pseudogene 2
ENSG00000265584.1	0.45	1.31	1.83	0.97	1.47	1.36	1.27	0.55	0.18	1.36	0.0	0.79	0.21	0.92	0.63	0.42	0.0	0.43	MIR3978	chrX	miRNA	microRNA 3978
ENSG00000239257.1	0.34	0.39	0.31	0.83	0.85	0.66	0.68	0.65	1.11	0.54	0.86	0.93	1.15	1.82	0.68	0.18	0.99	0.83	RPL23AP1	chr6	transcribed_processed_pseudogene	ribosomal protein L23a pseudogene 1
ENSG00000169740.13	3.39	3.21	4.62	5.48	3.43	3.77	2.32	2.2	2.76	1.7	2.89	3.32	2.49	3.73	2.92	2.02	4.02	3.19	ZNF32	chr10	protein_coding	zinc finger protein 32
ENSG00000148834.12	7.88	12.03	14.1	12.47	11.43	8.12	7.75	8.48	9.21	24.53	15.33	16.57	18.6	12.42	13.47	14.84	23.06	20.47	GSTO1	chr10	protein_coding	glutathione S-transferase omega 1
ENSG00000278931.1	0.11	0.02	0.0	0.08	0.01	0.02	0.0	0.0	0.09	0.03	0.06	0.05	0.07	0.04	0.0	0.0	0.0	0.0	bP-2189O9.2	chr21	unprocessed_pseudogene	--
ENSG00000183671.12	0.03	0.03	0.06	0.04	0.06	0.01	0.0	0.02	0.01	0.0	0.0	0.0	0.02	0.01	0.02	0.06	0.03	0.01	GPR1	chr2	protein_coding	G protein-coupled receptor 1
ENSG00000221634.1	0.0	0.0	0.22	0.24	0.0	0.24	0.52	0.0	0.0	0.47	0.52	0.0	0.0	0.0	0.0	0.0	0.0	0.26	MIR1276	chr15	miRNA	microRNA 1276
ENSG00000271429.1	0.1	0.0	0.08	0.0	0.0	0.0	0.0	0.23	0.0	0.0	0.0	0.0	0.0	0.0	0.0	0.0	0.0	0.0	RPL17P51	chr13	processed_pseudogene	ribosomal protein L17 pseudogene 51
ENSG00000164037.16	0.16	0.12	0.12	0.28	0.19	0.26	0.02	0.15	0.17	0.08	0.22	0.07	0.12	0.13	0.05	0.13	0.09	0.14	SLC9B1	chr4	protein_coding	solute carrier family 9, subfamily B (NHA1, cation proton antiporter 1), member 1
ENSG00000260805.2	0.08	0.19	0.16	0.17	0.06	0.08	0.03	0.19	0.1	0.43	0.02	0.21	0.15	0.22	0.18	0.34	0.58	0.21	RP11-61J19.5	chr1	lincRNA	--
ENSG00000162923.14	15.83	16.99	12.73	14.49	12.5	11.78	12.99	18.89	19.56	17.06	17.3	16.08	20.09	19.29	16.15	17.69	20.67	17.26	WDR26	chr1	protein_coding	WD repeat domain 26
ENSG00000279242.1	2.67	1.82	2.94	2.18	2.22	1.15	0.56	1.28	1.01	0.9	2.17	1.37	1.53	1.21	0.67	0.28	1.2	1.46	RP11-195O1.5	chr10	processed_transcript	--
ENSG00000170848.15	0.01	0.0	0.0	0.0	0.0	0.0	0.0	0.0	0.0	0.0	0.0	0.0	0.0	0.0	0.0	0.0	0.0	0.0	PSG6	chr19	protein_coding	pregnancy specific beta-1-glycoprotein 6
ENSG00000197599.12	0.17	0.09	0.28	0.17	0.16	0.22	0.14	0.02	0.15	0.14	0.07	0.05	0.07	0.07	0.06	0.07	0.08	0.03	CCDC154	chr16	protein_coding	coiled-coil domain containing 154
ENSG00000023191.16	9.68	13.58	22.41	17.91	18.9	16.85	9.25	13.25	16.22	23.18	15.23	19.58	15.29	21.82	21.75	19.96	31.47	18.85	RNH1	chr11	protein_coding	ribonuclease/angiogenin inhibitor 1
ENSG00000167685.14	1.22	0.96	1.56	2.2	1.66	1.63	0.67	0.57	1.55	1.49	1.43	0.99	1.2	1.69	1.05	1.07	2.35	1.62	ZNF444	chr19	protein_coding	zinc finger protein 444
ENSG00000278665.1	0.25	0.46	0.72	0.21	0.4	0.77	0.23	0.0	0.54	0.11	0.38	0.03	0.11	0.09	0.43	0.23	0.36	0.0	RP11-666O2.4	chr16	unprocessed_pseudogene	--
ENSG00000180574.3	0.01	0.0	0.0	0.01	0.0	0.0	0.0	0.0	0.0	0.0	0.0	0.0	0.0	0.0	0.0	0.0	0.0	0.0	EIF2S3L	chr12	protein_coding	--
ENSG00000253042.1	0.0	0.0	0.0	0.0	0.0	0.0	0.0	0.0	0.0	0.0	0.0	0.0	0.0	0.2	0.0	0.0	0.0	0.0	SNORA70	chr1	snoRNA	small nucleolar RNA, H/ACA box 70
ENSG00000273632.1	0.0	0.0	0.0	0.18	0.0	0.0	0.19	0.0	0.0	0.0	0.0	0.0	0.0	0.0	0.0	0.0	0.0	0.0	AC027319.3	chr19	miRNA	--
ENSG00000263892.2	0.0	0.0	0.0	0.0	0.0	0.0	0.19	0.0	0.0	0.0	0.0	0.0	0.0	0.0	0.0	0.0	0.0	0.0	AL357874.1	chr9	miRNA	--
ENSG00000255326.1	0.0	0.04	0.06	0.0	0.0	0.0	0.03	0.0	0.0	0.0	0.0	0.0	0.0	0.0	0.0	0.0	0.0	0.0	CTD-2530H12.4	chr11	antisense	--
ENSG00000254635.5	3.48	3.14	2.83	2.77	2.65	2.63	2.1	2.92	2.8	3.06	3.44	3.33	3.23	3.55	3.04	2.41	4.81	3.83	WAC-AS1	chr10	antisense	WAC antisense RNA 1 (head to head)
ENSG00000130725.7	3.92	4.01	6.23	6.29	7.09	5.58	5.19	5.3	8.61	8.9	6.67	8.28	8.24	10.02	7.1	7.28	13.03	6.95	UBE2M	chr19	protein_coding	ubiquitin-conjugating enzyme E2M
ENSG00000258694.1	0.0	0.0	0.0	0.0	0.0	0.0	0.0	0.0	0.0	0.06	0.0	0.0	0.0	0.2	0.0	0.0	0.0	0.06	RP11-1033H12.1	chr14	lincRNA	--
ENSG00000203950.6	5.01	4.96	6.77	5.76	7.26	6.49	3.1	4.71	5.67	5.93	4.87	5.55	4.34	6.86	4.83	4.91	7.62	6.0	FAM127B	chrX	protein_coding	family with sequence similarity 127, member B
ENSG00000213830.3	0.18	0.11	0.29	0.23	0.17	0.31	0.13	0.06	0.14	0.12	0.34	0.04	0.12	0.18	0.26	0.51	0.35	0.3	CFL1P5	chr5	processed_pseudogene	cofilin 1 (non-muscle) pseudogene 5
ENSG00000205362.10	0.0	0.0	0.0	0.0	0.0	0.0	0.05	0.0	0.0	0.05	0.0	0.0	0.0	0.0	0.0	0.0	0.0	0.0	MT1A	chr16	protein_coding	metallothionein 1A
ENSG00000123364.4	0.01	0.0	0.0	0.0	0.01	0.02	0.0	0.0	0.0	0.0	0.0	0.0	0.0	0.0	0.0	0.0	0.01	0.0	HOXC13	chr12	protein_coding	homeobox C13
ENSG00000237740.1	0.0	0.02	0.0	0.01	0.0	0.0	0.09	0.0	0.0	0.0	0.03	0.0	0.0	0.0	0.0	0.0	0.0	0.0	NPAP1P3	chr10	processed_pseudogene	nuclear pore associated protein 1 pseudogene 3
ENSG00000090432.6	2.76	2.78	4.71	4.64	4.73	4.5	1.81	4.54	6.71	6.78	5.34	7.06	5.66	9.76	4.99	5.54	7.65	6.33	MUL1	chr1	protein_coding	mitochondrial E3 ubiquitin protein ligase 1
ENSG00000272667.1	0.11	0.08	0.23	0.15	0.27	0.09	0.37	0.09	0.0	0.25	0.27	0.41	0.43	0.11	0.2	0.07	0.32	0.21	RP11-395A13.2	chr2	lincRNA	--
ENSG00000270279.1	0.01	0.0	0.0	0.0	0.0	0.0	0.0	0.0	0.0	0.05	0.0	0.0	0.0	0.0	0.0	0.0	0.0	0.0	RP4-806M20.5	chr20	lincRNA	--
ENSG00000244252.1	0.0	0.0	0.0	0.0	0.0	0.0	0.04	0.0	0.0	0.04	0.0	0.0	0.0	0.08	0.0	0.0	0.0	0.04	RP11-495P10.7	chr1	lincRNA	--
ENSG00000090316.15	6.26	7.04	9.55	9.62	11.14	10.64	5.53	4.22	5.48	9.97	9.14	8.07	9.79	6.39	6.8	4.9	7.71	7.06	MAEA	chr4	protein_coding	macrophage erythroblast attacher
ENSG00000237412.6	0.0	0.0	0.03	0.05	0.0	0.0	0.0	0.0	0.0	0.0	0.0	0.0	0.0	0.0	0.03	0.0	0.02	0.01	PRSS56	chr2	protein_coding	protease, serine, 56
ENSG00000125652.7	2.13	2.41	3.84	2.68	3.68	3.28	2.95	2.22	4.98	4.81	3.57	3.92	3.85	5.54	3.0	3.88	6.15	3.99	ALKBH7	chr19	protein_coding	alkB, alkylation repair homolog 7 (E. coli)
ENSG00000166337.9	13.73	17.79	26.98	23.55	30.72	24.55	22.27	20.88	22.94	23.36	28.99	23.14	30.86	26.63	33.93	23.29	36.47	27.27	TAF10	chr11	protein_coding	TAF10 RNA polymerase II, TATA box binding protein (TBP)-associated factor, 30kDa
ENSG00000223813.2	0.02	0.0	0.0	0.0	0.0	0.04	0.0	0.02	0.0	0.0	0.0	0.0	0.0	0.0	0.01	0.0	0.0	0.0	AC007255.8	chr7	antisense	--
ENSG00000240669.1	0.95	0.46	1.57	0.72	1.15	1.24	0.14	0.49	0.2	0.17	0.56	0.48	0.09	0.0	0.51	0.28	0.34	0.0	RP11-555K12.2	chr4	processed_pseudogene	--
ENSG00000166669.13	3.27	2.96	2.69	2.73	2.88	3.18	1.3	1.77	1.75	0.94	1.67	0.69	1.71	1.41	1.26	0.86	1.24	1.21	ATF7IP2	chr16	protein_coding	activating transcription factor 7 interacting protein 2
ENSG00000154124.4	5.8	4.88	4.51	5.02	4.92	5.16	3.84	6.11	6.03	11.15	7.84	8.71	9.84	6.3	4.48	5.24	5.72	11.62	OTULIN	chr5	protein_coding	OTU deubiquitinase with linear linkage specificity
ENSG00000264672.5	0.1	0.02	0.04	0.04	0.03	0.04	0.02	0.04	0.0	0.01	0.05	0.01	0.01	0.03	0.02	0.0	0.0	0.02	SEPT4-AS1	chr17	antisense	SEPT4 antisense RNA 1
ENSG00000144115.16	0.25	0.16	0.3	0.51	0.19	0.26	0.09	0.4	0.17	0.14	0.18	0.16	0.2	0.26	0.47	0.31	0.7	0.41	THNSL2	chr2	protein_coding	threonine synthase-like 2 (S. cerevisiae)
ENSG00000174928.15	0.24	0.32	0.3	0.37	0.46	0.53	0.25	0.25	0.77	0.41	0.55	0.41	0.3	0.56	0.17	0.18	0.25	0.59	C3orf33	chr3	protein_coding	chromosome 3 open reading frame 33
ENSG00000201524.1	0.0	0.0	0.0	0.0	0.0	0.0	0.0	0.0	0.0	0.0	0.0	0.19	0.0	0.0	0.0	0.0	0.0	0.0	RNU6-450P	chr17	snRNA	RNA, U6 small nuclear 450, pseudogene
ENSG00000197355.10	2.23	4.06	4.47	3.62	4.23	4.4	2.88	3.59	3.53	7.41	5.28	6.37	6.96	4.38	2.86	4.12	6.08	5.38	UAP1L1	chr9	protein_coding	UDP-N-acetylglucosamine pyrophosphorylase 1 like 1
ENSG00000163399.15	38.46	38.62	54.86	50.71	55.58	42.64	40.56	39.52	44.4	72.6	62.99	53.89	73.43	60.44	43.2	49.16	69.43	68.56	ATP1A1	chr1	protein_coding	ATPase, Na+/K+ transporting, alpha 1 polypeptide
ENSG00000267776.1	0.0	0.09	0.03	0.17	0.18	0.2	0.04	0.0	0.0	0.17	0.04	0.0	0.07	0.0	0.11	0.0	0.0	0.04	AC006116.24	chr19	sense_intronic	--
ENSG00000267723.1	0.07	0.0	0.12	0.09	0.03	0.03	0.0	0.0	0.09	0.0	0.07	0.0	0.1	0.0	0.0	0.0	0.04	0.03	CTD-2189E23.1	chr19	lincRNA	--
ENSG00000171657.5	0.16	0.18	0.17	0.05	0.18	0.15	0.06	0.07	0.08	0.01	0.06	0.03	0.06	0.1	0.13	0.11	0.34	0.08	GPR82	chrX	protein_coding	G protein-coupled receptor 82
ENSG00000170469.10	0.1	0.34	0.5	0.41	0.42	0.33	0.55	0.24	0.23	0.42	0.33	0.56	0.32	0.69	0.21	0.51	0.85	0.43	SPATA24	chr5	protein_coding	spermatogenesis associated 24
ENSG00000232938.2	0.04	0.04	0.07	0.18	0.2	0.05	0.08	0.02	0.02	0.01	0.02	0.05	0.06	0.04	0.05	0.01	0.08	0.08	RPL23AP87	chr17	transcribed_processed_pseudogene	ribosomal protein L23a pseudogene 87
ENSG00000119681.11	0.43	0.22	0.22	0.25	0.24	0.45	0.15	0.16	0.18	0.09	0.2	0.24	0.12	0.15	0.18	0.12	0.25	0.14	LTBP2	chr14	protein_coding	latent transforming growth factor beta binding protein 2
ENSG00000198730.7	8.57	8.11	8.45	9.78	9.01	8.92	9.46	4.03	4.41	4.67	7.31	4.5	7.13	4.42	5.69	3.32	4.82	4.89	CTR9	chr11	protein_coding	CTR9, Paf1/RNA polymerase II complex component
ENSG00000259939.1	1.12	1.23	1.27	1.91	1.71	1.82	0.31	0.95	0.93	0.43	0.94	1.12	0.71	0.73	1.41	0.73	0.92	1.48	RP11-77H9.5	chr16	antisense	--
ENSG00000219433.2	0.24	0.31	0.71	0.43	0.63	0.93	1.36	0.54	0.62	0.58	0.41	0.41	0.71	0.51	0.54	0.66	0.85	0.93	BTBD10P2	chr6	processed_pseudogene	BTB (POZ) domain containing 10 pseudogene 2
ENSG00000259431.5	0.26	0.36	0.46	0.35	0.63	0.35	0.31	0.21	0.43	0.23	0.31	0.45	0.41	0.43	0.34	0.45	0.66	0.45	THTPA	chr14	protein_coding	thiamine triphosphatase
ENSG00000196152.10	1.49	1.32	1.59	1.77	2.11	2.16	1.32	1.55	2.35	2.16	2.15	2.87	1.91	2.21	1.32	1.64	1.82	2.44	ZNF79	chr9	protein_coding	zinc finger protein 79
ENSG00000154328.15	0.86	0.63	0.83	1.01	1.0	0.86	0.43	0.67	1.15	0.51	0.75	0.54	0.72	1.02	0.58	0.53	1.07	0.8	NEIL2	chr8	protein_coding	nei endonuclease VIII-like 2 (E. coli)
ENSG00000173085.13	2.39	3.13	3.85	3.24	3.95	2.94	1.59	1.73	2.77	4.0	3.17	3.33	5.54	3.71	4.5	4.36	4.82	4.79	COQ2	chr4	protein_coding	coenzyme Q2 4-hydroxybenzoate polyprenyltransferase
ENSG00000145416.13	8.22	12.78	8.36	6.68	10.28	8.76	4.09	5.56	7.0	7.87	14.51	9.29	6.96	6.11	14.26	9.05	9.95	7.29	MARCH1	chr4	protein_coding	membrane-associated ring finger (C3HC4) 1, E3 ubiquitin protein ligase
ENSG00000135314.12	0.2	0.16	0.09	0.16	0.12	0.18	0.16	0.24	0.2	0.32	0.25	0.1	0.14	0.1	0.14	0.11	0.13	0.34	KHDC1	chr6	protein_coding	KH homology domain containing 1
ENSG00000218565.2	0.2	0.18	0.33	0.25	0.1	0.17	0.07	0.47	0.07	0.2	0.06	0.04	0.11	0.13	0.3	0.25	0.3	0.03	RP11-12A2.1	chr6	processed_pseudogene	--
ENSG00000177125.5	3.18	3.28	4.01	3.37	4.22	3.58	1.06	2.28	3.52	3.14	3.23	3.16	2.58	3.36	4.12	3.21	5.21	3.27	ZBTB34	chr9	protein_coding	zinc finger and BTB domain containing 34
ENSG00000123179.13	2.81	2.26	2.18	1.84	2.15	1.8	1.13	1.76	2.65	1.64	2.16	1.88	1.25	1.58	1.44	1.64	2.96	1.59	EBPL	chr13	protein_coding	emopamil binding protein-like
ENSG00000266321.1	0.0	0.0	0.24	0.0	0.0	0.0	0.27	0.0	0.0	0.0	0.0	0.0	0.0	0.0	0.0	0.0	0.0	0.0	MIR4293	chr10	miRNA	microRNA 4293
ENSG00000263006.6	0.03	0.0	0.0	0.0	0.0	0.01	0.03	0.01	0.02	0.0	0.01	0.01	0.03	0.0	0.0	0.03	0.01	0.01	ROCK1P1	chr18	transcribed_unprocessed_pseudogene	Rho-associated, coiled-coil containing protein kinase 1 pseudogene 1
ENSG00000088854.12	1.67	2.16	2.27	1.66	1.99	2.19	1.62	1.56	1.95	1.11	1.59	1.65	1.45	2.14	2.15	2.06	1.89	1.68	C20orf194	chr20	protein_coding	chromosome 20 open reading frame 194
ENSG00000254459.1	0.31	0.36	0.09	0.6	0.18	0.37	0.11	0.1	0.4	0.03	0.48	0.31	0.35	0.04	0.29	0.47	0.23	0.07	RP11-91P24.7	chr11	antisense	--
ENSG00000112715.20	1.96	2.56	2.59	1.52	1.47	1.53	7.8	6.84	4.61	19.96	18.37	9.35	24.59	10.32	6.03	15.41	7.81	26.23	VEGFA	chr6	protein_coding	vascular endothelial growth factor A
ENSG00000242687.2	1.82	1.52	2.14	2.14	2.61	2.77	1.57	0.97	1.8	0.95	1.58	1.14	1.06	1.23	1.4	1.01	1.56	1.03	AC004893.11	chr7	antisense	--
ENSG00000274897.2	0.04	0.14	0.21	0.09	0.08	0.1	0.18	0.18	0.08	0.18	0.2	0.42	0.17	0.43	0.17	0.22	0.21	0.26	PANO1	chr11	protein_coding	proapoptotic nucleolar protein 1
ENSG00000049541.10	2.06	2.13	2.68	2.4	2.73	2.31	1.24	1.37	2.33	1.8	2.17	2.25	2.42	2.83	2.01	2.25	3.56	2.83	RFC2	chr7	protein_coding	replication factor C (activator 1) 2, 40kDa
ENSG00000280355.1	0.27	0.25	0.33	0.28	0.22	0.31	0.06	0.18	0.12	0.18	0.24	0.22	0.29	0.12	0.14	0.16	0.1	0.12	RP11-119F19.5	chr10	TEC	--
ENSG00000113966.9	0.49	0.43	0.22	0.23	0.35	0.33	0.11	0.26	0.14	0.08	0.16	0.11	0.07	0.14	0.07	0.09	0.12	0.1	ARL6	chr3	protein_coding	ADP-ribosylation factor-like 6
ENSG00000229814.1	0.0	0.0	0.06	0.0	0.0	0.0	0.0	0.0	0.0	0.0	0.0	0.0	0.0	0.0	0.0	0.0	0.0	0.0	RPL35AP21	chr9	processed_pseudogene	ribosomal protein L35a pseudogene 21
ENSG00000259976.1	2.88	1.62	1.73	2.03	1.92	2.39	1.49	2.37	2.12	1.33	2.4	2.27	2.62	2.34	1.7	1.34	1.27	1.49	RP11-553L6.5	chr3	lincRNA	--
ENSG00000218418.2	0.0	0.01	0.01	0.0	0.0	0.0	0.01	0.01	0.0	0.01	0.0	0.0	0.0	0.0	0.01	0.0	0.0	0.01	RP11-296E7.1	chr6	processed_pseudogene	--
ENSG00000211731.1	0.0	0.0	0.0	0.0	0.0	0.0	0.0	0.0	0.0	0.0	0.0	0.0	0.12	0.0	0.0	0.0	0.0	0.0	TRBV5-7	chr7	TR_V_gene	T cell receptor beta variable 5-7 (non-functional)
ENSG00000259162.1	0.33	0.39	0.69	0.48	0.62	1.52	0.0	0.03	0.04	0.02	0.07	0.04	0.09	0.21	0.48	0.05	0.05	0.02	RP11-203M5.6	chr14	transcribed_unprocessed_pseudogene	--
ENSG00000131067.16	3.55	2.64	3.65	4.32	4.81	3.85	2.36	2.47	3.63	2.95	3.13	2.2	3.75	3.69	2.68	2.27	3.52	3.45	GGT7	chr20	protein_coding	gamma-glutamyltransferase 7
ENSG00000221953.5	0.0	0.0	0.0	0.0	0.01	0.03	0.04	0.01	0.0	0.08	0.05	0.03	0.02	0.06	0.0	0.08	0.01	0.06	C1orf229	chr1	lincRNA	chromosome 1 open reading frame 229
ENSG00000167332.7	0.0	0.0	0.0	0.01	0.02	0.0	0.01	0.0	0.0	0.01	0.02	0.04	0.0	0.0	0.0	0.01	0.01	0.0	OR51E2	chr11	protein_coding	olfactory receptor, family 51, subfamily E, member 2
ENSG00000186615.10	0.21	0.12	0.18	0.14	0.11	0.11	0.03	0.04	0.1	0.02	0.06	0.06	0.09	0.08	0.06	0.01	0.05	0.06	KTN1-AS1	chr14	antisense	KTN1 antisense RNA 1
ENSG00000088367.20	0.02	0.03	0.01	0.01	0.05	0.04	0.01	0.02	0.01	0.01	0.02	0.02	0.02	0.01	0.0	0.04	0.01	0.02	EPB41L1	chr20	protein_coding	erythrocyte membrane protein band 4.1-like 1
ENSG00000167945.1	0.02	0.0	0.02	0.1	0.0	0.03	0.0	0.0	0.0	0.0	0.0	0.02	0.0	0.02	0.0	0.0	0.02	0.0	PRR25	chr16	protein_coding	proline rich 25
ENSG00000162928.8	2.04	1.89	1.42	1.72	2.07	2.01	0.54	1.24	1.72	1.5	1.69	1.66	1.61	1.89	1.3	1.29	1.6	1.69	PEX13	chr2	protein_coding	peroxisomal biogenesis factor 13
ENSG00000197043.13	40.24	35.41	45.14	64.75	55.11	51.87	23.8	36.19	42.48	27.93	27.75	35.89	25.2	45.04	35.38	34.55	50.47	38.34	ANXA6	chr5	protein_coding	annexin A6
ENSG00000125449.6	2.52	2.67	2.33	2.48	3.13	3.31	1.13	1.42	1.63	1.16	2.06	1.46	1.83	1.43	1.77	1.25	1.94	1.65	ARMC7	chr17	protein_coding	armadillo repeat containing 7
ENSG00000155980.11	0.05	0.08	0.06	0.1	0.07	0.09	0.06	0.03	0.08	0.01	0.02	0.03	0.03	0.04	0.01	0.01	0.04	0.03	KIF5A	chr12	protein_coding	kinesin family member 5A
ENSG00000086758.15	18.93	16.95	22.65	22.81	23.29	21.34	14.39	15.61	17.3	14.52	15.44	15.73	16.57	17.07	16.51	12.48	16.96	15.75	HUWE1	chrX	protein_coding	HECT, UBA and WWE domain containing 1, E3 ubiquitin protein ligase
ENSG00000204839.8	0.58	1.77	2.27	1.47	1.92	0.83	1.59	1.09	1.68	1.16	0.66	0.52	1.08	0.71	2.04	1.26	2.51	1.22	MROH6	chr8	protein_coding	maestro heat-like repeat family member 6
ENSG00000268746.1	0.0	0.0	0.0	0.0	0.0	0.0	0.0	0.0	0.0	0.0	0.06	0.0	0.0	0.0	0.06	0.0	0.0	0.0	CTD-2571L23.8	chr19	lincRNA	--
ENSG00000266667.1	0.0	0.0	0.03	0.0	0.0	0.04	0.0	0.0	0.03	0.0	0.0	0.0	0.04	0.0	0.0	0.0	0.0	0.0	RP11-849N15.4	chr17	lincRNA	--
ENSG00000268043.7	1.03	0.73	1.34	1.17	1.01	0.7	0.85	0.45	0.76	0.6	0.87	0.66	1.06	0.68	0.93	0.79	0.43	0.53	NBPF12	chr1	protein_coding	neuroblastoma breakpoint family, member 12
ENSG00000201558.1	9.5	12.55	7.89	14.64	4.52	7.4	209.79	52.52	25.17	54.78	30.4	21.89	21.64	37.91	38.82	31.15	38.78	67.57	RNVU1-6	chr1	snRNA	RNA, variant U1 small nuclear 6
ENSG00000270591.1	0.1	0.06	0.04	0.12	0.0	0.04	0.23	0.29	0.3	0.04	0.0	0.08	0.04	0.15	0.0	0.0	0.09	0.32	RP11-73M18.11	chr14	transcribed_processed_pseudogene	--
ENSG00000258935.1	0.0	0.0	0.0	0.0	0.0	0.0	0.04	0.0	0.0	0.0	0.0	0.0	0.0	0.0	0.0	0.0	0.0	0.0	RP11-1078H9.2	chr14	lincRNA	--
ENSG00000261723.1	0.0	0.0	0.0	0.0	0.0	0.0	0.0	0.0	0.0	0.0	0.0	0.03	0.0	0.0	0.0	0.0	0.0	0.0	CTD-2196E14.3	chr16	antisense	--
ENSG00000265010.1	0.21	0.0	0.06	0.06	0.26	0.24	0.0	0.0	0.0	0.0	0.13	0.0	0.06	0.0	0.0	0.0	0.0	0.0	RP11-661C3.2	chr17	sense_intronic	--
ENSG00000236700.5	0.0	0.03	0.0	0.01	0.0	0.0	0.0	0.0	0.0	0.02	0.02	0.02	0.07	0.0	0.04	0.0	0.0	0.0	LINC01010	chr6	lincRNA	long intergenic non-protein coding RNA 1010
ENSG00000271659.1	0.0	0.06	0.19	0.2	0.27	0.04	0.0	0.0	0.15	0.0	0.18	0.0	0.0	0.0	0.0	0.0	0.0	0.0	RP11-435O5.4	chr9	antisense	--
ENSG00000172922.8	4.03	3.74	5.59	5.97	5.8	5.28	6.34	3.12	3.02	5.23	5.75	3.23	3.87	2.83	3.3	2.3	3.33	4.12	RNASEH2C	chr11	protein_coding	ribonuclease H2, subunit C
ENSG00000137801.10	10.13	5.84	8.47	10.27	9.79	8.64	27.66	20.01	1.57	1.42	2.6	1.13	20.94	15.87	9.69	12.85	13.35	19.5	THBS1	chr15	protein_coding	thrombospondin 1
ENSG00000217648.1	0.06	0.02	0.24	0.1	0.09	0.0	0.0	0.05	0.05	0.0	0.0	0.02	0.0	0.0	0.0	0.0	0.1	0.0	RP1-95L4.4	chr6	processed_pseudogene	--
ENSG00000271105.1	0.3	0.44	0.27	0.25	0.31	0.43	0.12	0.36	0.1	0.0	0.16	0.18	0.0	0.34	0.2	0.08	0.04	0.04	SCML2P2	chr16	processed_pseudogene	SCML2 pseudogene 2
ENSG00000173706.12	6.05	4.42	5.0	6.46	5.79	6.16	4.28	4.48	3.87	5.4	6.18	6.75	11.43	6.65	2.75	2.92	5.68	5.96	HEG1	chr3	protein_coding	heart development protein with EGF-like domains 1
ENSG00000115425.13	1.25	1.55	1.5	1.63	1.44	1.75	0.56	0.84	1.24	0.52	0.79	0.75	0.71	0.81	1.14	0.85	1.55	0.84	PECR	chr2	protein_coding	peroxisomal trans-2-enoyl-CoA reductase
ENSG00000271973.1	0.0	0.0	0.0	0.0	0.0	0.0	0.08	0.0	0.0	0.0	0.0	0.0	0.0	0.0	0.0	0.0	0.0	0.0	RP11-572O6.1	chr3	lincRNA	--
ENSG00000231404.2	0.04	0.27	0.1	0.1	0.04	0.13	0.07	0.0	0.0	0.03	0.0	0.0	0.18	0.0	0.11	0.0	0.0	0.0	RAC1P3	chr13	processed_pseudogene	ras-related C3 botulinum toxin substrate 1 pseudogene 3
ENSG00000049449.8	0.82	1.03	1.35	0.97	0.85	1.13	0.76	1.16	1.24	1.29	0.96	0.99	0.87	1.37	1.38	1.18	1.62	1.45	RCN1	chr11	protein_coding	reticulocalbin 1, EF-hand calcium binding domain
ENSG00000269038.1	0.25	0.35	0.33	0.26	0.14	0.09	0.0	0.12	0.36	0.04	0.14	0.31	0.14	0.26	0.14	0.0	0.29	0.38	AP001462.6	chr11	lincRNA	--
ENSG00000224799.1	0.0	0.0	0.0	0.0	0.0	0.0	0.0	0.04	0.0	0.0	0.03	0.0	0.0	0.04	0.1	0.0	0.0	0.0	RP11-445O16.3	chrX	antisense	--
ENSG00000166825.13	11.15	42.68	52.74	21.62	48.78	25.15	19.98	27.99	37.6	59.83	42.31	36.55	31.7	41.48	70.91	61.72	142.93	58.43	ANPEP	chr15	protein_coding	alanyl (membrane) aminopeptidase
ENSG00000207518.1	0.0	0.49	0.17	0.0	0.0	0.18	0.2	0.0	0.17	0.0	0.2	0.0	0.19	0.0	0.0	0.2	0.41	0.0	RNU6-59P	chr13	snRNA	RNA, U6 small nuclear 59, pseudogene
ENSG00000110696.9	14.97	14.88	13.37	14.93	14.97	12.75	7.94	13.59	13.64	14.51	17.49	13.96	17.93	15.29	15.01	12.47	17.66	14.2	C11orf58	chr11	protein_coding	chromosome 11 open reading frame 58
ENSG00000180769.8	0.03	0.04	0.03	0.02	0.03	0.01	0.01	0.0	0.02	0.01	0.0	0.0	0.01	0.0	0.05	0.03	0.05	0.01	WDFY3-AS2	chr4	processed_transcript	WDFY3 antisense RNA 2
ENSG00000271447.5	0.27	0.03	0.27	0.14	0.32	0.23	0.02	0.01	0.05	0.03	0.08	0.05	0.17	0.12	0.05	0.08	0.15	0.03	MMP28	chr17	protein_coding	matrix metallopeptidase 28
ENSG00000066379.14	3.05	3.02	3.74	3.68	3.94	3.87	1.76	3.03	3.56	4.31	4.48	3.85	4.66	3.53	1.85	2.96	5.0	5.3	ZNRD1	chr6	protein_coding	zinc ribbon domain containing 1
ENSG00000164509.13	0.42	0.2	0.27	0.18	0.12	0.19	0.27	0.22	0.32	1.23	0.2	0.57	0.4	0.69	0.48	0.62	0.74	0.91	IL31RA	chr5	protein_coding	interleukin 31 receptor A
ENSG00000281730.1	0.0	0.0	0.0	0.29	0.0	0.29	0.0	0.0	0.0	0.0	0.0	0.29	0.0	0.0	0.0	0.0	0.0	0.0	AC078950.1	chr12	miRNA	--
ENSG00000255481.2	0.0	0.03	0.06	0.0	0.0	0.0	0.0	0.0	0.0	0.0	0.0	0.0	0.0	0.0	0.0	0.05	0.0	0.0	OR56A7P	chr11	unprocessed_pseudogene	olfactory receptor, family 56, subfamily A, member 7 pseudogene
ENSG00000153187.16	28.32	29.0	32.34	33.51	29.79	28.02	17.23	28.82	32.17	26.88	21.95	24.88	22.77	31.6	28.87	26.22	32.84	30.26	HNRNPU	chr1	protein_coding	heterogeneous nuclear ribonucleoprotein U (scaffold attachment factor A)
ENSG00000214414.9	0.03	0.0	0.0	0.0	0.0	0.0	0.0	0.0	0.0	0.0	0.0	0.0	0.0	0.0	0.0	0.0	0.0	0.0	TRIM77	chr11	protein_coding	tripartite motif containing 77
ENSG00000278615.4	4.02	4.99	5.7	5.85	4.96	5.33	1.79	2.6	3.27	2.18	4.05	3.93	4.86	3.89	4.36	2.51	4.46	3.33	C11orf98	chr11	protein_coding	chromosome 11 open reading frame 98
ENSG00000103415.11	3.16	3.18	4.43	5.03	5.66	5.29	2.66	1.97	3.78	3.18	3.47	2.9	3.42	3.81	2.83	2.53	4.22	3.4	HMOX2	chr16	protein_coding	heme oxygenase 2
ENSG00000235817.2	0.0	0.0	0.0	0.0	0.0	0.0	0.16	0.0	0.0	0.0	0.0	0.0	0.0	0.0	0.0	0.0	0.0	0.0	RP11-543E8.2	chr1	processed_pseudogene	--
ENSG00000162174.12	0.61	2.11	1.74	1.22	1.45	1.63	0.84	0.61	0.96	0.75	0.43	0.6	0.42	1.01	1.57	1.12	1.23	0.6	ASRGL1	chr11	protein_coding	asparaginase like 1
ENSG00000143595.12	0.01	0.15	0.5	0.21	0.75	0.03	0.51	0.15	0.12	0.1	0.03	0.01	0.07	0.1	0.25	0.18	0.68	0.36	AQP10	chr1	protein_coding	aquaporin 10
ENSG00000199135.1	0.0	0.35	0.74	0.0	0.0	0.0	0.0	0.0	0.24	0.0	0.0	0.0	0.0	0.0	0.0	0.0	0.59	0.0	MIR101-1	chr1	miRNA	microRNA 101-1
ENSG00000187944.2	0.07	0.0	0.03	0.0	0.05	0.01	0.01	0.0	0.02	0.0	0.05	0.02	0.0	0.0	0.01	0.01	0.0	0.0	C2orf66	chr2	protein_coding	chromosome 2 open reading frame 66
ENSG00000279539.1	0.4	0.3	0.47	0.34	0.45	0.33	0.16	0.13	0.28	0.15	0.15	0.19	0.09	0.09	0.16	0.05	0.11	0.12	AC006486.10	chr19	TEC	--
ENSG00000202459.1	0.21	0.24	0.34	0.18	0.39	0.18	0.79	0.26	0.67	1.09	0.2	0.18	0.0	0.0	0.2	0.39	0.0	0.2	Y_RNA	chr14	misc_RNA	--
ENSG00000012504.13	0.0	0.0	0.0	0.01	0.02	0.01	0.0	0.0	0.01	0.0	0.02	0.01	0.0	0.01	0.01	0.0	0.0	0.0	NR1H4	chr12	protein_coding	nuclear receptor subfamily 1, group H, member 4
ENSG00000243284.1	0.01	0.01	0.0	0.01	0.0	0.02	0.27	0.03	0.02	0.04	0.0	0.0	0.02	0.01	0.0	0.01	0.04	0.01	VSIG8	chr1	protein_coding	V-set and immunoglobulin domain containing 8
ENSG00000256377.5	0.0	0.14	0.12	0.0	0.23	0.0	0.1	0.0	0.0	0.04	0.02	0.0	0.0	0.0	0.08	0.06	0.18	0.14	RP11-1060J15.4	chr12	antisense	--
ENSG00000213949.8	0.26	0.31	0.51	0.14	0.31	0.59	0.12	0.11	0.11	0.09	0.15	0.13	0.07	0.08	0.21	0.13	0.36	0.09	ITGA1	chr5	protein_coding	integrin, alpha 1
ENSG00000213742.6	0.25	0.24	0.28	0.32	0.41	0.42	0.08	0.14	0.13	0.08	0.19	0.14	0.13	0.16	0.11	0.1	0.1	0.09	ZNF337-AS1	chr20	antisense	ZNF337 antisense RNA 1
ENSG00000203814.6	0.59	0.37	0.57	0.49	0.66	0.52	2.78	1.76	1.6	5.09	3.1	2.02	2.52	1.38	0.79	1.21	1.92	4.17	HIST2H2BF	chr1	protein_coding	histone cluster 2, H2bf
ENSG00000070808.15	0.01	0.0	0.0	0.0	0.0	0.0	0.09	0.0	0.05	0.02	0.0	0.03	0.0	0.01	0.02	0.04	0.0	0.02	CAMK2A	chr5	protein_coding	calcium/calmodulin-dependent protein kinase II alpha
ENSG00000276390.1	0.49	0.41	0.36	0.72	0.33	0.64	0.37	0.7	0.46	1.14	0.46	0.5	0.4	0.45	0.17	0.54	0.77	0.63	RP1-197B17.5	chr12	sense_intronic	--
ENSG00000171855.6	0.03	0.0	0.0	0.0	0.0	0.0	1.4	0.0	0.0	0.0	0.0	0.02	0.0	0.0	0.0	0.0	0.0	0.0	IFNB1	chr9	protein_coding	interferon, beta 1, fibroblast
ENSG00000219392.1	0.0	0.0	0.0	0.0	0.0	0.0	0.0	0.0	0.0	0.0	0.0	0.0	0.0	0.03	0.0	0.0	0.0	0.0	RP1-265C24.5	chr6	unprocessed_pseudogene	--
ENSG00000267547.1	1.41	2.01	1.69	1.38	2.72	2.19	1.16	0.88	0.37	0.37	1.0	0.52	0.62	0.82	1.71	0.67	0.78	0.57	RP11-686D22.4	chr17	lincRNA	--
ENSG00000159063.12	4.91	4.73	5.34	6.3	5.14	4.19	1.67	2.91	2.87	1.89	1.76	1.8	1.72	2.83	3.92	2.66	3.39	2.74	ALG8	chr11	protein_coding	ALG8, alpha-1,3-glucosyltransferase
ENSG00000267309.1	0.44	0.55	0.61	0.56	0.62	0.56	0.74	0.58	0.99	0.65	0.51	0.53	0.98	1.28	0.37	1.1	1.0	1.12	CTD-2630F21.1	chr19	antisense	--
ENSG00000130653.15	0.31	0.3	0.45	0.81	0.46	0.74	0.31	0.24	0.47	0.33	0.53	0.37	0.29	0.37	0.33	0.34	0.33	0.39	PNPLA7	chr9	protein_coding	patatin-like phospholipase domain containing 7
ENSG00000175229.6	0.0	0.0	0.0	0.0	0.0	0.01	0.0	0.0	0.0	0.0	0.0	0.0	0.0	0.0	0.0	0.0	0.0	0.0	GAL3ST3	chr11	protein_coding	galactose-3-O-sulfotransferase 3
ENSG00000226621.1	0.0	0.0	0.14	0.0	0.0	0.0	0.0	0.0	0.07	0.0	0.0	0.0	0.0	0.0	0.0	0.0	0.0	0.0	AC083855.5	chr3	processed_pseudogene	--
ENSG00000251868.1	0.38	0.88	0.31	0.65	0.35	1.3	0.36	0.0	0.0	0.33	0.36	0.66	0.0	0.0	1.07	0.35	0.37	1.08	RNU7-71P	chr16	snRNA	RNA, U7 small nuclear 71 pseudogene
ENSG00000148468.16	0.52	0.52	0.7	0.66	0.81	0.5	0.11	0.11	0.14	0.07	0.21	0.07	0.2	0.36	0.18	0.12	0.32	0.1	FAM171A1	chr10	protein_coding	family with sequence similarity 171, member A1
ENSG00000264535.1	0.0	0.0	0.19	0.0	0.22	0.0	0.0	0.0	0.0	0.0	0.0	0.0	0.0	0.0	0.0	0.0	0.0	0.0	AC093788.1	chr4	miRNA	--
ENSG00000120451.10	7.68	7.7	8.98	11.48	8.59	8.91	3.68	5.78	6.12	5.1	6.15	5.78	8.11	9.37	10.65	8.01	6.68	5.74	SNX19	chr11	protein_coding	sorting nexin 19
ENSG00000267506.5	0.03	0.0	0.02	0.0	0.0	0.01	0.03	0.01	0.0	0.0	0.0	0.01	0.0	0.0	0.01	0.0	0.01	0.01	RP11-13K12.1	chr17	lincRNA	--
ENSG00000168813.16	2.81	2.01	1.85	2.64	2.33	2.58	1.04	2.35	3.32	1.54	2.5	2.32	2.16	3.3	1.36	1.31	1.6	1.93	ZNF507	chr19	protein_coding	zinc finger protein 507
ENSG00000170836.11	2.84	3.47	3.48	3.29	3.47	3.68	2.83	3.64	3.1	3.64	3.67	2.72	6.24	4.17	2.96	2.82	3.05	3.98	PPM1D	chr17	protein_coding	protein phosphatase, Mg2+/Mn2+ dependent, 1D
ENSG00000162458.12	0.05	0.02	0.01	0.0	0.03	0.0	0.01	0.01	0.01	0.0	0.02	0.0	0.0	0.04	0.0	0.0	0.0	0.0	FBLIM1	chr1	protein_coding	filamin binding LIM protein 1
ENSG00000230587.1	0.75	1.11	0.72	0.82	1.89	1.71	1.06	0.67	0.61	0.21	0.36	0.46	0.76	0.46	0.52	0.34	0.21	0.3	AC093609.1	chr2	lincRNA	--
ENSG00000274667.1	0.4	0.39	0.54	0.46	0.03	0.35	0.09	0.08	0.19	0.12	0.0	0.03	0.09	0.07	0.13	0.13	0.03	0.03	RP11-31H5.3	chr15	sense_intronic	--
ENSG00000128253.13	0.17	0.02	0.1	0.02	0.03	0.16	0.0	0.03	0.0	0.0	0.01	0.01	0.02	0.03	0.01	0.02	0.0	0.0	RFPL2	chr22	protein_coding	ret finger protein-like 2
ENSG00000261586.2	0.12	0.08	0.02	0.05	0.06	0.05	0.0	0.01	0.0	0.0	0.02	0.03	0.03	0.03	0.01	0.0	0.08	0.0	RP11-923I11.6	chr12	lincRNA	--
ENSG00000182118.5	0.71	0.76	0.8	0.55	0.65	0.52	0.56	0.78	0.5	0.59	1.3	0.6	1.18	0.99	0.91	0.81	0.84	0.65	FAM89A	chr1	protein_coding	family with sequence similarity 89, member A
ENSG00000055957.10	0.07	0.14	0.15	0.08	0.03	0.14	0.06	0.05	0.08	0.04	0.09	0.07	0.03	0.06	0.15	0.15	0.11	0.06	ITIH1	chr3	protein_coding	inter-alpha-trypsin inhibitor heavy chain 1
ENSG00000277738.1	0.0	0.0	0.0	0.05	0.06	0.0	0.0	0.0	0.0	0.0	0.0	0.03	0.0	0.0	0.0	0.0	0.0	0.0	RP11-693J15.6	chr12	lincRNA	--
ENSG00000256574.6	0.08	0.1	0.09	0.06	0.09	0.02	0.0	0.01	0.02	0.05	0.04	0.03	0.05	0.1	0.01	0.03	0.0	0.0	OR13A1	chr10	protein_coding	olfactory receptor, family 13, subfamily A, member 1
ENSG00000164442.9	20.57	29.02	32.26	29.48	38.02	28.85	75.17	44.88	27.33	64.55	79.62	21.75	42.09	31.7	27.5	22.24	40.9	42.88	CITED2	chr6	protein_coding	Cbp/p300-interacting transactivator, with Glu/Asp-rich carboxy-terminal domain, 2
ENSG00000100129.17	34.48	39.13	55.73	45.47	52.95	41.52	35.09	31.62	40.48	27.33	45.57	27.25	44.58	38.56	39.63	27.89	46.44	39.17	EIF3L	chr22	protein_coding	eukaryotic translation initiation factor 3, subunit L
ENSG00000273840.1	0.0	0.0	0.0	0.0	0.0	0.0	0.0	0.0	0.0	0.0	0.0	0.01	0.0	0.0	0.0	0.01	0.0	0.0	AL078471.5	chr21	processed_transcript	--
ENSG00000268858.2	4.09	4.65	5.86	5.95	6.82	5.38	2.37	2.6	3.48	4.3	3.51	4.98	4.69	4.61	4.34	4.93	4.67	3.99	RP4-591C20.9	chr20	antisense	--
ENSG00000135090.13	10.21	11.17	10.44	10.6	10.67	9.52	6.81	8.36	9.25	7.55	10.23	10.28	11.02	8.25	9.72	8.73	11.24	8.39	TAOK3	chr12	protein_coding	TAO kinase 3
ENSG00000065183.15	0.76	0.73	0.66	0.78	0.85	0.72	0.6	0.33	0.44	0.33	0.47	0.39	0.49	0.44	0.34	0.22	0.31	0.36	WDR3	chr1	protein_coding	WD repeat domain 3
ENSG00000167862.9	2.42	2.73	3.65	3.29	3.28	2.73	0.77	2.13	2.26	2.49	2.76	2.08	2.24	2.39	2.74	2.54	4.01	2.05	ICT1	chr17	protein_coding	immature colon carcinoma transcript 1
ENSG00000220988.1	0.76	1.45	1.02	1.5	0.47	0.43	2.59	0.0	0.99	0.43	1.18	0.22	0.91	1.52	1.41	0.7	0.97	1.19	SNORD88C	chr19	snoRNA	small nucleolar RNA, C/D box 88C
ENSG00000026103.19	6.23	7.43	4.72	4.56	4.84	5.35	4.76	7.35	5.9	8.91	8.12	9.2	8.05	6.0	5.81	6.09	8.26	8.29	FAS	chr10	protein_coding	Fas cell surface death receptor
ENSG00000122861.15	0.42	0.13	0.08	0.13	0.04	0.09	0.11	0.51	0.38	0.8	0.49	0.26	1.97	0.26	0.17	0.43	0.28	0.62	PLAU	chr10	protein_coding	plasminogen activator, urokinase
ENSG00000167280.16	1.81	4.94	6.11	6.94	6.83	6.68	3.21	4.32	8.68	6.71	3.58	4.21	4.23	6.22	4.01	4.99	4.49	3.32	ENGASE	chr17	protein_coding	endo-beta-N-acetylglucosaminidase
ENSG00000242979.1	0.0	0.13	0.05	0.35	0.11	0.1	0.49	0.36	0.0	0.2	0.16	0.05	0.21	0.12	0.11	0.0	0.0	0.0	RPS15AP18	chr5	processed_pseudogene	ribosomal protein S15a pseudogene 18
ENSG00000136630.12	2.92	5.18	4.75	2.83	4.63	3.06	2.84	3.2	5.47	5.06	2.98	3.41	1.66	5.6	10.15	8.37	12.06	2.18	HLX	chr1	protein_coding	H2.0-like homeobox
ENSG00000184292.6	0.01	0.12	0.02	0.46	0.04	0.01	0.05	0.13	0.01	0.0	0.03	0.0	0.03	0.01	0.01	0.0	0.0	0.05	TACSTD2	chr1	protein_coding	tumor-associated calcium signal transducer 2
ENSG00000267222.1	0.33	0.27	0.14	0.0	0.06	0.14	0.13	0.24	0.26	0.2	0.28	0.35	0.12	0.1	0.53	0.28	0.29	0.16	RP11-194N12.2	chr17	sense_intronic	--
ENSG00000072506.12	5.25	6.84	10.28	9.88	8.91	9.31	5.65	5.98	8.54	10.2	6.15	8.64	6.64	12.5	10.17	7.52	14.49	9.69	HSD17B10	chrX	protein_coding	hydroxysteroid (17-beta) dehydrogenase 10
ENSG00000104435.13	0.02	0.0	0.01	0.0	0.01	0.0	0.0	0.0	0.0	0.0	0.0	0.01	0.0	0.03	0.01	0.01	0.0	0.0	STMN2	chr8	protein_coding	stathmin 2
ENSG00000272990.1	1.26	0.68	1.38	1.34	0.79	1.12	0.25	1.04	1.43	0.08	0.38	0.51	0.41	1.09	0.5	0.59	0.22	0.43	RP11-305K5.1	chr3	antisense	--
ENSG00000223714.1	0.0	0.06	0.0	0.0	0.0	0.0	0.0	0.0	0.02	0.0	0.0	0.0	0.0	0.0	0.0	0.0	0.0	0.0	RP5-1172N10.2	chrX	lincRNA	--
ENSG00000234694.1	0.03	0.04	0.22	0.09	0.13	0.21	0.0	0.04	0.05	0.15	0.13	0.09	0.22	0.1	0.0	0.23	0.34	0.2	RP1-92O14.3	chr1	antisense	--
ENSG00000187796.13	1.83	3.73	5.05	3.17	5.26	3.75	1.64	1.67	3.79	3.16	3.31	3.35	1.97	3.3	4.64	3.55	7.57	3.55	CARD9	chr9	protein_coding	caspase recruitment domain family, member 9
ENSG00000235563.1	0.05	0.0	0.0	0.0	0.0	0.0	0.01	0.0	0.0	0.0	0.0	0.0	0.0	0.0	0.03	0.0	0.0	0.0	RP11-334A14.8	chr1	antisense	--
ENSG00000078070.11	2.45	2.85	2.62	2.72	2.46	2.78	1.23	1.66	2.51	1.88	0.92	1.44	1.77	2.36	2.08	2.19	2.22	1.45	MCCC1	chr3	protein_coding	methylcrotonoyl-CoA carboxylase 1 (alpha)
ENSG00000183044.11	1.9	2.78	3.12	2.45	4.05	2.72	0.97	1.02	1.19	0.76	0.94	0.74	1.49	1.59	3.1	2.03	2.32	1.43	ABAT	chr16	protein_coding	4-aminobutyrate aminotransferase
ENSG00000278002.1	0.7	0.58	0.57	0.48	0.39	0.4	0.26	0.58	0.22	0.6	0.33	0.69	0.56	0.39	0.52	0.39	0.46	1.23	RP11-596C23.2	chr14	lincRNA	--
ENSG00000106236.3	0.02	0.04	0.01	0.01	0.03	0.03	0.11	0.03	0.5	0.54	0.03	0.0	0.02	0.03	0.13	0.11	0.06	0.04	NPTX2	chr7	protein_coding	neuronal pentraxin II
ENSG00000199179.2	0.21	0.0	0.0	0.18	0.59	0.18	0.6	1.81	1.01	1.27	0.2	0.74	0.58	0.64	0.2	0.2	0.62	0.4	MIRLET7I	chr12	miRNA	microRNA let-7i
ENSG00000225171.2	0.25	0.11	0.24	0.21	0.41	0.21	0.0	0.3	0.2	0.08	0.09	0.13	0.13	0.05	0.32	0.23	0.24	0.05	DUTP6	chr1	processed_pseudogene	deoxyuridine triphosphatase pseudogene 6
ENSG00000231307.1	0.42	0.45	0.66	0.45	0.33	0.39	0.58	0.32	1.03	0.87	0.52	1.28	0.41	0.63	0.34	0.52	0.41	0.68	RPS3P2	chr20	processed_pseudogene	ribosomal protein S3 pseudogene 2
ENSG00000228404.1	0.0	0.0	0.0	0.0	0.04	0.0	0.0	0.0	0.0	0.0	0.0	0.0	0.0	0.0	0.0	0.0	0.04	0.0	AP001468.58	chr21	antisense	--
ENSG00000163807.5	4.67	4.31	3.54	4.19	4.04	3.53	1.7	2.51	2.12	1.44	2.65	1.88	3.07	2.48	2.64	1.97	2.53	2.07	KIAA1143	chr3	protein_coding	KIAA1143
ENSG00000180628.14	6.85	5.43	4.36	5.23	5.08	3.87	3.98	5.03	4.5	3.77	6.32	4.66	6.01	4.68	4.47	3.99	6.0	4.89	PCGF5	chr10	protein_coding	polycomb group ring finger 5
ENSG00000119866.20	2.1	2.21	2.66	2.66	2.81	3.73	1.66	1.25	1.57	0.94	1.95	1.18	2.54	1.46	2.12	1.79	1.4	0.93	BCL11A	chr2	protein_coding	B-cell CLL/lymphoma 11A (zinc finger protein)
ENSG00000278770.1	0.08	0.0	0.13	0.35	0.08	0.0	0.08	0.1	0.06	0.0	0.0	0.07	0.0	0.0	0.0	0.0	0.16	0.0	Metazoa_SRP	chr17	misc_RNA	--
ENSG00000204519.10	2.08	2.27	2.39	2.63	2.56	2.4	0.6	1.67	2.74	1.34	1.51	1.73	2.13	3.17	1.49	1.64	1.74	2.03	ZNF551	chr19	protein_coding	zinc finger protein 551
ENSG00000145491.11	0.1	0.11	0.25	0.19	0.34	0.48	0.3	0.18	0.1	0.12	0.21	0.03	0.12	0.2	0.23	0.15	0.22	0.21	ROPN1L	chr5	protein_coding	rhophilin associated tail protein 1-like
ENSG00000255071.3	0.0	0.0	0.0	0.0	0.0	0.0	0.0	0.0	0.0	0.0	0.0	0.0	0.0	0.0	0.0	0.0	0.03	0.0	SAA2-SAA4	chr11	protein_coding	SAA2-SAA4 readthrough
ENSG00000146409.10	3.2	3.26	2.88	3.86	3.59	3.12	2.07	1.71	2.57	1.69	1.78	1.39	2.45	2.4	2.56	2.04	1.87	1.71	SLC18B1	chr6	protein_coding	solute carrier family 18, subfamily B, member 1
ENSG00000171540.7	0.0	0.0	0.0	0.0	0.01	0.0	0.0	0.0	0.0	0.0	0.0	0.0	0.0	0.0	0.0	0.0	0.0	0.0	OTP	chr5	protein_coding	orthopedia homeobox
ENSG00000274043.1	0.0	0.0	0.0	0.0	0.0	0.29	0.0	0.0	0.0	0.0	0.0	0.0	0.0	0.0	0.0	0.0	0.33	0.0	AC105265.1	chr3	miRNA	--
ENSG00000251301.6	1.51	0.18	1.69	2.39	2.07	1.02	1.03	2.89	2.21	1.4	1.05	1.79	0.97	1.6	1.28	0.81	3.67	2.63	RP11-81H14.2	chr12	lincRNA	--
ENSG00000225945.1	0.55	0.44	0.57	0.84	0.45	0.28	0.41	0.86	0.43	0.47	0.2	0.62	0.4	0.99	0.15	0.51	0.48	0.36	RP3-441A12.1	chr6	antisense	--
ENSG00000231449.1	0.0	0.0	0.0	0.04	0.0	0.0	0.0	0.0	0.0	0.0	0.0	0.0	0.0	0.0	0.0	0.0	0.0	0.0	AC097359.2	chr3	processed_pseudogene	--
ENSG00000151239.13	3.92	2.9	1.97	2.61	1.64	1.82	4.03	5.54	4.63	3.61	3.31	3.66	3.7	3.94	2.99	2.94	3.93	3.15	TWF1	chr12	protein_coding	twinfilin actin binding protein 1
ENSG00000259595.1	0.0	0.04	0.0	0.0	0.03	0.0	0.0	0.0	0.0	0.0	0.0	0.0	0.0	0.04	0.0	0.0	0.0	0.0	RP11-516C1.1	chr15	antisense	--
ENSG00000225546.5	0.0	0.0	0.0	0.01	0.0	0.0	0.0	0.0	0.01	0.01	0.0	0.0	0.0	0.0	0.0	0.01	0.0	0.0	RP11-328J2.1	chr7	lincRNA	--
ENSG00000206910.1	3.76	5.84	2.11	3.21	4.84	2.79	15.01	10.15	4.65	3.08	6.27	2.14	4.59	2.15	5.49	4.87	3.48	2.63	SNORA29	chr6	snoRNA	small nucleolar RNA, H/ACA box 29
ENSG00000088002.11	0.0	0.0	0.0	0.0	0.0	0.0	0.0	0.0	0.0	0.0	0.0	0.0	0.0	0.0	0.0	0.0	0.04	0.0	SULT2B1	chr19	protein_coding	sulfotransferase family, cytosolic, 2B, member 1
ENSG00000185262.8	11.55	10.73	17.96	18.54	19.39	16.22	36.76	30.39	39.75	38.7	30.65	25.14	33.06	46.21	28.56	37.7	58.64	39.92	UBALD2	chr17	protein_coding	UBA-like domain containing 2
ENSG00000256314.1	0.0	0.0	0.0	0.0	0.0	0.0	0.04	0.0	0.0	0.0	0.0	0.0	0.0	0.0	0.0	0.09	0.05	0.0	RP11-338E21.3	chr12	antisense	--
ENSG00000280037.1	2.46	2.01	2.45	2.21	2.02	2.25	0.79	1.9	3.99	1.3	1.33	1.79	1.38	3.06	1.29	2.53	2.59	2.11	RP11-434P11.1	chr2	TEC	--
ENSG00000230383.1	0.0	0.0	0.0	0.0	0.02	0.0	0.0	0.0	0.0	0.0	0.0	0.0	0.0	0.0	0.0	0.0	0.0	0.0	AC009245.3	chr7	processed_pseudogene	--
ENSG00000231762.1	0.0	0.0	0.01	0.0	0.0	0.0	0.0	0.01	0.0	0.01	0.0	0.01	0.01	0.01	0.0	0.02	0.01	0.01	RP11-354K4.1	chr6	processed_pseudogene	--
ENSG00000205707.10	3.1	2.23	1.48	1.31	2.14	1.66	0.91	2.65	1.92	1.6	1.98	1.78	2.6	1.93	1.67	1.79	1.67	1.81	LYRM5	chr12	protein_coding	LYR motif containing 5
ENSG00000201343.1	1.04	0.96	1.18	1.24	0.38	0.71	0.19	1.01	0.82	1.07	0.78	1.27	0.57	0.42	1.17	2.13	0.81	1.38	Y_RNA	chr3	misc_RNA	--
ENSG00000264364.2	5.72	6.16	6.16	7.45	7.01	6.26	16.31	5.98	6.54	7.79	10.02	4.69	6.62	6.56	4.23	3.93	6.39	6.53	DYNLL2	chr17	protein_coding	dynein, light chain, LC8-type 2
ENSG00000184194.5	0.04	0.11	0.05	0.04	0.03	0.1	0.02	0.0	0.02	0.02	0.0	0.01	0.0	0.0	0.07	0.07	0.02	0.01	GPR173	chrX	protein_coding	G protein-coupled receptor 173
ENSG00000266306.1	0.03	0.07	0.0	0.0	0.0	0.0	0.0	0.0	0.0	0.03	0.01	0.0	0.0	0.0	0.0	0.0	0.0	0.0	CTD-2008P7.6	chr17	unprocessed_pseudogene	--
ENSG00000068745.14	4.66	5.8	5.29	6.58	5.15	5.93	5.27	6.15	8.0	5.68	6.14	5.51	6.74	7.92	5.51	5.85	6.9	6.51	IP6K2	chr3	protein_coding	inositol hexakisphosphate kinase 2
ENSG00000277672.1	0.0	0.0	0.0	0.0	0.0	0.0	0.0	0.0	0.0	0.0	0.08	0.0	0.0	0.0	0.0	0.0	0.0	0.0	RP11-386G11.11	chr12	processed_pseudogene	--
ENSG00000267771.1	0.0	0.0	0.0	0.0	0.19	0.0	0.0	0.0	0.0	0.0	0.0	0.0	0.0	0.0	0.0	0.0	0.0	0.0	CTC-260E6.7	chr19	unprocessed_pseudogene	--
ENSG00000169660.15	2.87	3.73	4.84	5.6	4.53	4.36	1.3	2.18	3.41	2.12	2.17	2.56	2.02	3.42	2.83	2.74	3.57	2.08	HEXDC	chr17	protein_coding	hexosaminidase (glycosyl hydrolase family 20, catalytic domain) containing
ENSG00000138160.5	0.49	0.46	0.25	0.56	0.41	0.33	0.41	0.44	0.36	0.4	0.26	0.44	0.25	0.2	0.41	0.3	0.54	0.86	KIF11	chr10	protein_coding	kinesin family member 11
ENSG00000166225.8	3.84	3.44	2.68	3.43	2.8	2.73	2.58	3.3	4.22	3.13	3.7	3.69	2.83	3.47	2.65	2.41	3.26	4.25	FRS2	chr12	protein_coding	fibroblast growth factor receptor substrate 2
ENSG00000272764.1	2.74	1.63	1.41	2.62	1.23	1.63	0.16	1.31	1.51	1.28	0.23	1.16	0.45	1.67	1.7	0.85	0.96	1.26	RP11-318E3.9	chr10	lincRNA	--
ENSG00000226883.1	0.0	0.0	0.0	0.0	0.0	0.03	0.0	0.0	0.0	0.0	0.0	0.0	0.0	0.0	0.0	0.0	0.0	0.0	RP4-782L23.2	chr1	antisense	--
ENSG00000143228.12	0.37	0.16	0.14	0.26	0.24	0.28	0.2	0.18	0.33	0.1	0.4	0.22	0.25	0.27	0.14	0.12	0.14	0.38	NUF2	chr1	protein_coding	NUF2, NDC80 kinetochore complex component
ENSG00000105447.12	1.72	1.81	1.93	2.11	2.23	2.53	1.19	1.69	2.61	2.46	2.67	2.66	2.2	2.81	1.43	1.31	1.94	2.87	GRWD1	chr19	protein_coding	glutamate-rich WD repeat containing 1
ENSG00000278969.1	0.01	0.01	0.01	0.02	0.01	0.01	0.03	0.2	0.04	0.46	0.07	0.3	0.18	0.24	0.09	0.13	0.18	0.44	RP11-662I13.3	chr12	TEC	--
ENSG00000196498.13	10.51	12.94	17.69	16.06	19.75	15.82	17.49	11.46	23.04	21.57	16.79	21.68	16.95	23.85	19.7	21.06	32.57	21.54	NCOR2	chr12	protein_coding	nuclear receptor corepressor 2
ENSG00000279537.1	0.0	0.0	0.01	0.0	0.0	0.02	0.03	0.06	0.07	0.02	0.0	0.04	0.03	0.09	0.01	0.03	0.05	0.04	RP11-133K1.8	chr15	TEC	--
ENSG00000258418.1	0.1	0.0	0.0	0.0	0.0	0.0	0.0	0.06	0.04	0.0	0.0	0.0	0.0	0.15	0.0	0.0	0.0	0.1	RP11-662J14.1	chr14	lincRNA	--
ENSG00000095209.11	1.14	0.88	0.85	1.04	0.97	0.88	0.79	1.07	0.94	0.94	0.94	0.89	1.11	0.97	0.84	0.97	1.27	1.01	TMEM38B	chr9	protein_coding	transmembrane protein 38B
ENSG00000166797.10	4.31	5.42	4.22	3.4	3.21	3.55	1.68	3.25	2.85	2.35	2.79	2.34	1.86	2.46	3.94	2.74	5.12	2.59	FAM96A	chr15	protein_coding	family with sequence similarity 96, member A
ENSG00000275061.2	0.0	0.0	0.0	0.0	0.0	0.08	0.0	0.0	0.0	0.0	0.0	0.0	0.0	0.0	0.0	0.0	0.0	0.0	RP11-220H4.6	chr7	unprocessed_pseudogene	--
ENSG00000253092.1	0.23	0.27	0.0	0.2	0.11	0.59	0.11	0.84	0.18	0.0	0.54	0.2	0.1	0.12	0.22	0.11	0.0	0.0	SNORA81	chr3	snoRNA	small nucleolar RNA, H/ACA box 81
ENSG00000236312.3	0.0	0.0	0.0	0.0	0.0	0.0	0.0	0.0	0.0	0.0	0.0	0.0	0.0	0.0	0.12	0.0	0.0	0.0	RPL34P34	chr19	processed_pseudogene	ribosomal protein L34 pseudogene 34
ENSG00000272076.1	0.08	0.23	0.0	0.14	0.04	0.27	0.11	0.15	0.0	0.0	0.11	0.03	0.0	0.0	0.0	0.0	0.0	0.08	RP11-11C20.3	chr8	lincRNA	--
ENSG00000277491.1	1.27	0.59	1.4	0.8	1.6	0.96	1.4	0.63	1.59	0.2	1.27	0.33	0.72	1.42	1.83	0.7	0.82	0.71	RP11-676J12.9	chr17	lincRNA	--
ENSG00000155657.23	4.36	1.37	1.37	1.68	1.09	1.5	1.11	0.85	1.14	0.86	1.45	1.17	1.05	1.15	0.81	0.66	0.95	1.42	TTN	chr2	protein_coding	titin
ENSG00000224426.1	0.0	0.0	0.0	0.07	0.0	0.0	0.0	0.0	0.0	0.0	0.0	0.0	0.0	0.0	0.0	0.0	0.0	0.0	SLC31A1P1	chr3	processed_pseudogene	solute carrier family 31 (copper transporter), member 1 pseudogene 1
ENSG00000226963.1	0.04	0.05	0.0	0.03	0.08	0.04	0.0	0.0	0.03	0.0	0.0	0.0	0.0	0.04	0.08	0.0	0.0	0.0	AC078883.4	chr2	antisense	--
ENSG00000079435.9	1.05	0.83	1.11	1.5	1.67	1.66	0.29	0.26	0.44	0.37	0.75	0.34	0.68	0.64	0.5	0.22	0.46	0.4	LIPE	chr19	protein_coding	lipase, hormone-sensitive
ENSG00000144959.9	1.94	2.77	2.23	2.26	2.43	2.85	2.03	2.21	1.56	2.43	2.54	1.49	3.81	2.19	4.46	2.72	3.16	2.38	NCEH1	chr3	protein_coding	neutral cholesterol ester hydrolase 1
ENSG00000274589.1	0.0	0.0	0.0	0.06	0.0	0.06	0.07	0.0	0.0	0.19	0.0	0.07	0.07	0.08	0.0	0.07	0.07	0.0	Metazoa_SRP	chr11	misc_RNA	--
ENSG00000243251.5	0.86	0.7	0.98	0.97	0.77	0.98	0.81	0.96	1.68	0.86	0.85	0.75	0.88	1.82	1.18	0.96	1.02	0.86	PGBD3	chr10	protein_coding	piggyBac transposable element derived 3
ENSG00000182013.17	0.0	0.01	0.0	0.08	0.06	0.08	0.0	0.0	0.0	0.0	0.0	0.01	0.0	0.0	0.0	0.0	0.0	0.0	PNMAL1	chr19	protein_coding	paraneoplastic Ma antigen family-like 1
ENSG00000169962.4	0.2	0.16	0.52	0.32	0.62	0.32	0.36	0.13	0.43	0.41	0.38	0.2	0.06	0.32	0.16	0.16	0.34	0.37	TAS1R3	chr1	protein_coding	taste receptor, type 1, member 3
ENSG00000261428.2	0.99	1.05	0.85	1.17	0.99	0.87	0.33	0.36	0.47	0.11	0.38	0.25	0.19	0.26	0.61	0.29	0.32	0.22	RP11-16P6.1	chr2	antisense	--
ENSG00000251520.1	0.0	0.0	0.0	0.0	0.0	0.18	0.12	0.0	0.03	0.0	0.04	0.04	0.0	0.0	0.0	0.12	0.08	0.04	RP11-46A10.6	chr1	unprocessed_pseudogene	--
ENSG00000134551.12	0.03	0.0	0.07	0.18	0.2	0.13	0.06	0.11	0.17	0.0	0.08	0.05	0.03	0.03	0.06	0.0	0.0	0.0	PRH2	chr12	protein_coding	proline-rich protein HaeIII subfamily 2
ENSG00000257588.1	0.0	0.0	0.0	0.0	0.0	0.0	0.0	0.0	0.0	0.0	0.0	0.0	0.0	0.0	0.0	0.0	0.07	0.0	RP11-469H8.6	chr12	antisense	--
ENSG00000198399.14	12.48	11.58	10.57	11.16	11.39	10.34	8.35	9.9	11.59	11.0	13.1	11.04	11.99	10.91	11.14	10.23	11.75	11.9	ITSN2	chr2	protein_coding	intersectin 2
ENSG00000242634.1	0.0	0.07	0.0	0.0	0.0	0.0	0.05	0.0	0.0	0.0	0.11	0.0	0.0	0.0	0.0	0.0	0.0	0.0	RPS24P16	chr15	processed_pseudogene	ribosomal protein S24 pseudogene 16
ENSG00000213083.3	0.0	0.0	0.0	0.0	0.0	0.0	0.0	0.0	0.0	0.0	0.0	0.0	0.02	0.0	0.0	0.03	0.0	0.0	AC010731.6	chr2	processed_pseudogene	--
ENSG00000163166.13	7.74	7.71	8.03	7.82	11.62	8.91	5.48	5.41	5.84	7.45	7.88	7.17	8.76	5.8	6.9	5.04	6.35	7.66	IWS1	chr2	protein_coding	IWS1 homolog (S. cerevisiae)
ENSG00000110651.11	21.7	21.73	24.69	31.51	29.55	29.67	23.89	31.14	33.5	29.68	30.32	31.39	30.6	41.27	25.0	23.73	33.1	31.75	CD81	chr11	protein_coding	CD81 molecule
ENSG00000215045.8	0.05	0.03	0.02	0.07	0.06	0.04	0.03	0.07	0.04	0.02	0.05	0.04	0.04	0.13	0.05	0.02	0.02	0.04	GRID2IP	chr7	protein_coding	glutamate receptor, ionotropic, delta 2 (Grid2) interacting protein
ENSG00000229950.1	0.06	0.02	0.0	0.0	0.0	0.04	0.07	0.0	0.0	0.0	0.0	0.01	0.0	0.06	0.03	0.0	0.0	0.08	TFAP2A-AS1	chr6	antisense	TFAP2A antisense RNA 1
ENSG00000257252.5	0.0	0.0	0.05	0.05	0.0	0.0	0.0	0.0	0.13	0.05	0.08	0.02	0.0	0.0	0.03	0.0	0.0	0.03	RP11-486A14.2	chr12	antisense	--
ENSG00000203279.3	0.03	0.03	0.11	0.17	0.13	0.17	0.11	0.1	0.07	0.17	0.08	0.12	0.03	0.29	0.03	0.11	0.08	0.13	RP11-498P14.5	chr9	lincRNA	--
ENSG00000164818.15	1.73	1.73	2.61	2.5	2.92	2.5	0.79	1.25	1.57	0.95	1.41	1.08	1.46	1.96	1.51	1.5	2.04	1.29	DNAAF5	chr7	protein_coding	dynein, axonemal, assembly factor 5
ENSG00000196811.11	0.0	0.0	0.0	0.01	0.0	0.0	0.0	0.0	0.0	0.0	0.0	0.0	0.0	0.01	0.0	0.0	0.0	0.0	CHRNG	chr2	protein_coding	cholinergic receptor, nicotinic, gamma (muscle)
ENSG00000254793.1	0.0	0.08	0.0	0.02	0.08	0.07	0.16	0.03	0.02	0.04	0.08	0.0	0.02	0.0	0.0	0.04	0.0	0.12	FDPSP4	chr15	processed_pseudogene	farnesyl diphosphate synthase pseudogene 4
ENSG00000107968.9	7.28	6.12	6.28	5.42	5.18	5.61	32.28	13.4	10.56	16.81	9.17	8.63	10.1	10.41	6.9	13.33	10.44	14.05	MAP3K8	chr10	protein_coding	mitogen-activated protein kinase kinase kinase 8
ENSG00000012963.13	3.78	3.88	4.23	4.55	4.31	3.39	2.15	3.09	2.88	2.34	3.48	2.09	3.08	2.35	2.96	2.2	3.5	2.76	UBR7	chr14	protein_coding	ubiquitin protein ligase E3 component n-recognin 7 (putative)
ENSG00000102055.5	0.34	0.22	0.15	0.0	0.07	0.19	0.0	0.0	0.03	0.0	0.0	0.03	0.0	0.0	0.0	0.0	0.0	0.0	PPP1R2P9	chrX	processed_pseudogene	protein phosphatase 1, regulatory (inhibitor) subunit 2 pseudogene 9
ENSG00000158470.5	7.6	10.17	9.45	10.2	9.43	8.12	10.38	11.5	8.76	22.08	15.39	18.9	15.71	15.21	11.05	11.25	21.0	19.76	B4GALT5	chr20	protein_coding	UDP-Gal:betaGlcNAc beta 1,4- galactosyltransferase, polypeptide 5
ENSG00000235010.1	0.0	0.03	0.0	0.05	0.0	0.0	0.11	0.0	0.05	0.02	0.0	0.0	0.0	0.0	0.03	0.0	0.0	0.0	RP11-140A10.3	chr10	antisense	--
ENSG00000226237.1	0.02	0.01	0.01	0.02	0.02	0.04	0.02	0.0	0.02	0.01	0.03	0.0	0.0	0.0	0.0	0.0	0.0	0.0	RP11-276H19.1	chr9	lincRNA	--
ENSG00000134940.13	0.0	0.0	0.0	0.0	0.0	0.0	0.0	0.0	0.0	0.0	0.0	0.0	0.0	0.01	0.0	0.0	0.0	0.0	ACRV1	chr11	protein_coding	acrosomal vesicle protein 1
ENSG00000276110.1	0.0	0.11	0.05	0.05	0.0	0.0	0.18	0.04	0.05	0.0	0.0	0.0	0.0	0.0	0.0	0.0	0.0	0.0	RP4-790G17.7	chr1	antisense	--
ENSG00000254962.1	0.07	0.0	0.02	0.02	0.04	0.06	0.0	0.03	0.02	0.02	0.0	0.0	0.04	0.07	0.02	0.04	0.0	0.02	OR4A14P	chr11	unprocessed_pseudogene	olfactory receptor, family 4, subfamily A, member 14 pseudogene
ENSG00000143742.12	17.65	17.5	10.97	11.5	12.72	11.08	4.22	10.82	11.26	8.22	10.12	9.82	10.2	9.79	11.52	9.71	13.05	9.22	SRP9	chr1	protein_coding	signal recognition particle 9kDa
ENSG00000204388.6	1.42	1.22	1.46	1.35	3.27	3.0	3.09	2.42	2.65	5.45	8.72	0.85	70.76	0.94	1.26	1.94	10.05	3.54	HSPA1B	chr6	protein_coding	heat shock 70kDa protein 1B
ENSG00000223111.1	0.0	0.0	0.0	0.1	0.0	0.0	0.0	0.0	0.09	0.1	0.0	0.0	0.0	0.0	0.0	0.0	0.0	0.22	SNORA74	chr10	snoRNA	--
ENSG00000272181.1	0.22	0.25	0.09	0.33	0.05	0.09	0.36	0.07	0.0	0.0	0.1	0.0	0.05	0.06	0.0	0.0	0.0	0.0	RP11-245J9.6	chr3	antisense	--
ENSG00000233665.8	0.0	0.0	0.0	0.0	0.0	0.02	0.0	0.0	0.0	0.0	0.0	0.0	0.06	0.03	0.0	0.0	0.0	0.0	RP11-523O18.5	chr10	processed_transcript	--
ENSG00000085563.14	2.56	2.6	1.61	2.55	2.37	2.92	1.56	2.5	1.13	1.13	2.76	3.41	3.54	2.18	0.69	0.62	1.32	1.79	ABCB1	chr7	protein_coding	ATP-binding cassette, sub-family B (MDR/TAP), member 1
ENSG00000275154.1	0.11	0.0	0.0	0.0	0.0	0.0	0.0	0.0	0.0	0.0	0.0	0.0	0.0	0.0	0.0	0.0	0.0	0.0	U3	chr14	snoRNA	--
ENSG00000197928.10	0.35	0.26	0.37	0.39	0.15	0.42	0.07	0.18	0.08	0.07	0.12	0.07	0.29	0.26	0.15	0.1	0.14	0.14	ZNF677	chr19	protein_coding	zinc finger protein 677
ENSG00000272630.1	0.49	0.49	0.5	0.52	0.57	0.74	0.29	0.15	0.43	0.06	0.09	0.07	0.2	0.11	0.26	0.21	0.1	0.14	RP11-344N10.5	chr10	lincRNA	--
ENSG00000131697.17	1.31	1.23	1.95	2.14	2.18	1.88	1.08	0.9	1.71	1.24	1.71	1.62	1.45	1.46	1.86	1.52	1.54	1.34	NPHP4	chr1	protein_coding	nephronophthisis 4
ENSG00000264730.1	0.73	1.12	0.98	0.21	0.45	0.83	1.14	0.89	0.58	0.21	0.46	0.42	0.66	1.23	0.45	0.23	1.18	0.46	AC017028.4	chr2	miRNA	--
ENSG00000206922.1	0.0	0.0	0.17	0.36	0.0	0.37	0.2	0.0	0.17	0.18	0.6	0.19	0.0	0.22	0.0	0.0	0.0	0.41	RNU6-80P	chr13	snRNA	RNA, U6 small nuclear 80, pseudogene
ENSG00000003137.8	0.0	0.0	0.0	0.0	0.02	0.0	0.04	0.0	0.0	0.0	0.03	0.0	0.0	0.0	0.0	0.0	0.0	0.0	CYP26B1	chr2	protein_coding	cytochrome P450, family 26, subfamily B, polypeptide 1
ENSG00000259038.1	0.0	0.85	0.0	0.07	0.0	0.14	0.0	0.1	0.26	0.0	0.0	0.0	0.0	0.08	0.0	0.0	0.0	0.0	CTD-2325P2.4	chr14	antisense	--
ENSG00000201470.1	2.15	1.65	1.35	3.05	1.1	1.43	0.67	3.19	1.51	1.02	0.45	1.25	0.65	0.72	2.0	1.11	0.0	0.9	RNY4P7	chr2	misc_RNA	RNA, Ro-associated Y4 pseudogene 7
ENSG00000171016.11	0.01	0.0	0.0	0.0	0.01	0.0	0.0	0.0	0.0	0.0	0.0	0.0	0.0	0.0	0.0	0.0	0.0	0.0	PYGO1	chr15	protein_coding	pygopus family PHD finger 1
ENSG00000227081.5	0.09	0.1	0.14	0.08	0.08	0.08	0.17	0.0	0.14	0.0	0.08	0.0	0.0	0.0	0.0	0.17	0.0	0.09	RP11-543P15.1	chr12	processed_pseudogene	--
ENSG00000231327.1	0.31	0.4	0.5	0.62	1.21	0.44	0.19	0.72	0.46	0.71	0.45	0.9	1.07	0.63	0.9	0.8	0.87	0.59	AC016700.5	chr2	lincRNA	--
ENSG00000163347.5	0.01	0.02	0.0	0.0	0.03	0.01	0.01	0.01	0.02	0.02	0.02	0.01	0.08	0.03	0.0	0.02	0.01	0.01	CLDN1	chr3	protein_coding	claudin 1
ENSG00000173933.19	4.71	4.26	4.59	4.82	4.02	4.02	7.77	5.1	6.2	4.02	3.94	4.16	4.52	6.6	3.76	4.08	4.16	4.43	RBM4	chr11	protein_coding	RNA binding motif protein 4
ENSG00000172667.10	4.21	3.75	3.17	3.41	3.88	3.4	2.12	3.33	2.42	1.48	2.25	2.32	2.3	3.31	2.83	2.17	3.07	2.11	ZMAT3	chr3	protein_coding	zinc finger, matrin-type 3
ENSG00000111786.8	11.07	11.2	13.05	14.33	12.35	11.34	9.23	10.49	14.94	16.58	10.14	15.51	9.88	18.96	12.56	15.1	23.6	17.46	SRSF9	chr12	protein_coding	serine/arginine-rich splicing factor 9
ENSG00000274366.1	0.0	0.0	0.0	0.0	0.0	0.0	0.0	0.0	0.36	0.0	0.0	0.0	0.0	0.0	0.0	0.0	0.0	0.0	AC244021.1	chr1	miRNA	--
ENSG00000133657.14	5.27	5.24	3.12	3.99	3.29	3.82	3.8	5.73	4.98	8.41	6.84	6.65	9.01	5.65	4.3	5.42	3.72	6.52	ATP13A3	chr3	protein_coding	ATPase type 13A3
ENSG00000238094.1	0.0	0.0	0.0	0.0	0.0	0.0	0.0	0.0	0.0	0.0	0.0	0.0	0.0	0.0	0.0	0.0	0.0	0.14	AC009892.5	chr19	unprocessed_pseudogene	--
ENSG00000211648.2	4.62	2.92	2.82	10.02	4.78	2.45	1.58	3.29	2.09	1.2	2.63	2.94	1.22	1.76	0.63	1.2	3.32	3.52	IGLV1-47	chr22	IG_V_gene	immunoglobulin lambda variable 1-47
ENSG00000176383.8	0.05	0.01	0.01	0.01	0.05	0.03	0.04	0.0	0.01	0.01	0.03	0.01	0.04	0.01	0.0	0.0	0.0	0.02	B3GNT4	chr12	protein_coding	UDP-GlcNAc:betaGal beta-1,3-N-acetylglucosaminyltransferase 4
ENSG00000260249.2	0.01	0.05	0.02	0.01	0.03	0.01	0.01	0.0	0.0	0.0	0.0	0.01	0.0	0.0	0.01	0.0	0.01	0.02	RP11-401P9.5	chr16	antisense	--
ENSG00000160145.15	0.08	0.07	0.08	0.07	0.12	0.07	0.03	0.01	0.02	0.01	0.02	0.01	0.05	0.04	0.07	0.03	0.03	0.04	KALRN	chr3	protein_coding	kalirin, RhoGEF kinase
ENSG00000108587.14	2.98	2.91	3.03	3.37	3.67	3.65	1.91	2.03	3.04	2.3	3.71	2.95	3.53	2.95	2.61	1.77	2.21	3.52	GOSR1	chr17	protein_coding	golgi SNAP receptor complex member 1
ENSG00000269604.1	0.1	0.1	0.07	0.03	0.07	0.04	0.04	0.04	0.08	0.02	0.04	0.06	0.01	0.06	0.02	0.04	0.05	0.04	AC005523.2	chr19	antisense	--
ENSG00000213977.7	5.32	6.51	10.73	9.33	10.08	6.75	6.62	4.88	5.24	5.53	6.16	6.09	5.85	7.09	9.45	7.22	12.34	7.76	TAX1BP3	chr17	protein_coding	Tax1 (human T-cell leukemia virus type I) binding protein 3
ENSG00000223612.3	0.0	0.0	0.0	0.0	0.0	0.0	0.0	0.0	0.03	0.0	0.0	0.0	0.0	0.0	0.0	0.0	0.0	0.0	RP11-289I10.2	chr1	processed_pseudogene	--
ENSG00000189430.12	5.63	3.99	4.17	8.3	5.95	7.59	1.78	6.8	5.28	3.18	6.31	9.15	6.07	9.67	1.84	1.6	5.88	4.61	NCR1	chr19	protein_coding	natural cytotoxicity triggering receptor 1
ENSG00000233216.1	0.14	0.0	0.23	0.0	0.0	0.18	0.07	0.0	0.06	0.0	0.0	0.37	0.0	0.0	0.13	0.13	0.0	0.0	RP11-414C16.1	chr1	processed_pseudogene	--
ENSG00000128849.10	0.05	0.0	0.0	0.0	0.0	0.0	0.0	0.0	0.0	0.0	0.0	0.01	0.01	0.01	0.0	0.01	0.01	0.0	CGNL1	chr15	protein_coding	cingulin-like 1
ENSG00000228403.1	1.93	2.32	3.32	3.07	2.87	4.08	1.26	1.02	0.6	0.14	1.02	0.37	0.46	0.59	2.9	1.48	1.3	0.79	RP11-563N6.6	chr10	sense_intronic	--
ENSG00000244300.2	0.06	0.01	0.05	0.06	0.04	0.03	0.05	0.07	0.1	0.06	0.07	0.08	0.05	0.16	0.08	0.13	0.1	0.06	GATA2-AS1	chr3	antisense	GATA2 antisense RNA 1
ENSG00000145214.13	3.09	2.89	5.32	4.69	5.58	5.09	4.16	2.84	6.95	4.99	3.9	5.13	4.42	6.05	4.12	4.45	8.16	6.85	DGKQ	chr4	protein_coding	diacylglycerol kinase, theta 110kDa
ENSG00000234345.2	0.5	0.7	0.35	0.37	0.34	0.39	0.12	0.4	0.33	0.21	0.1	0.17	0.04	0.24	0.26	0.3	0.17	0.21	LL0XNC01-116E7.1	chrX	processed_pseudogene	--
ENSG00000153048.10	2.53	2.05	2.66	3.24	3.53	2.97	2.74	2.51	3.12	2.39	2.62	2.43	2.86	3.29	2.23	2.51	5.04	3.67	CARHSP1	chr16	protein_coding	calcium regulated heat stable protein 1, 24kDa
ENSG00000265407.1	1.27	0.73	0.77	0.81	0.29	0.54	0.0	0.77	0.5	0.27	0.0	0.28	0.58	0.0	0.59	0.0	0.31	0.3	MIR4324	chr19	miRNA	microRNA 4324
ENSG00000229556.2	0.0	0.03	0.02	0.02	0.02	0.01	0.01	0.0	0.04	0.05	0.04	0.01	0.03	0.03	0.02	0.02	0.01	0.01	RP11-363G2.4	chr13	lincRNA	--
ENSG00000175602.3	1.91	2.68	3.77	4.19	4.01	3.7	2.63	3.73	4.23	4.13	3.59	3.39	3.84	4.56	4.37	4.12	5.19	4.18	CCDC85B	chr11	protein_coding	coiled-coil domain containing 85B
ENSG00000269151.1	0.0	0.14	0.0	0.0	0.0	0.0	0.0	0.0	0.0	0.0	0.0	0.0	0.0	0.0	0.0	0.0	0.0	0.0	AC007193.8	chr19	antisense	--
ENSG00000240758.2	0.0	0.2	0.06	0.03	0.06	0.03	0.13	0.0	0.16	0.03	0.03	0.0	0.09	0.0	0.03	0.0	0.0	0.0	RP11-155G14.6	chr7	processed_transcript	--
ENSG00000169118.15	4.58	4.83	4.76	4.98	5.17	4.73	3.06	3.91	3.72	2.22	3.24	3.25	3.03	4.01	4.09	3.37	3.99	3.18	CSNK1G1	chr15	protein_coding	casein kinase 1, gamma 1
ENSG00000272619.1	0.0	0.0	0.0	0.0	0.06	0.0	0.0	0.0	0.0	0.0	0.0	0.0	0.0	0.0	0.0	0.0	0.07	0.0	RP11-563K23.1	chr7	lincRNA	--
ENSG00000170153.10	0.08	0.0	0.02	0.01	0.01	0.0	0.01	0.01	0.0	0.0	0.0	0.0	0.0	0.0	0.01	0.0	0.0	0.01	RNF150	chr4	protein_coding	ring finger protein 150
ENSG00000169032.9	6.4	7.89	9.0	7.75	7.97	7.18	4.88	6.73	7.7	8.16	5.95	6.8	9.88	11.22	9.52	8.93	11.8	10.3	MAP2K1	chr15	protein_coding	mitogen-activated protein kinase kinase 1
ENSG00000221680.1	0.0	0.0	0.0	0.0	0.0	0.0	0.26	0.69	0.45	0.24	0.26	0.0	0.0	0.29	0.0	0.0	0.0	0.0	MIR1278	chr1	miRNA	microRNA 1278
ENSG00000110719.9	25.74	36.49	50.97	45.38	46.45	39.51	24.81	32.79	47.92	68.1	52.46	50.04	43.42	51.33	52.06	57.9	99.77	57.94	TCIRG1	chr11	protein_coding	T-cell, immune regulator 1, ATPase, H+ transporting, lysosomal V0 subunit A3
ENSG00000211879.1	5.37	4.53	2.89	2.74	3.64	9.17	1.34	0.87	1.98	1.23	7.02	3.12	1.95	1.08	0.67	0.33	1.38	2.03	TRAJ10	chr14	TR_J_gene	T cell receptor alpha joining 10
ENSG00000229146.2	0.0	0.0	0.0	0.0	0.0	0.0	0.0	0.0	0.02	0.0	0.0	0.02	0.0	0.0	0.0	0.0	0.0	0.0	SNX18P4	chr9	processed_pseudogene	sorting nexin 18 pseudogene 4
ENSG00000156802.12	1.87	1.67	1.32	1.76	1.65	1.4	2.29	2.44	2.71	3.17	2.63	2.57	2.3	2.27	1.38	1.89	1.9	3.26	ATAD2	chr8	protein_coding	ATPase family, AAA domain containing 2
ENSG00000274937.1	0.05	0.0	0.0	0.0	0.0	0.0	0.0	0.0	0.0	0.0	0.0	0.0	0.0	0.0	0.0	0.0	0.0	0.0	CTD-2311M21.4	chr15	lincRNA	--
ENSG00000234678.1	0.0	0.0	0.0	0.0	0.0	0.0	0.0	0.0	0.0	0.02	0.0	0.0	0.0	0.0	0.0	0.0	0.0	0.0	RP11-465N4.4	chr1	antisense	--
ENSG00000266109.1	0.23	0.81	0.75	0.4	0.22	0.6	0.22	0.57	1.11	0.4	0.22	0.41	0.21	0.24	1.09	0.43	1.13	0.66	MIR4440	chr2	miRNA	microRNA 4440
ENSG00000129354.11	0.08	0.21	0.14	0.21	0.36	0.08	0.2	0.06	0.09	0.08	0.09	0.1	0.04	0.03	0.12	0.06	0.21	0.22	AP1M2	chr19	protein_coding	adaptor-related protein complex 1, mu 2 subunit
ENSG00000146755.10	0.0	0.0	0.0	0.01	0.0	0.01	0.0	0.0	0.0	0.0	0.0	0.0	0.0	0.0	0.03	0.0	0.01	0.0	TRIM50	chr7	protein_coding	tripartite motif containing 50
ENSG00000197380.10	0.05	0.01	0.04	0.01	0.03	0.01	0.16	0.15	0.09	0.27	0.04	0.12	0.1	0.12	0.16	0.32	0.18	0.1	DACT3	chr19	protein_coding	dishevelled-binding antagonist of beta-catenin 3
ENSG00000135821.16	16.72	29.17	26.95	23.22	18.15	14.32	32.42	22.09	19.49	64.47	63.84	43.33	58.53	39.27	30.78	38.46	70.82	39.78	GLUL	chr1	protein_coding	glutamate-ammonia ligase
ENSG00000029363.15	11.91	10.44	5.61	7.4	6.89	6.7	5.57	20.8	14.37	11.05	10.13	11.93	14.65	16.28	11.08	13.18	10.56	11.26	BCLAF1	chr6	protein_coding	BCL2-associated transcription factor 1
ENSG00000132646.10	6.48	5.6	7.47	9.06	8.2	7.51	44.42	6.29	4.58	10.43	14.9	5.22	7.34	4.12	5.63	5.62	7.05	12.04	PCNA	chr20	protein_coding	proliferating cell nuclear antigen
ENSG00000257985.1	0.0	0.0	0.0	0.0	0.0	0.0	0.01	0.0	0.0	0.0	0.0	0.0	0.0	0.0	0.0	0.0	0.0	0.0	RP1-228P16.4	chr12	antisense	--
ENSG00000127022.14	45.6	51.36	49.89	50.92	49.74	40.36	34.97	46.04	45.89	42.21	43.97	38.58	48.12	49.27	50.64	41.42	62.66	51.04	CANX	chr5	protein_coding	calnexin
ENSG00000162419.12	2.55	2.61	3.16	3.2	3.37	2.83	1.87	2.67	2.9	3.17	2.89	2.9	3.37	3.42	2.46	2.35	2.96	3.8	GMEB1	chr1	protein_coding	glucocorticoid modulatory element binding protein 1
ENSG00000206417.8	0.09	0.06	0.13	0.15	0.15	0.06	0.13	0.09	0.28	0.17	0.06	0.17	0.12	0.24	0.04	0.17	0.38	0.15	H1FX-AS1	chr3	antisense	H1FX antisense RNA 1
ENSG00000248208.1	0.19	0.15	0.63	0.34	0.22	0.76	0.22	0.93	0.28	1.03	0.36	0.44	0.33	0.06	0.65	0.71	0.55	0.3	RP11-153M7.1	chr4	processed_pseudogene	--
ENSG00000162399.6	0.0	0.0	0.01	0.0	0.0	0.04	0.0	0.0	0.0	0.01	0.0	0.0	0.0	0.0	0.0	0.0	0.0	0.0	BSND	chr1	protein_coding	barttin CLCNK-type chloride channel accessory beta subunit
ENSG00000129351.17	12.94	12.45	15.55	16.16	17.85	15.43	12.31	16.22	21.0	21.59	20.18	18.25	21.25	23.26	15.34	16.12	19.42	21.49	ILF3	chr19	protein_coding	interleukin enhancer binding factor 3, 90kDa
ENSG00000243854.3	0.0	0.09	0.0	0.0	0.36	0.0	0.0	0.0	0.0	0.07	0.0	0.13	0.07	0.0	0.0	0.14	0.0	0.0	RN7SL67P	chr12	misc_RNA	RNA, 7SL, cytoplasmic 67, pseudogene
ENSG00000016391.10	0.04	0.05	0.06	0.03	0.05	0.05	0.03	0.03	0.04	0.01	0.04	0.02	0.04	0.02	0.01	0.01	0.03	0.03	CHDH	chr3	protein_coding	choline dehydrogenase
ENSG00000221463.2	0.0	0.0	0.0	0.0	0.0	0.0	0.0	0.26	0.17	0.0	0.2	0.0	0.0	0.0	0.0	0.2	0.0	0.0	MIR1277	chrX	miRNA	microRNA 1277
ENSG00000168778.11	0.89	0.48	0.91	0.88	0.85	0.85	0.32	0.56	0.48	0.32	0.57	0.45	0.53	0.7	0.23	0.23	0.4	0.52	TCTN2	chr12	protein_coding	tectonic family member 2
ENSG00000237343.1	0.15	0.08	0.0	0.12	0.2	0.19	0.0	0.0	0.06	0.06	0.14	0.25	0.0	0.0	0.07	0.0	0.07	0.0	RP11-763B22.4	chr1	lincRNA	--
ENSG00000243508.1	0.29	0.37	0.88	0.63	0.33	0.6	0.15	0.78	0.74	0.85	0.54	0.45	0.35	0.84	0.42	0.96	0.19	0.33	RP11-775J23.2	chr3	processed_pseudogene	--
ENSG00000154845.15	7.39	9.57	11.76	11.01	9.94	8.82	7.1	8.14	8.96	8.03	8.26	8.08	8.61	9.42	10.5	8.73	11.32	10.43	PPP4R1	chr18	protein_coding	protein phosphatase 4, regulatory subunit 1
ENSG00000280249.1	0.0	0.0	0.0	0.0	0.13	0.0	0.0	0.0	0.11	0.0	0.0	0.0	0.0	0.0	0.0	0.0	0.0	0.0	AL691477.1	chrX	pseudogene	--
ENSG00000163638.13	0.03	0.0	0.0	0.0	0.0	0.0	0.0	0.0	0.0	0.0	0.0	0.0	0.0	0.0	0.0	0.0	0.0	0.0	ADAMTS9	chr3	protein_coding	ADAM metallopeptidase with thrombospondin type 1 motif, 9
ENSG00000208883.1	0.0	0.67	0.0	0.0	0.27	0.0	0.0	0.35	0.46	0.0	0.0	0.0	0.0	0.0	0.0	0.0	0.0	0.0	SNORD96B	chrX	snoRNA	small nucleolar RNA, C/D box 96B
ENSG00000163827.12	0.13	0.04	0.02	0.02	0.03	0.03	0.0	0.05	0.0	0.0	0.02	0.02	0.04	0.0	0.0	0.01	0.0	0.03	LRRC2	chr3	protein_coding	leucine rich repeat containing 2
ENSG00000145391.13	1.88	2.45	2.26	1.78	2.32	2.13	1.39	1.5	1.69	1.7	1.76	1.42	1.89	1.6	2.49	2.06	2.57	2.47	SETD7	chr4	protein_coding	SET domain containing (lysine methyltransferase) 7
ENSG00000171557.16	0.02	0.01	0.04	0.0	0.16	0.01	0.01	0.0	0.04	0.03	0.02	0.05	0.0	0.04	0.0	0.06	0.0	0.0	FGG	chr4	protein_coding	fibrinogen gamma chain
ENSG00000280402.1	0.0	0.0	0.0	0.0	0.01	0.0	0.0	0.0	0.0	0.0	0.0	0.01	0.0	0.0	0.01	0.01	0.0	0.01	RP11-20I23.10	chr16	TEC	--
ENSG00000101940.17	1.64	1.92	2.89	2.91	2.76	2.29	1.96	2.16	2.94	2.82	2.46	2.6	2.42	2.89	2.83	2.79	4.51	2.56	WDR13	chrX	protein_coding	WD repeat domain 13
ENSG00000229659.1	0.73	1.08	1.6	1.07	0.72	1.3	0.2	0.13	0.25	0.0	0.29	0.27	0.19	0.42	0.44	0.29	0.05	0.15	RP11-345K20.2	chr10	processed_pseudogene	--
ENSG00000254985.1	2.35	1.77	1.21	1.1	1.42	1.45	0.87	1.58	1.85	0.9	0.95	1.41	1.06	1.59	1.36	1.77	1.53	2.26	RSF1-IT2	chr11	sense_intronic	RSF1 intronic transcript 2
ENSG00000235411.1	0.08	0.02	0.03	0.14	0.13	0.03	0.54	0.0	0.05	0.24	0.2	0.02	0.0	0.0	0.02	0.0	0.0	0.0	AC007041.2	chr2	processed_pseudogene	--
ENSG00000139973.15	0.0	0.0	0.0	0.0	0.0	0.0	0.04	0.0	0.0	0.0	0.0	0.0	0.0	0.0	0.0	0.0	0.0	0.0	SYT16	chr14	protein_coding	synaptotagmin XVI
ENSG00000173727.11	0.14	0.16	0.07	0.09	0.16	0.05	7.07	0.43	0.15	1.7	3.31	1.12	0.34	0.17	0.13	0.29	0.4	1.19	CMB9-22P13.1	chr11	lincRNA	--
ENSG00000184319.15	0.53	0.7	0.56	0.88	0.72	0.65	0.3	0.53	0.33	0.2	0.38	0.3	0.37	0.49	0.41	0.25	0.36	0.27	RPL23AP82	chr22	transcribed_unprocessed_pseudogene	ribosomal protein L23a pseudogene 82
ENSG00000201801.1	5.73	5.72	5.54	5.2	1.76	3.1	26.44	22.07	17.5	22.56	16.4	14.13	10.55	14.83	17.45	9.93	18.65	30.0	RNU5E-4P	chr1	snRNA	RNA, U5E small nuclear 4, pseudogene
ENSG00000131748.15	7.29	9.03	12.22	12.3	13.55	12.39	8.01	9.42	10.61	12.89	12.46	10.67	14.5	12.12	10.73	11.63	18.67	12.7	STARD3	chr17	protein_coding	StAR-related lipid transfer (START) domain containing 3
ENSG00000213923.10	4.61	4.25	4.76	5.37	5.81	5.16	4.49	5.9	8.9	6.1	6.95	5.94	7.24	8.24	4.86	5.68	7.12	8.22	CSNK1E	chr22	protein_coding	casein kinase 1, epsilon
ENSG00000246985.7	0.14	0.18	0.23	0.23	0.35	0.45	0.08	0.15	0.14	0.05	0.16	0.17	0.08	0.14	0.1	0.05	0.04	0.15	SOCS2-AS1	chr12	processed_transcript	SOCS2 antisense RNA 1
ENSG00000218426.5	0.0	0.0	0.0	0.09	0.0	0.04	0.05	0.12	0.0	0.0	0.1	0.0	0.0	0.05	0.0	0.0	0.1	0.0	RP11-475C16.1	chr6	processed_pseudogene	--
ENSG00000143847.15	0.08	0.07	0.07	0.15	0.12	0.09	0.18	0.02	0.09	0.06	0.06	0.03	0.07	0.05	0.05	0.02	0.05	0.03	PPFIA4	chr1	protein_coding	protein tyrosine phosphatase, receptor type, f polypeptide (PTPRF), interacting protein (liprin), alpha 4
ENSG00000159674.11	12.16	6.87	8.21	24.14	6.38	15.21	11.37	17.8	11.5	10.02	16.04	21.48	14.87	16.08	8.59	9.09	15.79	16.7	SPON2	chr4	protein_coding	spondin 2, extracellular matrix protein
ENSG00000196090.12	0.01	0.0	0.0	0.0	0.0	0.0	0.0	0.0	0.0	0.0	0.0	0.0	0.0	0.0	0.0	0.0	0.0	0.0	PTPRT	chr20	protein_coding	protein tyrosine phosphatase, receptor type, T
ENSG00000165661.15	2.97	2.69	2.77	3.65	2.81	3.29	1.97	2.43	3.73	2.83	4.76	3.55	3.44	3.21	2.02	2.3	2.28	3.34	QSOX2	chr9	protein_coding	quiescin Q6 sulfhydryl oxidase 2
ENSG00000110031.12	19.28	16.89	24.92	26.77	24.08	21.71	8.02	13.63	13.18	12.6	13.83	11.97	15.3	13.3	17.6	13.96	19.62	13.91	LPXN	chr11	protein_coding	leupaxin
ENSG00000164591.13	0.0	0.01	0.0	0.0	0.01	0.0	0.01	0.0	0.0	0.0	0.01	0.0	0.0	0.0	0.0	0.0	0.0	0.0	MYOZ3	chr5	protein_coding	myozenin 3
ENSG00000060140.8	0.13	0.19	0.14	0.19	0.25	0.2	0.09	0.49	0.27	0.27	0.24	0.17	0.13	0.22	0.06	0.11	0.19	0.35	STYK1	chr12	protein_coding	serine/threonine/tyrosine kinase 1
ENSG00000001629.9	6.89	6.14	5.93	7.22	7.03	5.76	3.72	4.95	4.71	3.75	4.88	4.39	5.06	5.25	4.98	4.11	5.29	5.03	ANKIB1	chr7	protein_coding	ankyrin repeat and IBR domain containing 1
ENSG00000169894.17	0.0	0.0	0.0	0.0	0.0	0.0	0.0	0.01	0.0	0.0	0.0	0.0	0.0	0.0	0.0	0.0	0.0	0.0	MUC3A	chr7	protein_coding	mucin 3A, cell surface associated
ENSG00000255350.1	0.0	0.03	0.0	0.0	0.0	0.0	0.0	0.0	0.0	0.0	0.0	0.0	0.0	0.0	0.0	0.0	0.0	0.0	RP11-37O16.3	chr11	processed_pseudogene	--
ENSG00000173273.15	3.56	3.09	3.56	3.78	3.72	3.49	1.76	2.53	3.24	2.29	3.34	3.3	3.81	3.19	2.32	2.47	2.53	3.12	TNKS	chr8	protein_coding	tankyrase, TRF1-interacting ankyrin-related ADP-ribose polymerase
ENSG00000280394.1	0.23	0.13	0.18	0.15	0.21	0.15	0.0	0.0	0.0	0.15	0.05	0.15	0.05	0.06	0.21	0.11	0.06	0.27	CTC-503J8.8	chr19	TEC	--
ENSG00000261093.1	0.02	0.03	0.03	0.08	0.03	0.06	0.01	0.0	0.26	0.07	0.01	0.02	0.01	0.05	0.0	0.03	0.02	0.0	CTD-3126B10.1	chr16	antisense	--
ENSG00000234129.7	0.1	0.05	0.05	0.05	0.05	0.12	0.06	0.02	0.02	0.02	0.03	0.03	0.01	0.01	0.05	0.04	0.01	0.03	RP11-120D5.1	chrX	lincRNA	--
ENSG00000204922.4	0.46	0.22	0.64	0.46	0.64	0.44	1.17	0.4	0.49	1.88	2.86	0.42	0.45	0.63	0.37	0.34	0.68	0.61	UQCC3	chr11	protein_coding	ubiquinol-cytochrome c reductase complex assembly factor 3
ENSG00000149633.11	0.01	0.0	0.0	0.0	0.0	0.0	0.0	0.0	0.0	0.01	0.0	0.0	0.0	0.0	0.0	0.0	0.0	0.0	KIAA1755	chr20	protein_coding	KIAA1755
ENSG00000152782.16	0.25	0.16	0.22	0.18	0.25	0.29	0.13	0.06	0.11	0.05	0.13	0.06	0.22	0.1	0.17	0.06	0.16	0.12	PANK1	chr10	protein_coding	pantothenate kinase 1
ENSG00000197119.12	2.83	1.57	1.79	1.17	1.65	1.84	2.59	1.63	4.29	3.09	3.47	3.12	2.56	2.49	3.92	3.93	5.24	3.78	SLC25A29	chr14	protein_coding	solute carrier family 25 (mitochondrial carnitine/acylcarnitine carrier), member 29
ENSG00000095485.16	5.41	5.79	6.04	5.4	5.1	4.79	3.55	5.47	7.52	6.47	6.58	7.22	6.5	8.15	5.53	6.74	6.37	7.78	CWF19L1	chr10	protein_coding	CWF19-like 1, cell cycle control (S. pombe)
ENSG00000108784.9	1.95	2.27	3.48	3.24	3.11	3.3	1.25	1.77	2.91	2.74	2.06	2.74	2.38	3.64	3.5	3.31	4.85	2.27	NAGLU	chr17	protein_coding	N-acetylglucosaminidase, alpha
ENSG00000105825.11	0.03	0.01	0.02	0.0	0.03	0.02	0.0	0.03	0.0	0.0	0.0	0.0	0.0	0.0	0.01	0.0	0.01	0.01	TFPI2	chr7	protein_coding	tissue factor pathway inhibitor 2
ENSG00000113248.5	0.01	0.01	0.0	0.0	0.0	0.0	0.0	0.01	0.0	0.0	0.0	0.0	0.01	0.01	0.0	0.0	0.0	0.0	PCDHB15	chr5	protein_coding	protocadherin beta 15
ENSG00000127720.7	3.13	3.32	2.72	2.82	2.07	2.59	1.37	2.18	1.92	1.27	1.74	1.71	1.94	2.2	1.9	1.78	2.1	1.85	METTL25	chr12	protein_coding	methyltransferase like 25
ENSG00000253274.1	0.0	0.0	0.0	0.0	0.0	0.0	0.0	0.0	0.0	0.0	0.0	0.0	0.0	0.0	0.06	0.06	0.0	0.0	IGHV1-67	chr14	IG_V_pseudogene	immunoglobulin heavy variable 1-67 (pseudogene)
ENSG00000143226.13	19.38	33.77	41.61	26.02	35.57	25.94	34.94	31.7	33.24	52.25	39.48	29.66	49.98	38.68	55.95	49.45	62.7	38.25	FCGR2A	chr1	protein_coding	Fc fragment of IgG, low affinity IIa, receptor (CD32)
ENSG00000164885.12	1.55	2.19	3.41	2.64	3.67	2.31	1.98	1.4	2.28	1.39	1.53	1.63	1.2	2.26	4.2	2.65	5.12	2.02	CDK5	chr7	protein_coding	cyclin-dependent kinase 5
ENSG00000174238.14	7.08	7.73	8.98	8.75	9.52	8.04	13.29	6.05	6.59	8.27	9.52	8.32	9.3	8.13	9.02	7.75	9.35	9.06	PITPNA	chr17	protein_coding	phosphatidylinositol transfer protein, alpha
ENSG00000218187.2	0.11	0.13	0.09	0.0	0.0	0.28	0.46	0.0	0.0	0.0	0.05	0.0	0.0	0.17	0.0	0.0	0.0	0.0	RP11-325O24.1	chr6	processed_pseudogene	--
ENSG00000164088.17	9.34	11.19	16.08	14.23	17.37	13.48	7.28	7.88	10.67	8.66	10.15	9.21	10.07	11.49	13.44	10.66	18.02	10.57	PPM1M	chr3	protein_coding	protein phosphatase, Mg2+/Mn2+ dependent, 1M
ENSG00000151233.10	2.04	1.8	1.09	1.19	1.11	1.39	0.56	1.74	1.65	1.53	1.5	1.54	1.64	1.28	1.3	1.19	1.24	1.8	GXYLT1	chr12	protein_coding	glucoside xylosyltransferase 1
ENSG00000276961.1	0.68	0.78	0.55	0.77	1.89	1.94	0.42	1.38	3.58	6.99	5.3	5.92	2.67	2.52	1.27	4.43	3.73	3.22	MIR7848	chr8	miRNA	microRNA 7848
ENSG00000250384.1	0.0	0.0	0.0	0.0	0.0	0.04	0.0	0.0	0.0	0.0	0.0	0.0	0.0	0.0	0.0	0.0	0.0	0.0	UBE2CP3	chr4	processed_pseudogene	ubiquitin-conjugating enzyme E2C pseudogene 3
ENSG00000211645.2	0.23	0.2	0.05	0.14	0.05	0.19	0.26	0.0	0.0	0.0	0.05	0.0	0.05	0.0	0.0	0.0	0.0	0.0	IGLV1-50	chr22	IG_V_gene	immunoglobulin lambda variable 1-50 (non-functional)
ENSG00000274308.1	0.25	0.19	0.09	0.24	0.16	0.26	0.18	0.1	0.24	0.14	0.24	0.51	0.0	0.28	0.18	0.1	0.03	0.27	RP11-19G24.1	chr17	processed_pseudogene	--
ENSG00000280634.1	0.03	0.03	0.0	0.0	0.0	0.01	0.0	0.01	0.0	0.0	0.0	0.0	0.0	0.01	0.01	0.01	0.01	0.0	THRIL	chr12	antisense	TNF and HNRNPL related immunoregulatory long non-coding RNA
ENSG00000245105.2	9.23	12.0	5.5	4.21	7.19	8.35	6.82	6.94	6.48	4.43	3.17	4.52	3.06	2.83	2.98	2.67	1.84	2.93	A2M-AS1	chr12	antisense	A2M antisense RNA 1 (head to head)
ENSG00000259098.1	0.42	0.07	0.26	0.22	0.21	0.39	0.3	0.04	0.2	0.22	0.3	0.48	0.44	0.16	0.09	0.33	1.18	0.49	RP11-603B24.2	chr15	processed_pseudogene	--
ENSG00000170190.15	2.21	4.87	5.43	4.16	4.82	4.35	1.83	2.58	5.3	3.81	4.88	4.54	4.58	4.25	6.96	6.21	7.39	4.36	SLC16A5	chr17	protein_coding	solute carrier family 16 (monocarboxylate transporter), member 5
ENSG00000275221.1	13.64	10.07	15.33	25.92	13.46	10.3	9.87	23.33	46.94	19.77	20.15	15.33	16.32	33.64	15.22	13.65	25.54	20.53	HIST1H2AK	chr6	protein_coding	histone cluster 1, H2ak
ENSG00000230515.1	0.0	0.0	0.0	0.04	0.0	0.08	0.05	0.0	0.0	0.0	0.0	0.0	0.09	0.0	0.0	0.05	0.0	0.0	AC092580.3	chr2	lincRNA	--
ENSG00000126767.17	4.43	4.67	6.61	6.81	7.07	6.3	4.5	4.75	6.86	7.95	7.73	6.99	6.78	8.01	6.25	6.25	9.35	6.62	ELK1	chrX	protein_coding	ELK1, member of ETS oncogene family
ENSG00000241978.9	0.0	0.01	0.0	0.0	0.0	0.0	0.0	0.0	0.0	0.0	0.0	0.0	0.0	0.0	0.0	0.0	0.0	0.0	AKAP2	chr9	protein_coding	A kinase (PRKA) anchor protein 2
ENSG00000111897.6	30.48	28.7	22.82	26.09	22.25	21.23	21.89	39.37	33.39	36.56	39.54	32.25	40.39	38.81	23.56	26.5	39.02	39.35	SERINC1	chr6	protein_coding	serine incorporator 1
ENSG00000206418.3	5.38	5.93	3.8	3.87	5.72	5.14	5.61	4.93	6.21	7.78	8.39	8.65	7.36	6.08	4.97	6.47	5.62	7.54	RAB12	chr18	protein_coding	RAB12, member RAS oncogene family
ENSG00000229399.1	0.0	0.0	0.0	0.0	0.0	0.0	0.1	0.0	0.0	0.0	0.05	0.0	0.05	0.0	0.0	0.0	0.15	0.0	RP11-378J18.6	chr1	processed_pseudogene	--
ENSG00000236229.1	0.0	0.0	0.0	0.0	0.0	0.0	0.0	0.0	0.0	0.0	0.0	0.0	0.0	0.01	0.0	0.0	0.0	0.0	VEZF1P1	chr3	processed_pseudogene	vascular endothelial zinc finger 1 pseudogene 1
ENSG00000249755.2	0.03	0.04	0.08	0.0	0.16	0.0	0.03	0.0	0.0	0.0	0.0	0.0	0.0	0.0	0.0	0.0	0.0	0.0	RP11-466G12.2	chr4	processed_pseudogene	--
ENSG00000233539.5	0.0	0.0	0.01	0.0	0.0	0.0	0.0	0.0	0.0	0.0	0.0	0.0	0.0	0.0	0.0	0.0	0.0	0.0	AC011294.3	chr7	lincRNA	--
ENSG00000260251.1	0.0	0.0	0.0	0.0	0.0	0.03	0.0	0.0	0.0	0.0	0.0	0.0	0.0	0.0	0.0	0.0	0.0	0.0	RP11-46D6.4	chr16	unprocessed_pseudogene	--
ENSG00000128699.13	11.37	12.25	7.46	8.25	7.5	7.97	4.03	8.15	6.7	3.77	5.58	4.65	5.41	5.88	8.96	6.72	4.81	4.34	ORMDL1	chr2	protein_coding	ORMDL sphingolipid biosynthesis regulator 1
ENSG00000168061.13	0.73	0.69	0.65	0.6	0.89	0.82	0.14	0.32	0.14	0.19	0.12	0.25	0.16	0.19	0.29	0.27	0.83	0.29	SAC3D1	chr11	protein_coding	SAC3 domain containing 1
ENSG00000244131.2	0.04	0.04	0.0	0.03	0.07	0.03	0.0	0.0	0.11	0.03	0.0	0.03	0.1	0.18	0.03	0.07	0.21	0.17	RPSAP51	chr12	processed_pseudogene	ribosomal protein SA pseudogene 51
ENSG00000176102.11	1.98	1.9	1.64	1.52	1.67	1.46	0.44	0.87	0.83	0.35	0.76	0.53	0.69	0.89	0.98	0.69	0.97	0.68	CSTF3	chr11	protein_coding	cleavage stimulation factor, 3' pre-RNA, subunit 3, 77kDa
ENSG00000171940.13	24.53	28.52	26.8	24.51	36.94	29.16	11.91	14.91	21.41	16.78	25.0	20.39	26.17	20.91	17.09	12.37	21.84	18.03	ZNF217	chr20	protein_coding	zinc finger protein 217
ENSG00000166598.12	43.23	36.35	31.05	56.98	39.14	33.33	35.74	52.34	44.84	55.75	44.28	47.1	69.08	49.74	41.52	35.65	41.97	49.99	HSP90B1	chr12	protein_coding	heat shock protein 90kDa beta (Grp94), member 1
ENSG00000153201.15	5.85	5.47	4.18	4.86	4.55	4.34	5.98	6.95	6.96	9.88	7.37	6.83	8.59	7.44	4.74	6.24	5.13	8.89	RANBP2	chr2	protein_coding	RAN binding protein 2
ENSG00000243438.1	0.0	0.1	0.0	0.04	0.0	0.0	0.0	0.05	0.07	0.0	0.0	0.04	0.16	0.0	0.0	0.0	0.04	0.04	LARP1BP2	chr7	processed_pseudogene	La ribonucleoprotein domain family, member 1B pseudogene 2
ENSG00000236279.6	0.12	0.1	0.19	0.23	0.59	0.1	0.41	0.04	0.07	0.01	0.02	0.0	0.05	0.12	0.35	0.19	0.18	0.16	CLEC2L	chr7	protein_coding	C-type lectin domain family 2, member L
ENSG00000200648.1	1.07	0.99	1.55	1.82	0.79	0.73	0.0	0.52	1.02	0.37	0.6	0.75	0.78	0.65	0.6	0.99	1.66	0.41	RNU6-226P	chr5	snRNA	RNA, U6 small nuclear 226, pseudogene
ENSG00000265912.1	0.02	0.01	0.0	0.0	0.0	0.02	0.0	0.01	0.01	0.0	0.0	0.0	0.0	0.0	0.0	0.0	0.0	0.0	RP11-583F2.2	chr17	lincRNA	--
ENSG00000136295.14	11.17	18.79	26.96	17.83	23.97	17.71	17.36	13.26	18.69	40.53	24.38	33.88	20.54	25.81	25.49	27.65	38.62	21.39	TTYH3	chr7	protein_coding	tweety family member 3
ENSG00000185737.12	0.01	0.0	0.0	0.0	0.0	0.0	0.0	0.0	0.0	0.0	0.0	0.0	0.0	0.0	0.0	0.0	0.0	0.0	NRG3	chr10	protein_coding	neuregulin 3
ENSG00000214135.8	4.12	3.65	3.12	3.13	4.09	3.69	0.66	1.8	2.25	1.34	1.61	1.3	1.49	2.03	2.48	1.22	1.18	0.93	AC024560.3	chr3	transcribed_unprocessed_pseudogene	--
ENSG00000021852.12	0.0	0.01	0.0	0.01	0.01	0.0	0.0	0.0	0.0	0.0	0.0	0.0	0.0	0.0	0.0	0.0	0.0	0.0	C8B	chr1	protein_coding	complement component 8, beta polypeptide
ENSG00000266283.1	0.0	0.0	0.0	0.0	0.0	0.0	0.0	0.0	0.0	0.0	0.0	0.0	0.0	0.03	0.0	0.0	0.0	0.0	RP11-627G18.1	chr18	antisense	--
ENSG00000183801.7	0.02	0.01	0.0	0.0	0.0	0.0	0.0	0.0	0.0	0.0	0.0	0.0	0.0	0.0	0.0	0.0	0.0	0.0	OLFML1	chr11	protein_coding	olfactomedin-like 1
ENSG00000273825.1	0.0	0.0	0.0	0.0	0.0	0.01	0.0	0.0	0.0	0.0	0.0	0.0	0.0	0.0	0.0	0.0	0.0	0.0	CH17-164J11.1	chr1	unprocessed_pseudogene	--
ENSG00000138386.16	2.77	2.44	2.06	2.15	2.71	2.42	1.94	3.25	3.17	6.21	3.89	3.79	4.89	3.71	2.31	2.23	3.46	4.76	NAB1	chr2	protein_coding	NGFI-A binding protein 1 (EGR1 binding protein 1)
ENSG00000139233.6	1.32	1.43	1.25	1.15	1.17	1.0	0.49	1.32	1.45	0.86	1.0	1.01	1.15	1.34	1.17	1.0	1.32	1.04	LLPH	chr12	protein_coding	LLP homolog, long-term synaptic facilitation (Aplysia)
ENSG00000271997.1	0.55	0.49	0.45	0.53	0.34	0.54	0.04	0.09	0.08	0.05	0.1	0.13	0.11	0.08	0.14	0.02	0.03	0.0	RP11-97O12.6	chr15	sense_intronic	--
ENSG00000175820.3	0.02	0.01	0.01	0.02	0.01	0.01	0.09	0.01	0.01	0.0	0.02	0.01	0.02	0.01	0.01	0.01	0.01	0.02	CCDC168	chr13	protein_coding	coiled-coil domain containing 168
ENSG00000264991.1	5.33	4.3	2.79	4.31	2.71	2.27	61.32	3.57	7.58	15.97	15.92	12.06	8.93	10.75	6.21	8.91	5.15	8.32	AP001205.1	chr8	miRNA	--
ENSG00000147697.8	0.01	0.0	0.0	0.0	0.0	0.01	0.02	0.01	0.0	0.02	0.0	0.01	0.0	0.0	0.0	0.0	0.0	0.06	GSDMC	chr8	protein_coding	gasdermin C
ENSG00000235453.7	0.74	0.8	0.85	1.12	0.69	0.92	0.31	0.8	0.68	0.65	0.81	0.63	0.76	0.94	0.64	0.56	1.05	0.94	TOPORS-AS1	chr9	antisense	TOPORS antisense RNA 1
ENSG00000274150.1	0.0	0.0	0.0	0.0	0.0	0.01	0.0	0.0	0.0	0.0	0.0	0.0	0.0	0.0	0.0	0.0	0.0	0.0	FADS2P1	chr11	unprocessed_pseudogene	fatty acid desaturase 2 pseudogene 1
ENSG00000109220.10	7.14	5.72	5.71	6.0	5.41	5.57	5.26	7.54	9.19	8.59	6.83	8.77	8.97	10.51	6.14	6.61	10.1	10.99	CHIC2	chr4	protein_coding	cysteine-rich hydrophobic domain 2
ENSG00000262003.1	0.0	0.0	0.0	0.0	0.0	0.02	0.03	0.03	0.0	0.0	0.05	0.02	0.0	0.03	0.0	0.05	0.03	0.0	RP11-676J12.7	chr17	antisense	--
ENSG00000280076.1	0.02	0.0	0.0	0.0	0.0	0.04	0.01	0.0	0.02	0.0	0.0	0.0	0.0	0.0	0.01	0.0	0.0	0.0	RP11-326A13.2	chr15	TEC	--
ENSG00000254779.4	0.9	0.8	0.99	1.36	1.03	1.21	0.51	0.59	1.12	0.33	0.42	0.73	0.44	0.7	0.42	0.59	0.64	0.48	EGLN1P1	chr15	transcribed_processed_pseudogene	egl-9 family hypoxia-inducible factor 1 pseudogene 1
ENSG00000228835.1	0.17	0.16	0.02	0.12	0.22	0.08	0.01	0.02	0.0	0.0	0.01	0.0	0.0	0.0	0.04	0.0	0.01	0.05	AC012123.1	chr18	antisense	--
ENSG00000137331.11	8.85	14.18	8.44	15.79	9.16	3.79	173.47	67.34	22.39	130.68	66.37	75.77	62.13	53.81	19.27	71.4	38.02	102.59	IER3	chr6	protein_coding	immediate early response 3
ENSG00000165244.6	0.38	0.52	0.39	0.69	0.96	0.53	1.06	0.47	0.81	0.37	0.48	0.43	0.67	0.64	0.43	0.5	0.77	1.05	ZNF367	chr9	protein_coding	zinc finger protein 367
ENSG00000251380.3	0.39	0.47	0.63	0.76	1.18	1.52	0.11	0.21	0.2	0.07	0.2	0.44	0.23	0.3	0.39	0.21	0.11	0.1	DCANP1	chr5	protein_coding	dendritic cell-associated nuclear protein
ENSG00000166037.10	4.66	4.06	2.8	3.94	3.53	3.5	2.01	3.96	3.79	3.49	4.67	3.75	5.59	3.96	3.08	2.58	4.05	3.64	CEP57	chr11	protein_coding	centrosomal protein 57kDa
ENSG00000227383.1	1.75	1.86	3.28	3.4	1.49	1.91	0.92	2.73	2.44	2.58	1.44	3.42	2.03	3.39	4.77	5.99	4.34	2.45	RP11-571F15.2	chr9	processed_pseudogene	--
ENSG00000132840.9	0.02	0.0	0.0	0.0	0.01	0.02	0.0	0.0	0.02	0.01	0.01	0.0	0.0	0.0	0.0	0.0	0.0	0.0	BHMT2	chr5	protein_coding	betaine--homocysteine S-methyltransferase 2
ENSG00000125869.9	0.46	0.74	1.11	0.81	1.03	1.48	0.5	0.72	0.31	0.33	0.32	0.28	0.37	0.6	0.74	0.71	0.52	0.35	LAMP5	chr20	protein_coding	lysosomal-associated membrane protein family, member 5
ENSG00000238247.1	0.01	0.0	0.0	0.0	0.0	0.0	0.0	0.0	0.0	0.0	0.0	0.0	0.0	0.0	0.0	0.0	0.0	0.0	GS1-309P15.4	chrX	processed_pseudogene	--
ENSG00000134759.13	3.14	2.59	2.6	2.71	2.84	2.69	1.11	2.23	1.88	1.68	1.69	1.62	2.07	2.08	1.55	1.6	1.53	1.92	ELP2	chr18	protein_coding	elongator acetyltransferase complex subunit 2
ENSG00000169919.16	7.94	8.79	12.86	12.75	9.83	10.72	8.15	8.66	13.67	15.86	15.04	16.77	12.07	15.96	13.15	16.99	22.73	17.12	GUSB	chr7	protein_coding	glucuronidase, beta
ENSG00000228205.1	0.0	0.0	0.0	0.0	0.0	0.0	0.2	0.0	0.05	0.08	0.12	0.0	0.0	0.0	0.0	0.0	0.06	0.0	RP11-778D9.4	chr3	processed_pseudogene	--
ENSG00000015413.9	0.0	0.0	0.0	0.0	0.03	0.0	0.0	0.0	0.0	0.0	0.0	0.0	0.0	0.0	0.0	0.0	0.0	0.0	DPEP1	chr16	protein_coding	dipeptidase 1 (renal)
ENSG00000232526.1	0.0	0.0	0.0	0.0	0.0	0.0	0.0	0.0	0.04	0.0	0.0	0.0	0.0	0.0	0.02	0.0	0.0	0.0	VDAC1P13	chr2	processed_pseudogene	voltage-dependent anion channel 1 pseudogene 13
ENSG00000260672.1	0.2	0.22	0.19	0.23	0.22	0.22	3.21	0.11	0.13	0.22	0.32	0.25	0.07	0.04	0.24	0.12	0.14	0.2	RP11-1006G14.1	chr15	lincRNA	--
ENSG00000122691.12	0.0	0.02	0.0	0.0	0.0	0.0	0.03	0.02	0.0	0.05	0.0	0.0	0.0	0.0	0.0	0.0	0.0	0.0	TWIST1	chr7	protein_coding	twist family bHLH transcription factor 1
ENSG00000262140.1	0.08	0.06	0.06	0.11	0.05	0.0	0.1	0.06	0.12	0.0	0.0	0.02	0.21	0.26	0.05	0.29	0.08	0.05	RP11-417N10.3	chr16	unprocessed_pseudogene	--
ENSG00000243742.5	0.06	0.04	0.01	0.0	0.01	0.0	0.01	0.07	0.0	0.01	0.0	0.02	0.01	0.01	0.01	0.01	0.03	0.01	RPLP0P2	chr11	transcribed_processed_pseudogene	ribosomal protein, large, P0 pseudogene 2
ENSG00000264767.2	0.0	0.0	0.06	0.0	0.0	0.0	0.0	0.0	0.06	0.0	0.0	0.0	0.0	0.0	0.0	0.07	0.0	0.0	RN7SL237P	chr20	misc_RNA	RNA, 7SL, cytoplasmic 237, pseudogene
ENSG00000164647.8	0.02	0.0	0.0	0.0	0.06	0.0	0.0	0.02	0.0	0.0	0.0	0.0	0.0	0.0	0.0	0.0	0.0	0.0	STEAP1	chr7	protein_coding	six transmembrane epithelial antigen of the prostate 1
ENSG00000102763.15	4.6	4.2	3.64	4.54	4.28	3.94	2.37	3.01	2.61	1.43	2.5	1.83	2.71	2.84	3.1	2.35	3.14	2.79	VWA8	chr13	protein_coding	von Willebrand factor A domain containing 8
ENSG00000186409.14	0.17	0.18	0.22	0.22	0.18	0.15	0.03	0.12	0.17	0.06	0.03	0.04	0.05	0.05	0.17	0.09	0.1	0.0	CCDC30	chr1	protein_coding	coiled-coil domain containing 30
ENSG00000258137.5	0.07	0.14	0.14	0.21	0.37	0.15	0.12	0.09	0.12	0.08	0.12	0.13	0.11	0.3	0.12	0.07	0.19	0.09	RP11-753H16.3	chr12	antisense	--
ENSG00000249018.2	0.0	0.0	0.0	0.0	0.0	0.0	0.0	0.03	0.0	0.0	0.0	0.0	0.0	0.0	0.0	0.0	0.0	0.0	GAPDHP56	chr4	processed_pseudogene	glyceraldehyde 3 phosphate dehydrogenase pseudogene 56
ENSG00000060982.14	0.85	0.98	0.85	0.92	0.46	0.5	0.71	0.99	0.67	0.88	0.95	0.49	1.48	0.67	1.31	1.22	2.67	1.33	BCAT1	chr12	protein_coding	branched chain amino-acid transaminase 1, cytosolic
ENSG00000101868.10	1.77	1.58	1.7	2.26	1.5	1.69	0.79	1.66	1.41	0.93	0.93	1.08	0.85	1.3	1.29	1.56	1.36	1.44	POLA1	chrX	protein_coding	polymerase (DNA directed), alpha 1, catalytic subunit
ENSG00000282600.1	0.0	0.0	0.0	0.0	0.0	0.0	0.0	0.0	0.16	0.0	0.06	0.0	0.0	0.0	0.0	0.0	0.0	0.0	CH17-212P11.4	chr14	IG_V_pseudogene	--
ENSG00000234069.1	0.05	0.0	0.0	0.0	0.0	0.0	0.0	0.0	0.0	0.0	0.0	0.0	0.0	0.0	0.0	0.0	0.0	0.0	GAPDHP53	chr20	processed_pseudogene	glyceraldehyde 3 phosphate dehydrogenase pseudogene 53
ENSG00000228526.3	0.0	0.0	0.0	0.0	0.05	0.05	0.0	0.0	0.0	0.0	0.0	0.0	0.0	0.0	0.0	0.0	0.0	0.0	RP3-510D11.1	chr1	lincRNA	--
ENSG00000077800.11	0.04	0.0	0.0	0.0	0.0	0.0	0.0	0.0	0.01	0.0	0.0	0.0	0.01	0.0	0.0	0.0	0.0	0.0	FKBP6	chr7	protein_coding	FK506 binding protein 6, 36kDa
ENSG00000269266.1	0.08	0.0	0.06	0.0	0.0	0.0	0.07	0.0	0.0	0.0	0.07	0.0	0.0	0.0	0.0	0.0	0.07	0.0	DNAJC19P2	chr19	processed_pseudogene	DnaJ (Hsp40) homolog, subfamily C, member 19 pseudogene 2
ENSG00000279510.1	0.0	0.0	0.0	0.21	0.0	0.21	0.0	0.07	0.0	0.05	0.0	0.0	0.11	0.18	0.11	0.0	0.0	0.0	AC243945.1	chr14	protein_coding	--
ENSG00000200428.1	1.37	1.13	0.95	0.67	0.36	0.67	0.92	0.48	0.77	0.34	0.37	1.36	0.71	0.0	1.28	0.55	0.19	0.56	Y_RNA	chr12	misc_RNA	--
ENSG00000255946.1	0.24	0.23	0.13	0.37	0.29	0.23	0.4	0.1	0.28	0.24	0.7	0.17	0.32	0.12	0.07	0.44	0.23	0.15	RP11-173P15.7	chr12	antisense	--
ENSG00000174015.9	0.03	0.0	0.0	0.02	0.02	0.02	0.0	0.03	0.0	0.0	0.08	0.01	0.01	0.0	0.0	0.0	0.01	0.0	SPERT	chr13	protein_coding	spermatid associated
ENSG00000201564.1	0.73	1.09	0.65	1.12	0.67	0.56	0.14	0.27	0.8	0.62	0.34	0.95	0.79	1.1	1.09	1.62	1.2	0.41	RN7SKP50	chr11	misc_RNA	RNA, 7SK small nuclear pseudogene 50
ENSG00000124818.14	0.01	0.0	0.0	0.0	0.0	0.0	0.03	0.0	0.01	0.0	0.0	0.0	0.0	0.0	0.0	0.0	0.0	0.0	OPN5	chr6	protein_coding	opsin 5
ENSG00000226251.5	0.06	0.0	0.2	0.05	0.0	0.11	0.0	0.15	0.05	0.0	0.0	0.0	0.11	0.06	0.18	0.0	0.06	0.0	RP11-15I11.3	chr1	lincRNA	--
ENSG00000090104.11	9.07	7.63	3.74	3.51	0.79	0.85	9.01	27.0	12.47	48.63	50.34	24.76	57.87	26.12	6.36	16.86	18.89	56.45	RGS1	chr1	protein_coding	regulator of G-protein signaling 1
ENSG00000205790.1	0.01	0.0	0.02	0.0	0.02	0.02	0.01	0.0	0.04	0.03	0.0	0.0	0.0	0.05	0.0	0.01	0.02	0.0	DPP9-AS1	chr19	antisense	DPP9 antisense RNA 1
ENSG00000234287.1	0.0	0.0	0.0	0.0	0.0	0.0	0.0	0.0	0.0	0.08	0.0	0.0	0.0	0.0	0.0	0.0	0.0	0.0	RP11-761N21.2	chr3	processed_pseudogene	--
ENSG00000238311.1	14.76	11.92	3.73	4.5	6.1	5.64	17.93	16.88	10.44	16.41	8.85	12.46	11.37	11.56	11.3	16.58	7.46	15.43	snoU13	chr15	snoRNA	--
ENSG00000100532.11	1.48	2.05	1.15	1.28	1.23	1.01	0.92	1.8	1.99	1.34	1.36	1.33	1.37	1.2	0.89	1.0	1.67	1.94	CGRRF1	chr14	protein_coding	cell growth regulator with ring finger domain 1
ENSG00000224530.1	0.05	0.17	0.61	0.26	0.05	0.26	0.05	0.12	0.2	0.09	0.05	0.04	0.18	0.0	0.14	0.0	0.05	0.28	PPIAP10	chr20	processed_pseudogene	peptidylprolyl isomerase A (cyclophilin A) pseudogene 10
ENSG00000183598.3	0.11	0.06	0.04	0.14	0.05	0.19	0.21	0.14	0.13	0.67	0.31	0.39	0.15	0.34	0.05	0.1	0.27	0.16	HIST2H3D	chr1	protein_coding	histone cluster 2, H3d
ENSG00000241577.1	0.04	0.0	0.0	0.0	0.0	0.0	0.0	0.0	0.0	0.0	0.0	0.0	0.0	0.0	0.0	0.0	0.0	0.0	RP11-523O18.7	chr10	sense_overlapping	--
ENSG00000267454.5	0.24	0.16	0.22	0.27	0.42	0.34	0.11	0.1	0.12	0.06	0.11	0.06	0.09	0.13	0.01	0.03	0.07	0.16	ZNF582-AS1	chr19	lincRNA	ZNF582 antisense RNA 1 (head to head)
ENSG00000167613.15	6.21	7.91	9.74	8.76	12.22	9.5	2.3	4.93	4.24	10.91	7.84	8.36	10.37	5.83	6.19	5.99	11.41	7.23	LAIR1	chr19	protein_coding	leukocyte-associated immunoglobulin-like receptor 1
ENSG00000256221.1	0.03	0.0	0.07	0.05	0.02	0.0	0.0	0.0	0.0	0.0	0.0	0.0	0.02	0.0	0.0	0.0	0.0	0.0	AE000661.36	chr14	processed_pseudogene	--
ENSG00000243568.2	0.0	0.0	0.0	0.0	0.08	0.0	0.11	0.07	0.0	0.0	0.05	0.0	0.03	0.03	0.0	0.03	0.0	0.03	RP11-2I17.1	chr15	processed_pseudogene	--
ENSG00000157870.14	2.16	1.92	3.06	3.44	2.66	2.77	1.19	1.49	1.33	1.13	1.43	1.39	1.51	1.28	1.66	1.35	2.37	1.67	FAM213B	chr1	protein_coding	family with sequence similarity 213, member B
ENSG00000121380.12	0.06	0.01	0.04	0.03	0.0	0.02	0.0	0.0	0.02	0.07	0.03	0.05	0.04	0.12	0.04	0.01	0.1	0.03	BCL2L14	chr12	protein_coding	BCL2-like 14 (apoptosis facilitator)
ENSG00000125798.14	0.02	0.01	0.0	0.0	0.04	0.01	0.01	0.0	0.01	0.02	0.02	0.01	0.0	0.01	0.0	0.0	0.0	0.0	FOXA2	chr20	protein_coding	forkhead box A2
ENSG00000270258.1	0.0	0.0	0.0	0.0	0.0	0.0	0.0	0.0	0.0	0.0	0.07	0.1	0.0	0.0	0.0	0.0	0.04	0.14	DUXAP4	chr10	processed_pseudogene	double homeobox A pseudogene 4
ENSG00000228801.5	0.54	0.42	0.46	1.22	0.5	0.83	0.45	0.26	0.94	0.22	0.36	0.26	0.52	0.66	0.47	0.45	0.71	0.35	RP11-110G21.1	chr8	antisense	--
ENSG00000252367.1	0.0	0.0	0.0	0.0	0.0	0.0	1.41	0.31	0.0	0.43	0.47	0.0	0.0	0.0	0.0	0.0	0.0	0.71	Y_RNA	chr20	misc_RNA	--
ENSG00000132821.11	0.08	0.0	0.0	0.01	0.0	0.04	0.0	0.01	0.02	0.0	0.0	0.0	0.0	0.0	0.0	0.0	0.0	0.01	VSTM2L	chr20	protein_coding	V-set and transmembrane domain containing 2 like
ENSG00000162521.18	6.92	8.36	6.8	7.04	6.05	6.16	2.2	5.45	5.48	3.09	3.92	3.8	4.2	4.7	5.53	3.92	5.7	4.88	RBBP4	chr1	protein_coding	retinoblastoma binding protein 4
ENSG00000256196.1	0.0	0.0	0.0	0.02	0.0	0.02	0.84	0.03	0.0	0.0	0.0	0.0	0.0	0.0	0.02	0.0	0.0	0.0	RP11-881M11.4	chr11	antisense	--
ENSG00000256973.1	1.58	2.04	0.85	1.14	1.98	1.33	1.16	0.38	0.74	0.19	1.33	0.86	0.59	0.25	1.24	0.49	0.45	0.88	RP11-359J14.2	chr12	lincRNA	--
ENSG00000254911.3	39.47	47.61	36.59	35.0	27.04	26.43	25.63	26.61	27.38	29.29	33.58	31.3	23.98	31.62	22.45	28.34	37.72	42.2	SCARNA9	chr11	antisense	small Cajal body-specific RNA 9
ENSG00000141441.15	0.02	0.0	0.05	0.01	0.04	0.01	0.02	0.0	0.01	0.01	0.02	0.02	0.01	0.01	0.05	0.04	0.06	0.01	GAREM	chr18	protein_coding	GRB2 associated, regulator of MAPK1
ENSG00000113262.14	0.01	0.01	0.0	0.0	0.0	0.0	0.0	0.0	0.0	0.0	0.0	0.01	0.0	0.0	0.0	0.0	0.0	0.0	GRM6	chr5	protein_coding	glutamate receptor, metabotropic 6
ENSG00000132405.18	10.46	11.74	15.55	14.51	15.34	14.5	7.82	7.39	11.42	8.36	11.4	9.43	8.7	10.8	12.85	9.04	13.22	8.68	TBC1D14	chr4	protein_coding	TBC1 domain family, member 14
ENSG00000230146.1	0.0	0.0	0.0	0.0	0.0	0.0	0.07	0.0	0.0	0.0	0.0	0.0	0.0	0.0	0.0	0.0	0.0	0.0	SEPHS1P4	chrX	processed_pseudogene	selenophosphate synthetase 1 pseudogene 4
ENSG00000249996.1	0.04	0.0	0.0	0.0	0.0	0.0	0.0	0.0	0.0	0.0	0.0	0.0	0.0	0.0	0.04	0.0	0.0	0.0	RP11-359P5.1	chr5	antisense	--
ENSG00000256249.1	0.0	0.0	0.0	0.0	0.01	0.0	0.0	0.0	0.0	0.0	0.0	0.0	0.0	0.0	0.0	0.0	0.0	0.0	RP11-324E6.6	chr12	lincRNA	--
ENSG00000260364.1	0.06	0.07	0.07	0.1	0.08	0.08	0.22	0.04	0.05	0.0	0.14	0.03	0.0	0.09	0.0	0.0	0.06	0.03	RP11-256I9.3	chr16	lincRNA	--
ENSG00000233013.8	0.7	1.59	0.14	0.23	0.1	1.19	0.74	0.13	1.67	1.32	0.87	1.5	0.1	0.13	1.97	1.63	0.59	0.05	FAM157B	chr9	lincRNA	family with sequence similarity 157, member B
ENSG00000269220.1	2.13	2.52	3.28	3.54	2.85	2.21	3.76	5.77	4.62	3.39	1.62	3.0	3.54	3.95	2.34	2.75	4.42	3.86	LINC00528	chr22	lincRNA	long intergenic non-protein coding RNA 528
ENSG00000137770.13	7.36	6.74	5.07	6.03	5.74	5.45	3.51	7.61	7.64	6.11	8.5	6.71	7.82	7.09	5.08	4.83	5.76	7.44	CTDSPL2	chr15	protein_coding	CTD (carboxy-terminal domain, RNA polymerase II, polypeptide A) small phosphatase like 2
ENSG00000118976.5	0.02	0.02	0.0	0.01	0.0	0.0	0.0	0.06	0.03	0.03	0.0	0.03	0.04	0.0	0.03	0.03	0.0	0.04	OTUD4P1	chr12	processed_pseudogene	OTUD4 pseudogene 1
ENSG00000266803.1	0.07	0.08	0.11	0.08	0.12	0.11	0.0	0.12	0.03	0.03	0.28	0.06	0.06	0.1	0.03	0.0	0.0	0.03	RP1-77H15.1	chr17	sense_intronic	--
ENSG00000117266.15	0.67	0.93	1.0	1.0	0.99	1.11	0.97	0.56	1.04	1.37	0.84	0.62	0.83	1.25	1.02	1.16	1.47	1.17	CDK18	chr1	protein_coding	cyclin-dependent kinase 18
ENSG00000120675.5	1.77	1.81	1.51	1.7	1.61	1.15	0.86	1.43	0.88	0.96	1.09	1.28	0.5	0.66	1.47	1.25	1.76	1.58	DNAJC15	chr13	protein_coding	DnaJ (Hsp40) homolog, subfamily C, member 15
ENSG00000163576.17	0.01	0.0	0.01	0.01	0.02	0.07	0.0	0.01	0.0	0.01	0.02	0.01	0.07	0.07	0.07	0.13	0.01	0.0	EFHB	chr3	protein_coding	EF-hand domain family, member B
ENSG00000264961.1	0.3	0.69	0.49	0.26	1.67	0.51	0.56	0.37	0.48	0.52	0.28	0.79	0.82	1.22	0.28	0.28	0.29	0.0	MIR4730	chr17	miRNA	microRNA 4730
ENSG00000013583.8	1.92	3.88	4.15	3.13	3.52	2.4	1.76	2.05	3.36	3.07	2.98	2.92	2.58	3.45	4.09	3.69	6.51	3.46	HEBP1	chr12	protein_coding	heme binding protein 1
ENSG00000232009.1	0.0	0.0	0.0	0.0	0.0	0.0	0.0	0.0	0.0	0.0	0.0	0.02	0.0	0.0	0.0	0.0	0.0	0.0	RP11-571E6.4	chrX	processed_pseudogene	--
ENSG00000211793.2	3.66	3.75	7.74	2.18	3.81	4.02	0.22	1.34	1.15	1.64	1.47	0.81	1.84	0.88	1.25	0.59	1.57	1.16	TRAV9-2	chr14	TR_V_gene	T cell receptor alpha variable 9-2
ENSG00000267606.1	0.02	0.03	0.04	0.02	0.06	0.02	0.04	0.03	0.0	0.0	0.0	0.0	0.02	0.0	0.04	0.04	0.0	0.0	AC006116.21	chr19	lincRNA	--
ENSG00000072609.17	2.07	2.34	3.09	3.05	3.35	3.28	2.34	2.03	3.09	3.04	3.15	3.25	3.15	3.14	2.68	2.59	3.54	2.82	CHFR	chr12	protein_coding	checkpoint with forkhead and ring finger domains, E3 ubiquitin protein ligase
ENSG00000262099.1	0.0	0.0	0.0	0.0	0.0	0.0	0.0	0.07	0.09	0.0	0.0	0.0	0.0	0.12	0.0	0.0	0.0	0.0	CTC-524C5.5	chr17	lincRNA	--
ENSG00000179873.14	0.0	0.0	0.0	0.01	0.0	0.01	0.0	0.0	0.0	0.0	0.0	0.0	0.0	0.0	0.0	0.01	0.0	0.0	NLRP11	chr19	protein_coding	NLR family, pyrin domain containing 11
ENSG00000254783.1	2.07	1.78	2.17	1.87	2.62	1.63	1.18	1.47	2.56	2.54	1.36	1.96	2.01	1.21	1.18	1.35	1.16	2.31	RP11-320L11.2	chr11	processed_pseudogene	--
ENSG00000277959.1	0.28	0.0	0.11	0.12	0.06	0.18	0.19	0.08	0.33	0.0	0.0	0.3	0.25	0.28	0.06	0.0	0.07	0.07	RP11-45A17.2	chr10	antisense	--
ENSG00000158022.6	0.27	0.04	0.0	0.0	0.0	0.0	0.0	0.0	0.0	0.0	0.0	0.0	0.0	0.0	0.0	0.0	0.0	0.0	TRIM63	chr1	protein_coding	tripartite motif containing 63, E3 ubiquitin protein ligase
ENSG00000198944.5	0.0	0.01	0.0	0.0	0.0	0.0	0.0	0.02	0.0	0.0	0.0	0.0	0.0	0.0	0.0	0.0	0.0	0.0	SOWAHA	chr5	protein_coding	sosondowah ankyrin repeat domain family member A
ENSG00000222522.1	0.0	0.0	0.0	0.0	0.0	0.0	0.2	0.0	0.17	0.0	0.0	0.18	0.0	0.0	0.0	0.0	0.0	0.0	RNU6-519P	chr8	snRNA	RNA, U6 small nuclear 519, pseudogene
ENSG00000182742.5	0.71	0.36	0.7	0.66	0.68	0.74	0.3	0.5	0.46	0.34	0.36	0.31	0.46	0.54	0.44	0.27	0.53	0.3	HOXB4	chr17	protein_coding	homeobox B4
ENSG00000241913.1	0.27	0.0	0.11	0.34	0.25	0.23	0.5	0.98	0.96	0.46	0.13	0.82	0.24	0.68	0.5	0.88	0.26	0.89	RP5-1073F15.1	chr17	processed_pseudogene	--
ENSG00000196139.11	0.73	0.59	0.79	2.02	0.45	1.64	0.25	0.77	0.37	0.38	0.49	0.6	0.71	0.46	0.29	0.17	0.76	0.7	AKR1C3	chr10	protein_coding	aldo-keto reductase family 1, member C3
ENSG00000271196.1	0.0	0.0	0.0	0.0	0.0	0.0	0.11	0.0	0.19	0.1	0.11	0.0	0.86	0.0	0.0	0.0	0.11	0.0	RP11-461O14.3	chr5	processed_pseudogene	--
ENSG00000204872.3	0.13	0.27	1.09	1.01	1.31	0.29	0.82	0.29	0.11	0.12	0.06	0.0	0.46	0.17	0.53	0.75	0.39	0.57	NAT8B	chr2	polymorphic_pseudogene	N-acetyltransferase 8B (GCN5-related, putative, gene/pseudogene)
ENSG00000073803.13	0.25	0.29	0.29	0.38	0.36	0.35	0.22	0.44	0.3	0.35	0.39	0.31	0.5	0.37	0.3	0.28	0.54	0.49	MAP3K13	chr3	protein_coding	mitogen-activated protein kinase kinase kinase 13
ENSG00000232774.7	2.45	1.85	1.77	2.05	1.78	1.61	2.22	2.01	1.98	1.84	1.94	2.58	1.9	1.89	2.34	2.66	1.28	1.92	FLJ22447	chr14	lincRNA	--
ENSG00000152049.6	0.01	0.0	0.0	0.0	0.0	0.0	0.03	0.0	0.0	0.01	0.01	0.0	0.0	0.0	0.0	0.0	0.0	0.01	KCNE4	chr2	protein_coding	potassium channel, voltage gated subfamily E regulatory beta subunit 4
ENSG00000233184.6	1.55	1.27	1.1	1.39	0.9	1.61	0.39	0.56	0.89	0.19	0.57	0.27	0.51	0.62	0.51	0.49	0.5	0.32	RP11-421L21.3	chr1	antisense	--
ENSG00000129007.14	0.96	1.26	1.34	1.04	1.24	1.17	0.3	0.45	0.63	0.84	0.37	0.74	0.36	0.69	1.01	0.74	1.57	0.54	CALML4	chr15	protein_coding	calmodulin-like 4
ENSG00000233084.2	0.0	0.0	0.04	0.0	0.0	0.13	0.0	0.0	0.0	0.0	0.0	0.0	0.04	0.0	0.0	0.0	0.0	0.0	RPL23AP25	chr1	processed_pseudogene	ribosomal protein L23a pseudogene 25
ENSG00000260880.2	0.0	0.0	0.0	0.0	0.0	0.0	0.0	0.0	0.0	0.0	0.0	0.0	0.0	0.0	0.0	0.0	0.0	0.02	HCCAT5	chr16	lincRNA	hepatocellular carcinoma associated transcript 5 (non-protein coding)
ENSG00000188451.8	0.0	0.0	0.0	0.0	0.0	0.0	0.0	0.0	0.0	0.0	0.01	0.0	0.0	0.0	0.0	0.0	0.0	0.0	SRP72P2	chr6	processed_pseudogene	signal recognition particle 72kDa pseudogene 2
ENSG00000249094.2	0.0	0.0	0.0	0.05	0.0	0.03	0.03	0.0	0.0	0.0	0.03	0.03	0.09	0.0	0.0	0.0	0.06	0.06	RP1-7G5.6	chr12	lincRNA	--
ENSG00000198804.2	683.93	1502.06	909.12	937.15	1108.21	1071.94	1154.52	1185.51	1828.7	1298.77	1338.47	2155.16	1156.74	1659.24	1973.26	2650.46	1890.34	2435.28	MT-CO1	chrM	protein_coding	mitochondrially encoded cytochrome c oxidase I
ENSG00000250835.1	0.0	0.09	0.0	0.0	0.0	0.0	0.0	0.0	0.0	0.0	0.0	0.0	0.0	0.0	0.0	0.0	0.0	0.0	LSM3P4	chr4	processed_pseudogene	LSM3 pseudogene 4
ENSG00000132952.11	5.49	4.7	3.89	5.14	4.54	4.53	4.35	7.15	6.99	5.32	5.98	5.78	7.78	7.85	5.43	6.31	5.06	6.8	USPL1	chr13	protein_coding	ubiquitin specific peptidase like 1
ENSG00000198677.10	8.26	8.19	5.8	7.07	6.0	6.06	3.83	5.3	4.75	3.91	5.88	4.37	5.74	4.97	5.19	4.41	4.62	4.61	TTC37	chr5	protein_coding	tetratricopeptide repeat domain 37
ENSG00000114503.10	4.1	3.91	3.55	4.15	4.34	3.7	2.2	3.93	3.49	4.21	4.27	4.17	4.31	3.96	2.88	3.21	3.15	3.95	NCBP2	chr3	protein_coding	nuclear cap binding protein subunit 2, 20kDa
ENSG00000183742.12	0.15	0.09	0.07	0.12	0.1	0.06	0.07	0.12	0.09	0.04	0.1	0.07	0.06	0.07	0.05	0.05	0.07	0.09	MACC1	chr7	protein_coding	metastasis associated in colon cancer 1
ENSG00000239040.1	6.67	4.61	1.97	1.33	4.11	4.75	10.61	3.25	1.41	0.95	4.57	2.52	2.22	0.22	3.11	3.1	1.94	2.11	Y_RNA	chr4	misc_RNA	--
ENSG00000071564.14	6.53	5.57	7.79	8.91	9.77	8.36	5.35	5.14	8.69	5.17	5.82	5.47	4.61	7.39	6.12	5.03	8.59	6.06	TCF3	chr19	protein_coding	transcription factor 3
ENSG00000238519.1	0.0	0.2	0.0	0.15	0.0	0.0	0.0	0.0	0.0	0.0	0.16	0.0	0.0	0.0	0.0	0.0	0.0	0.0	U8	chr15	snoRNA	--
ENSG00000171136.6	0.03	0.0	0.05	0.0	0.03	0.0	0.0	0.08	0.05	0.03	0.0	0.09	0.03	0.03	0.03	0.03	0.03	0.03	RLN3	chr19	protein_coding	relaxin 3
ENSG00000087245.12	0.19	0.02	0.01	0.01	0.0	0.01	0.05	0.01	0.0	0.01	0.01	0.02	0.02	0.01	0.02	0.0	0.01	0.06	MMP2	chr16	protein_coding	matrix metallopeptidase 2
ENSG00000270165.1	0.2	0.28	0.36	0.21	0.19	0.34	0.23	0.24	0.06	0.07	0.11	0.39	0.22	0.45	0.19	0.15	0.39	0.11	RP11-167P11.2	chr16	sense_intronic	--
ENSG00000139988.9	0.0	0.0	0.01	0.02	0.01	0.01	0.0	0.01	0.0	0.0	0.0	0.0	0.0	0.0	0.0	0.0	0.0	0.0	RDH12	chr14	protein_coding	retinol dehydrogenase 12 (all-trans/9-cis/11-cis)
ENSG00000253607.1	0.0	0.04	0.0	0.0	0.0	0.0	0.0	0.0	0.0	0.0	0.0	0.0	0.0	0.0	0.03	0.0	0.0	0.0	RP11-557C18.3	chr8	antisense	--
ENSG00000222627.1	0.65	0.3	0.84	0.88	0.84	0.77	0.24	0.0	0.1	0.11	0.36	0.68	0.35	0.26	0.0	0.12	0.0	0.37	RNU2-37P	chr3	snRNA	RNA, U2 small nuclear 37, pseudogene
ENSG00000225328.1	0.0	0.0	0.0	0.0	0.0	0.0	0.0	0.0	0.0	0.0	0.0	0.0	0.0	0.0	0.0	0.0	0.0	0.11	LINC01594	chr2	antisense	long intergenic non-protein coding RNA 1594
ENSG00000221562.1	0.0	0.0	0.0	0.0	0.0	0.0	0.0	0.0	0.0	0.0	0.19	0.0	0.0	0.0	0.0	0.0	0.0	0.0	RNU6ATAC10P	chr5	snRNA	RNA, U6atac small nuclear 10, pseudogene
ENSG00000252917.1	0.15	0.0	0.0	0.0	0.0	0.0	0.0	0.0	0.0	0.0	0.0	0.0	0.0	0.0	0.0	0.0	0.0	0.0	SNORA74	chr12	snoRNA	--
ENSG00000237522.1	0.6	0.69	0.38	0.63	0.52	0.46	0.24	0.2	0.29	0.05	0.05	0.11	0.17	0.23	0.38	0.14	0.27	0.23	NONOP2	chr2	processed_pseudogene	non-POU domain containing, octamer-binding pseudogene 2
ENSG00000261390.5	0.01	0.06	0.03	0.03	0.02	0.0	0.0	0.01	0.02	0.0	0.0	0.0	0.0	0.03	0.02	0.0	0.0	0.0	MAFTRR	chr16	lincRNA	MAF transcriptional regulator RNA
ENSG00000266783.1	0.15	0.18	0.16	0.19	0.26	0.39	0.16	0.13	0.07	0.24	0.16	0.27	0.2	0.07	0.02	0.24	0.15	0.08	RP11-715F3.2	chr18	sense_intronic	--
ENSG00000204271.10	1.17	0.77	1.29	1.35	1.12	1.51	0.02	0.43	0.74	0.14	0.37	0.27	0.4	0.59	0.8	0.17	0.56	0.32	SPIN3	chrX	protein_coding	spindlin family, member 3
ENSG00000106952.7	8.65	8.15	10.38	8.36	9.22	7.96	5.25	8.1	11.57	11.49	14.79	9.5	14.95	14.28	12.19	10.86	8.86	13.71	TNFSF8	chr9	protein_coding	tumor necrosis factor (ligand) superfamily, member 8
ENSG00000229001.1	0.0	0.05	0.03	0.07	0.16	0.0	0.02	0.0	0.03	0.0	0.08	0.0	0.0	0.0	0.0	0.0	0.0	0.0	ACTBP14	chr10	processed_pseudogene	actin, beta pseudogene 14
ENSG00000270996.1	0.0	0.06	0.0	0.0	0.0	0.0	0.0	0.0	0.0	0.0	0.0	0.0	0.0	0.0	0.0	0.0	0.0	0.0	RP11-342K6.4	chr2	lincRNA	--
ENSG00000177984.6	0.0	0.0	0.0	0.0	0.03	0.0	0.0	0.0	0.0	0.0	0.08	0.0	0.0	0.0	0.0	0.0	0.0	0.0	LCN15	chr9	protein_coding	lipocalin 15
ENSG00000104660.17	18.77	14.46	10.76	12.79	13.55	12.23	5.35	11.54	12.03	11.67	21.58	11.46	23.41	14.88	10.88	8.69	11.78	14.38	LEPROTL1	chr8	protein_coding	leptin receptor overlapping transcript-like 1
ENSG00000104866.10	2.04	1.82	2.77	2.81	3.32	3.21	1.55	1.84	2.69	2.27	2.12	2.59	2.28	2.65	1.81	1.43	2.83	2.1	PPP1R37	chr19	protein_coding	protein phosphatase 1, regulatory subunit 37
ENSG00000264330.1	0.0	0.22	0.0	0.0	0.0	0.0	0.0	0.0	0.0	0.0	0.0	0.0	0.0	0.0	0.0	0.0	0.0	0.0	MIR5186	chr3	miRNA	microRNA 5186
ENSG00000188559.13	7.89	9.05	9.89	9.48	9.82	9.62	4.98	5.35	6.25	3.78	4.92	4.71	4.88	6.57	10.2	8.11	8.58	5.13	RALGAPA2	chr20	protein_coding	Ral GTPase activating protein, alpha subunit 2 (catalytic)
ENSG00000253739.1	0.86	0.25	0.69	0.91	0.2	0.91	1.6	1.82	1.35	0.92	1.8	1.3	0.97	1.08	1.2	1.59	1.04	0.61	RNU6-323P	chr8	snRNA	RNA, U6 small nuclear 323, pseudogene
ENSG00000226875.1	0.0	0.0	0.0	0.0	0.03	0.03	0.04	0.0	0.0	0.0	0.03	0.0	0.0	0.0	0.0	0.0	0.0	0.0	ZNF877P	chr20	unprocessed_pseudogene	zinc finger protein 877, pseudogene
ENSG00000224277.5	0.04	0.0	0.0	0.0	0.0	0.0	0.0	0.0	0.0	0.0	0.0	0.0	0.0	0.0	0.0	0.0	0.0	0.0	AP000345.2	chr22	antisense	--
ENSG00000144589.20	3.05	3.61	4.95	4.71	4.47	4.69	3.55	3.41	4.76	5.58	4.56	4.66	4.41	4.9	4.2	4.71	5.57	4.82	STK11IP	chr2	protein_coding	serine/threonine kinase 11 interacting protein
ENSG00000267081.1	0.0	0.0	0.0	0.0	0.0	0.0	0.0	0.0	0.0	0.0	0.0	0.0	0.0	0.0	0.04	0.0	0.0	0.0	CTC-400I9.2	chr19	lincRNA	--
ENSG00000276231.4	1.67	2.49	2.94	2.1	3.18	2.75	1.83	1.2	2.02	1.39	0.88	1.0	1.09	1.48	3.17	2.04	2.77	1.18	PIK3R6	chr17	protein_coding	phosphoinositide-3-kinase, regulatory subunit 6
ENSG00000265341.1	0.0	0.0	0.54	0.0	0.0	0.0	0.0	0.0	0.0	0.0	0.21	0.19	0.0	0.22	0.0	0.0	0.0	0.0	AC092332.1	chr16	miRNA	--
ENSG00000253208.1	0.0	0.0	0.0	0.0	0.03	0.22	0.0	0.0	0.0	0.0	0.0	0.0	0.0	0.0	0.0	0.0	0.0	0.0	RP11-1G11.2	chr8	processed_pseudogene	--
ENSG00000237149.5	0.03	0.04	0.11	0.02	0.07	0.11	0.04	0.03	0.05	0.1	0.09	0.09	0.1	0.13	0.16	0.1	0.05	0.01	ZNF503-AS2	chr10	antisense	ZNF503 antisense RNA 2
ENSG00000274932.1	0.24	0.28	0.79	0.21	0.68	1.04	0.91	0.0	0.39	0.21	0.23	0.64	0.0	0.0	0.23	0.68	1.18	0.0	MIR7150	chr9	miRNA	microRNA 7150
ENSG00000226948.1	0.03	0.0	0.02	0.0	0.05	0.02	0.0	0.0	0.0	0.0	0.0	0.0	0.0	0.03	0.0	0.0	0.0	0.0	RPS4XP2	chr20	processed_pseudogene	ribosomal protein S4X pseudogene 2
ENSG00000152409.8	3.18	2.53	2.33	2.88	2.44	2.42	4.66	6.0	7.25	6.25	4.63	4.93	7.36	7.14	2.37	4.13	5.27	6.62	JMY	chr5	protein_coding	junction mediating and regulatory protein, p53 cofactor
ENSG00000256708.1	1.11	1.41	0.79	0.58	0.68	1.0	0.06	0.0	0.05	0.0	0.23	0.11	0.11	0.06	0.17	0.0	0.0	0.0	RP11-444B24.2	chr12	processed_pseudogene	--
ENSG00000162599.15	0.9	0.81	0.71	0.85	0.83	0.92	0.7	0.93	1.01	0.5	0.83	0.59	0.86	0.74	1.14	1.08	0.82	0.72	NFIA	chr1	protein_coding	nuclear factor I/A
ENSG00000171777.15	7.34	15.51	20.45	12.58	18.0	13.72	9.35	9.03	13.18	11.04	12.69	11.05	10.59	13.92	21.36	16.82	27.23	12.7	RASGRP4	chr19	protein_coding	RAS guanyl releasing protein 4
ENSG00000104812.14	6.26	7.87	10.15	9.74	12.0	9.34	4.83	5.25	6.57	6.07	6.79	6.24	7.17	8.37	8.47	7.32	10.21	6.43	GYS1	chr19	protein_coding	glycogen synthase 1 (muscle)
ENSG00000258831.1	0.08	0.09	0.04	0.21	0.21	0.13	0.02	0.06	0.06	0.06	0.05	0.04	0.16	0.13	0.19	0.16	0.17	0.12	RP11-76E17.4	chr15	lincRNA	--
ENSG00000091651.8	0.2	0.12	0.18	0.35	0.27	0.07	0.39	0.15	0.16	0.12	0.23	0.18	0.09	0.15	0.19	0.07	0.11	0.39	ORC6	chr16	protein_coding	origin recognition complex, subunit 6
ENSG00000183733.6	0.0	0.0	0.0	0.0	0.0	0.0	0.0	0.0	0.0	0.03	0.0	0.0	0.03	0.0	0.0	0.0	0.0	0.0	FIGLA	chr2	protein_coding	folliculogenesis specific basic helix-loop-helix
ENSG00000108576.9	0.07	0.08	0.21	0.19	0.3	0.07	0.17	0.09	0.05	0.03	0.03	0.02	0.09	0.1	0.15	0.19	0.19	0.08	SLC6A4	chr17	protein_coding	solute carrier family 6 (neurotransmitter transporter), member 4
ENSG00000236807.1	0.0	0.0	0.0	0.06	0.0	0.06	0.0	0.35	0.29	0.56	0.07	0.25	0.33	0.07	0.07	0.07	0.98	0.14	AC092066.6	chr19	processed_pseudogene	--
ENSG00000130758.7	2.0	2.15	2.13	2.18	2.43	2.01	1.54	2.0	2.98	2.45	1.75	2.5	1.4	2.8	1.89	1.88	3.0	2.29	MAP3K10	chr19	protein_coding	mitogen-activated protein kinase kinase kinase 10
ENSG00000260466.1	0.04	0.05	0.0	0.04	0.32	0.0	0.0	0.0	0.0	0.08	0.0	0.0	0.0	0.09	0.04	0.0	0.04	0.04	RP4-536B24.2	chr16	antisense	--
ENSG00000124784.8	2.73	2.6	2.57	2.94	3.25	2.57	1.91	2.92	3.27	3.16	3.04	2.9	3.84	3.44	2.3	2.24	2.7	3.68	RIOK1	chr6	protein_coding	RIO kinase 1
ENSG00000087076.8	0.18	0.02	0.07	0.06	0.02	0.03	0.0	0.02	0.12	0.0	0.09	0.02	0.03	0.0	0.03	0.0	0.11	0.05	HSD17B14	chr19	protein_coding	hydroxysteroid (17-beta) dehydrogenase 14
ENSG00000221826.9	0.01	0.01	0.0	0.0	0.0	0.0	0.0	0.04	0.0	0.0	0.0	0.0	0.0	0.0	0.0	0.0	0.0	0.0	PSG3	chr19	protein_coding	pregnancy specific beta-1-glycoprotein 3
ENSG00000264058.1	0.0	0.0	0.0	0.0	0.01	0.0	0.0	0.0	0.0	0.01	0.0	0.0	0.0	0.0	0.02	0.0	0.02	0.0	RP5-1028K7.3	chr17	protein_coding	--
ENSG00000240774.1	0.06	0.0	0.05	0.0	0.0	0.0	0.0	0.0	0.0	0.0	0.0	0.17	0.0	0.0	0.0	0.0	0.0	0.0	RP11-359H3.4	chr3	processed_pseudogene	--
ENSG00000279987.1	0.0	0.0	0.0	0.0	0.0	0.02	0.0	0.0	0.0	0.0	0.0	0.0	0.0	0.0	0.0	0.0	0.0	0.0	AC008103.4	chr22	sense_intronic	--
ENSG00000111785.18	1.83	1.65	1.6	1.52	1.46	1.48	0.46	0.84	0.86	0.34	0.77	0.51	0.79	0.65	0.89	0.59	0.64	0.68	RIC8B	chr12	protein_coding	RIC8 guanine nucleotide exchange factor B
ENSG00000277350.1	0.0	0.0	0.0	0.01	0.0	0.0	0.0	0.0	0.0	0.0	0.0	0.0	0.0	0.0	0.0	0.0	0.0	0.0	RP11-395E19.6	chr9	lincRNA	--
ENSG00000156475.18	1.47	1.05	0.7	1.25	0.98	1.0	1.34	1.87	2.55	0.81	1.11	1.26	1.13	1.73	0.83	0.83	0.86	1.27	PPP2R2B	chr5	protein_coding	protein phosphatase 2, regulatory subunit B, beta
ENSG00000258499.1	0.05	0.27	0.32	0.32	0.0	0.0	0.29	0.04	0.09	0.0	0.12	0.12	0.1	0.05	0.19	0.2	0.14	0.02	RP11-862G15.2	chr14	lincRNA	--
ENSG00000091073.19	1.71	1.87	3.19	2.57	3.33	3.06	1.59	1.19	1.75	1.89	2.03	1.92	2.42	1.6	2.64	1.83	3.58	1.91	DTX2	chr7	protein_coding	deltex 2, E3 ubiquitin ligase
ENSG00000171116.7	0.02	0.01	0.04	0.03	0.11	0.09	0.03	0.01	0.05	0.0	0.04	0.01	0.0	0.0	0.03	0.01	0.02	0.01	HSFX1	chrX	protein_coding	heat shock transcription factor family, X linked 1
ENSG00000212360.1	0.0	0.0	0.0	0.0	0.0	0.0	0.0	0.27	0.0	0.0	0.0	0.0	0.0	0.0	0.0	0.0	0.21	0.0	RNU6-1177P	chr1	snRNA	RNA, U6 small nuclear 1177, pseudogene
ENSG00000230641.1	0.0	0.19	0.0	0.0	0.08	0.35	0.23	0.0	0.19	0.0	0.08	0.07	0.3	0.08	0.15	0.31	0.08	0.62	USP12-AS2	chr13	antisense	USP12 antisense RNA 2 (head to head)
ENSG00000186648.14	0.34	0.42	0.43	0.85	0.5	0.56	1.09	1.78	0.87	0.57	0.73	0.81	0.87	1.24	0.77	0.49	1.08	0.89	LRRC16B	chr14	protein_coding	leucine rich repeat containing 16B
ENSG00000226017.2	0.0	0.0	0.0	0.0	0.0	0.0	0.0	0.0	0.0	0.02	0.0	0.02	0.02	0.0	0.0	0.02	0.01	0.0	PRICKLE2-AS3	chr3	antisense	PRICKLE2 antisense RNA 3
ENSG00000172586.7	0.94	1.23	1.51	1.17	0.94	1.13	0.66	1.15	0.95	1.3	1.27	1.16	1.02	1.39	1.02	0.86	1.64	0.89	CHCHD1	chr10	protein_coding	coiled-coil-helix-coiled-coil-helix domain containing 1
ENSG00000230312.2	0.07	0.11	0.16	0.02	0.09	0.15	0.07	0.06	0.12	0.11	0.14	0.02	0.02	0.08	0.0	0.28	0.05	0.05	LL0XNC01-116E7.4	chrX	processed_pseudogene	--
ENSG00000173175.14	0.15	0.01	0.0	0.0	0.01	0.0	0.0	0.01	0.0	0.02	0.0	0.0	0.0	0.0	0.0	0.0	0.01	0.0	ADCY5	chr3	protein_coding	adenylate cyclase 5
ENSG00000070444.14	4.82	6.35	6.99	6.31	8.25	6.16	5.88	7.14	12.66	16.37	8.93	15.53	10.68	15.17	6.86	10.79	16.12	12.27	MNT	chr17	protein_coding	MAX network transcriptional repressor
ENSG00000275812.1	0.0	0.0	0.0	0.0	0.0	0.0	0.13	0.0	0.0	0.0	0.0	0.0	0.0	0.07	0.0	0.0	0.0	0.0	RP4-697K14.15	chr20	antisense	--
ENSG00000248275.1	1.54	1.24	1.4	1.67	1.18	0.73	1.69	1.39	3.03	1.19	1.52	1.48	1.86	2.98	1.52	1.39	2.43	2.44	TRIM52-AS1	chr5	processed_transcript	TRIM52 antisense RNA 1 (head to head)
ENSG00000207375.1	0.0	0.0	0.0	0.42	0.0	0.0	0.0	0.0	0.39	0.0	0.0	0.0	0.0	0.25	0.0	0.23	0.0	0.0	SNORD116-23	chr15	snoRNA	small nucleolar RNA, C/D box 116-23
ENSG00000057657.14	13.35	9.3	6.08	9.77	9.73	7.84	10.7	29.57	20.76	16.93	25.03	20.52	20.72	24.87	10.18	11.94	18.25	18.37	PRDM1	chr6	protein_coding	PR domain containing 1, with ZNF domain
ENSG00000270367.1	0.01	0.0	0.02	0.01	0.05	0.0	0.04	0.0	0.01	0.02	0.0	0.05	0.04	0.05	0.01	0.02	0.01	0.0	RP11-331G2.6	chr3	processed_pseudogene	--
ENSG00000246582.2	0.7	0.71	0.97	0.65	0.73	0.66	0.32	0.38	0.47	0.5	0.4	0.46	0.32	0.53	0.33	0.44	0.24	0.14	RP11-1149O23.3	chr8	processed_transcript	--
ENSG00000267261.5	15.47	17.16	31.04	28.03	34.68	26.51	25.28	21.7	40.78	42.8	32.95	32.48	30.87	46.27	38.07	31.07	56.71	36.17	CTD-2132N18.3	chr17	protein_coding	--
ENSG00000237689.1	0.18	0.32	0.15	0.04	0.08	0.0	0.04	0.28	0.11	0.2	0.0	0.04	0.0	0.14	0.13	0.0	0.13	0.0	AC007064.24	chr22	lincRNA	--
ENSG00000143850.12	0.09	0.08	0.07	0.11	0.09	0.09	0.06	0.04	0.07	0.04	0.05	0.04	0.04	0.06	0.09	0.06	0.05	0.06	PLEKHA6	chr1	protein_coding	pleckstrin homology domain containing, family A member 6
ENSG00000204055.4	0.09	0.05	0.1	0.12	0.08	0.09	0.06	0.0	0.02	0.02	0.02	0.11	0.04	0.05	0.0	0.01	0.01	0.05	RP11-247A12.2	chr9	antisense	--
ENSG00000268714.3	0.0	0.0	0.0	0.0	0.0	0.0	0.0	0.0	0.0	0.23	0.05	0.09	0.0	0.06	0.0	0.61	0.21	0.15	CTD-2287O16.3	chr5	protein_coding	--
ENSG00000225542.1	0.03	0.15	0.03	0.03	0.0	0.03	0.0	0.0	0.05	0.0	0.03	0.0	0.03	0.0	0.0	0.0	0.06	0.0	ZNF385D-AS1	chr3	antisense	ZNF385D antisense RNA 1
ENSG00000150459.12	12.81	12.6	14.22	15.08	12.13	10.71	9.0	14.4	14.76	13.27	12.44	12.17	13.17	17.78	12.99	12.33	19.64	15.55	SAP18	chr13	protein_coding	Sin3A-associated protein, 18kDa
ENSG00000231086.1	0.06	0.14	0.1	0.0	0.0	0.05	0.03	0.15	0.31	0.05	0.08	0.0	0.03	0.03	0.11	0.0	0.03	0.06	TSSK1A	chr22	unitary_pseudogene	testis-specific serine kinase 1A pseudogene
ENSG00000280028.1	0.7	0.45	1.32	1.66	1.05	1.8	0.37	0.28	1.14	0.27	0.69	0.75	0.42	0.71	0.58	0.18	0.57	0.78	RP11-118E18.1	chr17	TEC	--
ENSG00000216136.2	0.0	0.0	0.0	0.38	0.0	0.0	0.0	0.0	0.0	0.0	0.0	0.0	0.0	0.0	0.0	0.0	0.0	0.0	AC092896.1	chr3	miRNA	--
ENSG00000268324.2	0.0	0.0	0.0	0.0	0.0	0.01	0.0	0.0	0.0	0.0	0.0	0.0	0.0	0.0	0.0	0.0	0.0	0.0	LRRC2-AS1	chr3	antisense	LRRC2 antisense RNA 1
ENSG00000258791.7	0.0	0.0	0.0	0.0	0.01	0.0	0.0	0.0	0.0	0.01	0.0	0.0	0.0	0.0	0.0	0.0	0.03	0.0	LINC00520	chr14	lincRNA	long intergenic non-protein coding RNA 520
ENSG00000259024.6	0.09	0.06	0.1	0.06	0.06	0.03	0.04	0.05	0.1	0.06	0.06	0.05	0.03	0.02	0.02	0.11	0.05	0.06	TVP23C-CDRT4	chr17	protein_coding	TVP23C-CDRT4 readthrough
ENSG00000054179.11	0.01	0.0	0.0	0.0	0.0	0.0	0.04	0.0	0.03	0.04	0.0	0.03	0.01	0.01	0.0	0.01	0.01	0.01	ENTPD2	chr9	protein_coding	ectonucleoside triphosphate diphosphohydrolase 2
ENSG00000117152.13	0.01	0.0	0.0	0.0	0.0	0.01	0.0	0.0	0.0	0.0	0.0	0.0	0.0	0.0	0.0	0.0	0.0	0.0	RGS4	chr1	protein_coding	regulator of G-protein signaling 4
ENSG00000163563.7	67.65	146.9	109.33	77.71	118.72	88.8	25.29	38.9	29.39	30.7	70.71	48.97	38.16	32.44	162.03	61.24	93.49	23.65	MNDA	chr1	protein_coding	myeloid cell nuclear differentiation antigen
ENSG00000212290.1	0.2	0.0	0.32	0.51	0.18	0.34	0.19	0.0	0.47	0.0	0.19	0.0	0.18	1.61	0.19	0.19	0.19	0.0	RNA5SP424	chr16	rRNA	RNA, 5S ribosomal pseudogene 424
ENSG00000258424.1	0.08	0.09	0.0	0.0	0.0	0.0	0.0	0.0	0.0	0.0	0.0	0.0	0.0	0.08	0.0	0.0	0.0	0.0	RP11-471B22.2	chr14	antisense	--
ENSG00000208032.1	0.0	0.0	0.38	0.2	0.22	0.0	0.0	0.0	0.0	0.0	0.0	0.0	0.0	0.0	0.0	0.0	0.0	0.0	MIR548A3	chr8	miRNA	microRNA 548a-3
ENSG00000199472.1	0.0	0.0	0.16	0.0	0.0	0.17	0.0	0.0	0.0	0.0	0.0	0.0	0.0	0.0	0.0	0.0	0.0	0.0	Y_RNA	chr14	misc_RNA	--
ENSG00000276555.1	0.0	0.0	0.0	0.0	0.0	0.0	0.0	0.0	0.0	0.0	0.0	0.0	0.0	0.0	0.0	0.2	0.0	0.0	AC008740.1	chr16	miRNA	--
ENSG00000135316.17	8.67	8.42	6.72	6.7	6.32	6.57	4.64	7.54	6.18	5.75	7.04	6.19	6.88	5.97	6.4	5.54	5.71	6.12	SYNCRIP	chr6	protein_coding	synaptotagmin binding, cytoplasmic RNA interacting protein
ENSG00000115239.21	5.04	4.42	5.07	5.69	4.78	4.46	2.66	3.61	4.58	3.26	4.72	3.6	4.99	3.95	3.84	3.45	3.22	3.68	GPR75-ASB3	chr2	protein_coding	GPR75-ASB3 readthrough
ENSG00000233814.1	0.07	0.0	0.0	0.0	0.0	0.0	0.0	0.0	0.0	0.06	0.0	0.0	0.0	0.0	0.0	0.0	0.0	0.0	RP11-66C24.1	chr9	processed_pseudogene	--
ENSG00000180458.2	0.01	0.02	0.0	0.0	0.0	0.0	0.0	0.0	0.0	0.02	0.0	0.0	0.01	0.0	0.0	0.0	0.0	0.0	CTD-3064H18.4	chr19	antisense	--
ENSG00000272523.1	0.05	0.0	0.17	0.09	0.29	0.0	0.1	0.13	0.04	0.18	0.1	0.05	0.0	0.11	0.0	0.0	0.3	0.0	LINC01023	chr5	lincRNA	long intergenic non-protein coding RNA 1023
ENSG00000241119.1	0.0	0.0	0.0	0.01	0.0	0.01	0.0	0.0	0.0	0.0	0.0	0.0	0.0	0.0	0.0	0.0	0.0	0.0	UGT1A9	chr2	protein_coding	UDP glucuronosyltransferase 1 family, polypeptide A9
ENSG00000135776.4	2.77	3.12	2.6	2.53	2.83	2.3	1.48	2.02	2.3	1.5	2.2	2.1	2.28	2.11	2.6	2.4	3.13	2.18	ABCB10	chr1	protein_coding	ATP-binding cassette, sub-family B (MDR/TAP), member 10
ENSG00000119121.21	0.14	0.21	0.23	0.15	0.25	0.19	0.03	0.01	0.01	0.0	0.02	0.0	0.0	0.01	0.0	0.01	0.01	0.01	TRPM6	chr9	protein_coding	transient receptor potential cation channel, subfamily M, member 6
ENSG00000167740.9	1.57	1.52	1.56	2.01	2.44	1.84	0.95	1.15	1.26	0.82	1.29	1.16	1.51	1.31	1.74	1.5	2.65	1.48	CYB5D2	chr17	protein_coding	cytochrome b5 domain containing 2
ENSG00000236936.1	0.1	0.15	0.05	0.05	0.09	0.05	0.06	0.0	0.05	0.08	0.0	0.0	0.09	0.06	0.18	0.35	0.09	0.33	RP3-329E20.2	chr1	antisense	--
ENSG00000225270.1	0.0	0.0	0.0	0.0	0.0	0.02	0.0	0.0	0.0	0.0	0.0	0.0	0.0	0.0	0.0	0.0	0.0	0.0	CICP12	chr7	processed_pseudogene	capicua transcriptional repressor pseudogene 12
ENSG00000185551.12	0.02	0.01	0.0	0.0	0.01	0.01	0.01	0.0	0.0	0.0	0.0	0.0	0.0	0.0	0.0	0.0	0.0	0.0	NR2F2	chr15	protein_coding	nuclear receptor subfamily 2, group F, member 2
ENSG00000141096.4	0.4	0.37	0.48	0.22	0.17	0.42	0.2	0.11	0.22	0.31	0.45	0.41	1.11	0.18	0.21	0.22	0.25	0.14	DPEP3	chr16	protein_coding	dipeptidase 3
ENSG00000255189.1	0.01	0.0	0.0	0.0	0.0	0.0	0.0	0.0	0.0	0.0	0.0	0.0	0.0	0.0	0.0	0.0	0.0	0.0	GLYATL1P1	chr11	unprocessed_pseudogene	glycine-N-acyltransferase-like 1 pseudogene 1
ENSG00000165775.17	1.79	1.65	2.39	2.44	2.21	2.07	1.73	2.31	1.98	2.15	2.39	2.18	2.12	2.53	2.08	1.84	2.68	2.45	FUNDC2	chrX	protein_coding	FUN14 domain containing 2
ENSG00000231390.1	0.0	0.0	0.0	0.0	0.0	0.0	0.05	0.0	0.0	0.0	0.0	0.0	0.0	0.0	0.0	0.0	0.0	0.02	SNX18P8	chr9	unprocessed_pseudogene	sorting nexin 18 pseudogene 8
ENSG00000259424.1	0.14	0.0	0.06	0.12	0.19	0.18	0.0	0.0	0.0	0.0	0.13	0.0	0.06	0.0	0.0	0.06	0.0	0.0	RP11-35O15.1	chr15	antisense	--
ENSG00000261573.1	0.06	0.32	0.0	0.0	0.0	0.0	0.0	0.0	0.0	0.0	0.0	0.0	0.0	0.11	0.0	0.0	0.0	0.0	RP11-553K8.5	chr1	antisense	--
ENSG00000248554.1	0.2	0.05	0.13	0.1	0.3	0.34	0.11	0.44	0.32	0.21	0.11	0.31	0.11	0.28	0.3	0.3	0.15	0.15	RP11-159F24.6	chr5	antisense	--
ENSG00000144962.6	0.0	0.0	0.0	0.0	0.0	0.0	0.0	0.0	0.0	0.0	0.0	0.0	0.02	0.0	0.0	0.0	0.0	0.0	SPATA16	chr3	protein_coding	spermatogenesis associated 16
ENSG00000279571.1	0.03	0.0	0.0	0.21	0.0	0.0	0.09	0.08	0.22	0.05	0.03	0.0	0.06	0.16	0.0	0.23	0.09	0.09	RP11-56D16.8	chr9	lincRNA	--
ENSG00000233509.2	0.0	0.04	0.09	0.03	0.03	0.0	0.0	0.0	0.0	0.0	0.0	0.0	0.0	0.0	0.0	0.1	0.0	0.0	ZNF197-AS1	chr3	antisense	ZNF197 antisense RNA 1
ENSG00000267457.1	2.78	1.6	2.62	2.3	1.56	1.4	0.55	1.95	2.06	0.94	0.63	1.72	1.22	1.1	1.57	1.29	1.3	1.0	RP5-837J1.4	chr17	lincRNA	--
ENSG00000186635.14	15.1	16.36	28.62	19.59	27.0	19.05	10.17	12.6	15.04	22.58	16.85	21.35	21.93	20.13	20.97	19.42	32.11	16.83	ARAP1	chr11	protein_coding	ArfGAP with RhoGAP domain, ankyrin repeat and PH domain 1
ENSG00000260643.1	0.15	0.14	0.05	0.18	0.11	0.05	0.06	0.04	0.02	0.03	0.03	0.05	0.03	0.09	0.03	0.0	0.09	0.0	RP11-303E16.8	chr16	processed_transcript	--
ENSG00000179841.8	0.89	0.44	0.3	0.69	0.45	0.36	0.32	1.44	1.08	0.84	1.35	1.75	1.19	1.02	0.21	0.28	0.73	1.0	AKAP5	chr14	protein_coding	A kinase (PRKA) anchor protein 5
ENSG00000260641.1	0.04	0.0	0.01	0.01	0.02	0.03	0.02	0.0	0.0	0.0	0.02	0.01	0.01	0.01	0.01	0.0	0.01	0.03	RP11-1299A16.3	chr4	antisense	--
ENSG00000211787.1	4.37	2.32	2.66	4.46	4.47	3.21	0.82	1.63	2.28	1.44	3.76	1.75	1.83	0.95	1.63	0.37	1.23	1.65	TRAV8-3	chr14	TR_V_gene	T cell receptor alpha variable 8-3
ENSG00000233828.3	0.0	0.02	0.01	0.01	0.02	0.0	0.02	0.01	0.01	0.0	0.04	0.01	0.01	0.01	0.01	0.0	0.0	0.0	CTC-242N15.1	chr5	lincRNA	--
ENSG00000198744.5	0.0	0.05	0.0	0.11	0.0	0.07	0.0	0.05	0.03	0.0	0.04	0.18	0.0	0.04	0.0	0.04	0.0	0.04	RP5-857K21.11	chr1	unprocessed_pseudogene	--
ENSG00000198924.7	1.13	0.9	0.68	1.33	1.09	0.96	0.36	0.71	0.52	0.3	0.6	0.49	0.46	0.44	0.5	0.41	0.41	0.6	DCLRE1A	chr10	protein_coding	DNA cross-link repair 1A
ENSG00000157326.18	0.49	0.84	0.55	0.49	0.84	0.85	0.2	0.06	0.27	0.2	0.37	0.3	0.36	0.25	0.21	0.18	0.32	0.28	DHRS4	chr14	protein_coding	dehydrogenase/reductase (SDR family) member 4
ENSG00000267292.1	0.06	0.0	0.0	0.0	0.06	0.0	0.0	0.0	0.0	0.0	0.0	0.0	0.0	0.0	0.0	0.0	0.0	0.0	RP11-703I16.2	chr18	processed_pseudogene	--
ENSG00000276691.1	0.13	0.14	0.07	0.0	0.0	0.07	0.0	0.0	0.03	0.0	0.04	0.07	0.11	0.04	0.0	0.0	0.0	0.0	RP5-1057I20.5	chr12	antisense	--
ENSG00000255319.5	0.01	0.0	0.0	0.0	0.03	0.05	0.0	0.03	0.0	0.01	0.01	0.0	0.0	0.0	0.04	0.0	0.03	0.0	ENPP7P8	chr11	transcribed_unprocessed_pseudogene	ectonucleotide pyrophosphatase/phosphodiesterase 7 pseudogene 8
ENSG00000143553.10	3.43	3.51	4.75	4.55	3.9	4.16	1.42	2.44	2.81	3.14	2.97	3.43	4.29	3.34	3.53	4.07	6.26	3.62	SNAPIN	chr1	protein_coding	SNAP-associated protein
ENSG00000229567.1	0.81	0.62	0.98	0.58	0.0	0.69	0.0	0.0	0.0	0.0	0.0	0.12	0.25	0.0	0.13	0.0	0.0	0.0	RP4-717I23.2	chr1	processed_pseudogene	--
ENSG00000104863.11	1.04	0.63	1.42	1.16	1.79	1.09	0.7	1.02	1.33	0.94	1.73	1.59	1.23	1.05	1.11	1.21	1.68	1.18	LIN7B	chr19	protein_coding	lin-7 homolog B (C. elegans)
ENSG00000272446.5	0.19	0.11	0.16	0.23	0.07	0.33	0.09	0.12	0.06	0.05	0.07	0.02	0.07	0.0	0.13	0.11	0.06	0.04	RP1-225E12.3	chr6	processed_transcript	--
ENSG00000187951.10	0.3	0.36	0.46	0.32	0.31	0.46	0.23	0.33	0.37	0.3	0.27	0.33	0.2	0.37	0.47	0.46	0.23	0.22	ARHGAP11B	chr15	protein_coding	Rho GTPase activating protein 11B
ENSG00000275839.1	0.31	0.3	0.38	0.53	0.24	0.22	0.0	0.0	0.04	0.0	0.14	0.5	0.23	0.0	0.05	0.0	0.1	0.39	CTC-421K24.1	chr17	processed_pseudogene	--
ENSG00000227262.3	0.23	0.43	0.43	0.14	0.36	0.14	0.26	0.34	0.15	0.28	0.06	0.26	0.57	0.86	0.34	0.17	0.49	0.48	HCG4B	chr6	unprocessed_pseudogene	HLA complex group 4B (non-protein coding)
ENSG00000261872.1	0.0	0.0	0.0	0.0	0.0	0.0	0.03	0.0	0.0	0.0	0.0	0.0	0.0	0.0	0.0	0.0	0.0	0.0	RP5-867C24.5	chr17	antisense	--
ENSG00000154415.7	0.06	0.01	0.0	0.0	0.0	0.0	0.0	0.01	0.0	0.0	0.0	0.0	0.0	0.0	0.0	0.0	0.0	0.0	PPP1R3A	chr7	protein_coding	protein phosphatase 1, regulatory subunit 3A
ENSG00000126934.13	14.44	15.75	19.75	19.09	24.32	18.48	18.48	15.27	23.86	22.17	17.65	20.73	16.14	23.81	17.98	17.83	36.15	27.86	MAP2K2	chr19	protein_coding	mitogen-activated protein kinase kinase 2
ENSG00000279901.1	1.88	1.29	1.94	1.64	1.26	1.17	1.42	1.09	1.64	1.9	0.86	1.23	1.16	1.28	1.17	0.99	1.18	1.54	CTD-2270P14.2	chr16	TEC	--
ENSG00000167768.4	0.01	0.01	0.0	0.06	0.01	0.0	0.0	0.01	0.0	0.0	0.0	0.0	0.01	0.0	0.03	0.0	0.0	0.0	KRT1	chr12	protein_coding	keratin 1, type II
ENSG00000177352.9	4.26	4.81	6.98	6.96	7.54	5.03	1.67	2.9	5.55	3.83	5.18	5.4	5.7	6.22	4.33	4.17	6.05	4.54	CCDC71	chr3	protein_coding	coiled-coil domain containing 71
ENSG00000266839.3	0.0	0.0	0.07	0.0	0.0	0.0	0.0	0.0	0.0	0.0	0.08	0.0	0.0	0.0	0.0	0.0	0.0	0.08	RP11-121A13.3	chr17	sense_intronic	--
ENSG00000236991.6	0.01	0.0	0.0	0.01	0.01	0.0	0.0	0.03	0.0	0.0	0.0	0.0	0.0	0.0	0.0	0.0	0.0	0.0	EDRF1-AS1	chr10	antisense	EDRF1 antisense RNA 1
ENSG00000240618.1	4.12	7.33	4.13	4.7	5.38	6.17	5.09	1.7	2.95	2.26	4.93	5.81	5.84	5.88	6.73	9.74	7.96	3.97	RP11-206L10.5	chr1	lincRNA	--
ENSG00000279527.1	1.9	1.46	1.68	0.69	1.5	2.05	0.3	1.15	0.61	0.62	0.21	1.14	1.35	0.77	1.64	1.39	1.01	2.05	RP11-83B20.2	chr12	TEC	--
ENSG00000166024.13	3.3	3.6	3.28	3.27	2.57	2.99	1.93	3.51	4.26	4.13	3.05	4.45	3.67	4.25	2.93	3.36	3.6	4.75	R3HCC1L	chr10	protein_coding	R3H domain and coiled-coil containing 1-like
ENSG00000243297.2	0.0	0.07	0.0	0.0	0.0	0.0	0.0	0.0	0.0	0.0	0.0	0.0	0.0	0.0	0.11	0.11	0.0	0.0	RPL31P61	chr19	processed_pseudogene	ribosomal protein L31 pseudogene 61
ENSG00000168890.13	2.32	2.95	3.82	3.27	3.99	3.34	2.0	1.95	2.53	2.04	2.81	1.98	2.43	2.49	3.7	2.4	3.08	2.47	TMEM150A	chr2	protein_coding	transmembrane protein 150A
ENSG00000261079.1	0.27	0.32	0.32	0.19	0.21	0.12	0.19	0.32	0.25	0.36	0.24	0.3	0.25	0.12	0.18	0.21	0.44	0.48	RP11-252A24.3	chr16	lincRNA	--
ENSG00000262791.1	0.0	0.0	0.04	0.0	0.0	0.0	0.0	0.0	0.0	0.0	0.0	0.0	0.0	0.0	0.0	0.0	0.0	0.0	RP11-961A15.1	chr17	antisense	--
ENSG00000147872.9	5.08	5.5	8.07	6.97	8.28	7.72	12.09	24.58	16.36	77.42	82.0	21.09	103.64	16.7	24.89	33.73	46.54	41.91	PLIN2	chr9	protein_coding	perilipin 2
ENSG00000163424.8	0.01	0.0	0.0	0.0	0.0	0.0	0.0	0.0	0.0	0.0	0.0	0.0	0.0	0.0	0.0	0.0	0.0	0.0	C3orf30	chr3	protein_coding	chromosome 3 open reading frame 30
ENSG00000166396.12	0.0	0.01	0.0	0.0	0.0	0.0	0.0	0.0	0.0	0.0	0.0	0.0	0.0	0.0	0.0	0.0	0.0	0.0	SERPINB7	chr18	protein_coding	serpin peptidase inhibitor, clade B (ovalbumin), member 7
ENSG00000276032.1	0.0	0.0	0.05	0.0	0.06	0.0	0.23	0.0	0.0	0.0	0.0	0.11	0.0	0.62	0.0	0.0	0.0	0.18	RP11-12A20.6	chr9	unprocessed_pseudogene	--
ENSG00000104756.15	3.11	2.49	1.77	2.05	2.05	1.84	1.83	3.52	2.99	2.81	2.8	2.63	2.81	2.31	2.0	1.87	2.09	2.48	KCTD9	chr8	protein_coding	potassium channel tetramerization domain containing 9
ENSG00000282393.1	1.18	1.02	0.97	0.96	1.09	1.21	0.57	0.6	0.76	0.29	0.79	0.53	0.8	0.54	0.37	0.39	0.46	0.67	CTD-3113P16.11	chr19	lincRNA	--
ENSG00000103855.17	0.05	0.0	0.01	0.0	0.05	0.02	0.01	0.04	0.03	0.04	0.01	0.02	0.03	0.01	0.02	0.04	0.02	0.01	CD276	chr15	protein_coding	CD276 molecule
ENSG00000132879.13	1.64	1.89	2.23	2.84	2.16	2.56	1.58	1.85	2.5	2.05	1.84	1.67	1.68	2.79	1.53	1.48	2.43	2.12	FBXO44	chr1	protein_coding	F-box protein 44
ENSG00000145217.13	0.06	0.05	0.05	0.08	0.07	0.1	0.04	0.1	0.04	0.03	0.06	0.02	0.06	0.05	0.04	0.03	0.06	0.01	SLC26A1	chr4	protein_coding	solute carrier family 26 (anion exchanger), member 1
ENSG00000225195.2	0.82	0.94	1.45	1.25	0.75	1.67	1.6	1.19	0.58	1.68	1.9	1.92	1.92	0.9	0.91	1.67	1.26	1.0	RP11-338E21.2	chr12	sense_intronic	--
ENSG00000118298.10	0.01	0.01	0.0	0.0	0.01	0.0	0.04	0.0	0.0	0.0	0.0	0.0	0.0	0.0	0.0	0.0	0.0	0.0	CA14	chr1	protein_coding	carbonic anhydrase XIV
ENSG00000130635.15	0.06	0.08	0.04	0.07	0.16	0.24	0.05	0.01	0.01	0.05	0.01	0.02	0.11	0.14	0.03	0.01	0.04	0.05	COL5A1	chr9	protein_coding	collagen, type V, alpha 1
ENSG00000202099.1	0.0	0.0	0.0	0.0	0.0	0.0	0.0	0.0	0.0	0.0	0.0	0.0	0.0	0.0	0.0	0.0	0.0	0.21	RNU6-234P	chr2	snRNA	RNA, U6 small nuclear 234, pseudogene
ENSG00000261904.1	0.05	0.02	0.03	0.07	0.0	0.03	0.0	0.0	0.12	0.0	0.0	0.0	0.0	0.0	0.03	0.0	0.0	0.0	RP11-109M19.3	chr16	unprocessed_pseudogene	--
ENSG00000214097.4	0.09	0.0	0.03	0.0	0.0	0.0	0.0	0.0	0.0	0.0	0.0	0.0	0.0	0.0	0.0	0.0	0.0	0.01	SMCO1	chr3	protein_coding	single-pass membrane protein with coiled-coil domains 1
ENSG00000236494.1	0.0	0.0	0.0	0.0	0.0	0.0	0.0	0.01	0.01	0.0	0.0	0.0	0.0	0.0	0.0	0.0	0.0	0.0	RP11-89N17.4	chr7	lincRNA	--
ENSG00000220891.1	0.0	0.0	0.0	0.01	0.0	0.0	0.0	0.0	0.0	0.0	0.0	0.0	0.0	0.0	0.0	0.0	0.0	0.0	LL22NC03-63E9.3	chr22	antisense	--
ENSG00000224046.1	0.09	0.1	0.05	0.1	0.25	0.1	0.0	0.04	0.0	0.03	0.0	0.08	0.03	0.0	0.0	0.03	0.26	0.08	AC005076.5	chr7	antisense	--
ENSG00000080511.3	0.01	0.0	0.0	0.0	0.0	0.0	0.0	0.0	0.0	0.0	0.0	0.0	0.0	0.0	0.0	0.0	0.0	0.0	RDH8	chr19	protein_coding	retinol dehydrogenase 8 (all-trans)
ENSG00000029153.14	0.08	0.18	0.11	0.14	0.11	0.09	0.12	0.25	0.1	0.33	0.23	0.16	0.11	0.15	0.22	0.12	0.62	0.21	ARNTL2	chr12	protein_coding	aryl hydrocarbon receptor nuclear translocator-like 2
ENSG00000255537.1	0.01	0.0	0.0	0.0	0.0	0.01	0.0	0.01	0.0	0.01	0.0	0.03	0.01	0.0	0.0	0.0	0.0	0.01	AP000708.1	chr11	antisense	--
ENSG00000198618.5	0.09	0.11	0.85	0.74	0.38	0.51	0.47	0.22	0.51	0.67	0.26	0.68	0.58	0.51	0.39	0.26	1.25	0.48	PPIAP22	chr21	processed_pseudogene	peptidylprolyl isomerase A (cyclophilin A) pseudogene 22
ENSG00000177082.12	1.83	1.97	1.74	2.01	2.09	2.28	0.76	0.94	1.77	1.07	1.4	1.38	1.41	1.87	1.41	1.32	1.89	1.54	WDR73	chr15	protein_coding	WD repeat domain 73
ENSG00000267744.1	0.0	0.0	0.17	0.21	0.14	0.05	0.0	0.0	0.0	0.0	0.06	0.11	0.0	0.0	0.12	0.0	0.03	0.09	RP11-799D4.1	chr17	transcribed_processed_pseudogene	--
ENSG00000153064.11	7.21	3.89	3.38	5.09	4.08	3.48	3.02	2.53	3.51	1.8	2.16	0.82	1.01	1.37	3.06	2.96	1.65	2.34	BANK1	chr4	protein_coding	B-cell scaffold protein with ankyrin repeats 1
ENSG00000226806.1	0.02	0.07	0.14	0.06	0.02	0.22	0.0	0.07	0.0	0.01	0.03	0.0	0.08	0.09	0.02	0.03	0.0	0.01	AC011893.3	chr2	antisense	--
ENSG00000279281.1	1.24	1.01	1.34	1.13	1.36	1.69	0.7	0.78	0.95	0.49	0.74	0.72	0.89	0.66	0.87	0.41	0.4	0.68	RP11-226M10.3	chr17	TEC	--
ENSG00000120896.13	3.46	3.58	4.94	5.49	7.03	5.9	2.35	2.6	5.06	4.5	4.37	4.44	6.73	5.73	3.33	3.23	5.76	5.12	SORBS3	chr8	protein_coding	sorbin and SH3 domain containing 3
ENSG00000229246.1	0.03	0.0	0.03	0.0	0.03	0.0	0.0	0.0	0.0	0.0	0.0	0.0	0.0	0.11	0.0	0.0	0.0	0.0	LINC00377	chr13	lincRNA	long intergenic non-protein coding RNA 377
ENSG00000277632.1	3.42	4.58	3.11	7.93	1.31	1.31	301.57	173.51	14.38	112.98	32.48	31.61	32.99	19.4	15.73	39.73	59.95	43.84	CCL3	chr17	protein_coding	chemokine (C-C motif) ligand 3
ENSG00000260711.2	2.1	1.25	1.67	1.99	2.2	2.15	0.2	0.39	0.31	0.08	0.8	0.26	0.42	0.19	0.26	0.11	0.14	0.19	RP11-747H7.3	chr14	sense_intronic	--
ENSG00000239542.3	0.0	0.0	0.0	0.0	0.0	0.0	0.23	0.0	0.0	0.0	0.0	0.0	0.0	0.0	0.0	0.0	0.0	0.0	RN7SL399P	chr17	misc_RNA	RNA, 7SL, cytoplasmic 399, pseudogene
ENSG00000261779.1	0.11	0.13	0.0	0.0	0.0	0.0	0.0	0.0	0.0	0.0	0.0	0.0	0.0	0.0	0.0	0.0	0.0	0.0	RP11-69H7.3	chr15	antisense	--
ENSG00000279611.1	1.09	0.85	1.22	1.01	1.53	1.99	0.44	0.42	0.66	0.59	1.25	0.86	1.05	0.5	1.15	0.74	0.89	0.59	CTD-2619J13.5	chr19	TEC	--
ENSG00000226982.4	0.0	0.0	0.01	0.0	0.0	0.01	0.0	0.0	0.0	0.0	0.0	0.0	0.0	0.0	0.0	0.0	0.0	0.0	CENPCP1	chr12	processed_pseudogene	centromere protein C pseudogene 1
ENSG00000137672.12	0.0	0.07	0.06	0.19	0.16	0.04	0.06	0.03	0.02	0.01	0.0	0.0	0.04	0.02	0.08	0.03	0.12	0.06	TRPC6	chr11	protein_coding	transient receptor potential cation channel, subfamily C, member 6
ENSG00000198203.9	0.01	0.01	0.0	0.0	0.0	0.0	0.01	0.0	0.0	0.01	0.0	0.0	0.0	0.0	0.0	0.01	0.0	0.0	SULT1C2	chr2	protein_coding	sulfotransferase family, cytosolic, 1C, member 2
ENSG00000232196.3	0.0	0.0	0.0	0.0	0.01	0.0	0.01	0.0	0.0	0.0	0.02	0.0	0.01	0.0	0.0	0.01	0.0	0.01	MTRNR2L4	chr16	protein_coding	MT-RNR2-like 4
ENSG00000262587.2	0.2	0.16	0.49	0.54	1.01	0.47	0.21	0.2	0.14	0.16	0.23	0.28	0.35	0.06	0.15	0.28	0.08	0.02	RP11-266L9.4	chr16	transcribed_unprocessed_pseudogene	--
ENSG00000238039.1	0.17	0.68	0.31	0.57	0.52	0.27	0.13	0.34	0.5	0.36	0.56	1.16	0.57	0.46	0.42	0.55	0.51	0.66	AF011889.2	chrX	lincRNA	--
ENSG00000124535.15	2.82	2.75	4.37	4.86	5.18	3.92	2.13	2.59	4.02	2.68	2.63	2.74	2.72	3.93	3.42	2.77	4.3	2.53	WRNIP1	chr6	protein_coding	Werner helicase interacting protein 1
ENSG00000173349.5	2.68	1.81	2.48	2.39	2.4	1.83	0.6	1.96	1.94	1.93	1.13	1.49	1.92	2.31	1.44	1.4	1.76	1.79	SFT2D3	chr2	protein_coding	SFT2 domain containing 3
ENSG00000261145.1	0.0	0.0	0.0	0.0	0.0	0.0	0.61	0.0	0.0	0.0	0.0	0.0	0.0	0.22	0.0	0.2	0.0	0.0	RP11-296I10.5	chr16	processed_pseudogene	--
ENSG00000228215.2	0.01	0.03	0.03	0.02	0.02	0.01	0.0	0.03	0.03	0.0	0.02	0.0	0.0	0.05	0.0	0.0	0.0	0.06	RP11-541F9.2	chr1	lincRNA	--
ENSG00000198028.3	0.0	0.0	0.0	0.0	0.0	0.0	0.02	0.0	0.0	0.0	0.0	0.0	0.0	0.0	0.0	0.0	0.0	0.0	ZNF560	chr19	protein_coding	zinc finger protein 560
ENSG00000109107.13	2.59	1.62	2.32	3.14	2.25	2.57	4.51	1.57	1.72	3.26	4.69	1.66	1.66	1.61	1.46	1.35	2.39	2.32	ALDOC	chr17	protein_coding	aldolase C, fructose-bisphosphate
ENSG00000230998.1	0.14	0.16	0.27	0.16	0.0	0.24	0.09	0.11	0.0	0.16	0.0	0.0	0.09	0.1	0.0	0.0	0.05	0.04	RP11-14C22.3	chr10	lincRNA	--
ENSG00000109771.15	0.11	0.08	0.09	0.05	0.04	0.07	0.06	0.09	0.15	0.06	0.02	0.05	0.09	0.07	0.04	0.05	0.06	0.07	LRP2BP	chr4	protein_coding	LRP2 binding protein
ENSG00000172824.14	0.95	1.18	1.35	1.44	1.22	1.23	1.14	0.9	1.0	0.85	1.15	0.7	1.08	1.54	1.39	0.88	1.84	1.35	CES4A	chr16	protein_coding	carboxylesterase 4A
ENSG00000211970.3	0.15	0.0	0.24	0.68	0.79	0.68	0.14	0.12	0.2	0.13	0.23	0.13	0.05	0.0	0.23	0.19	0.0	0.0	IGHV4-61	chr14	IG_V_gene	immunoglobulin heavy variable 4-61
ENSG00000256288.1	0.0	0.0	0.0	0.0	0.0	0.0	0.03	0.0	0.11	0.06	0.16	0.06	0.29	0.18	0.0	0.0	0.0	0.0	RP11-277P12.10	chr12	lincRNA	--
ENSG00000270103.3	19.24	24.37	17.21	18.62	9.37	8.66	221.89	84.04	44.63	109.16	63.05	46.43	47.05	83.81	55.61	64.19	75.77	154.11	RNU11	chr1	lincRNA	RNA, U11 small nuclear
ENSG00000164825.3	0.0	0.0	0.0	0.12	0.0	0.0	0.0	0.0	0.0	0.08	0.0	0.0	0.69	0.0	0.04	0.0	0.0	0.18	DEFB1	chr8	protein_coding	defensin, beta 1
ENSG00000090372.14	6.9	10.53	14.04	11.03	13.22	9.67	10.22	9.49	14.74	18.0	15.34	16.35	14.99	16.87	13.52	13.4	23.75	17.35	STRN4	chr19	protein_coding	striatin, calmodulin binding protein 4
ENSG00000242272.1	0.0	0.0	0.23	0.34	0.05	0.14	0.32	0.0	0.0	0.1	0.0	0.0	0.0	0.0	0.0	0.16	0.05	0.0	AK2P2	chr2	processed_pseudogene	adenylate kinase 2 pseudogene 2
ENSG00000272456.1	0.0	0.0	0.02	0.04	0.02	0.0	0.0	0.0	0.04	0.02	0.02	0.0	0.0	0.0	0.02	0.0	0.02	0.0	CTD-2342N23.3	chr8	lincRNA	--
ENSG00000265432.1	1.13	1.63	0.91	1.2	0.0	1.21	6.09	6.88	0.89	2.66	3.7	4.19	1.79	2.28	1.85	1.84	1.37	2.94	MIR4308	chr14	miRNA	microRNA 4308
ENSG00000235740.1	0.01	0.02	0.0	0.0	0.0	0.0	0.0	0.0	0.0	0.0	0.0	0.0	0.0	0.0	0.0	0.0	0.03	0.0	RP11-436I24.1	chr6	antisense	--
ENSG00000198440.9	0.42	0.36	0.28	0.31	0.27	0.41	0.06	0.22	0.08	0.09	0.22	0.1	0.25	0.13	0.15	0.09	0.17	0.11	ZNF583	chr19	protein_coding	zinc finger protein 583
ENSG00000109323.8	9.26	12.17	14.67	11.33	13.07	10.66	8.63	8.47	10.53	9.21	9.81	10.03	10.03	9.93	15.64	13.39	17.6	11.46	MANBA	chr4	protein_coding	mannosidase, beta A, lysosomal
ENSG00000133256.12	0.34	0.35	0.63	0.61	0.48	0.41	0.23	0.5	0.54	0.32	0.46	0.22	0.49	0.68	0.27	0.63	0.64	0.67	PDE6B	chr4	protein_coding	phosphodiesterase 6B, cGMP-specific, rod, beta
ENSG00000134249.6	0.02	0.0	0.0	0.02	0.0	0.0	0.32	0.0	0.0	0.07	0.09	0.0	0.0	0.04	0.01	0.0	0.0	0.01	ADAM30	chr1	protein_coding	ADAM metallopeptidase domain 30
ENSG00000230666.5	0.0	0.0	0.0	0.0	0.05	0.07	0.0	0.0	0.0	0.0	0.0	0.01	0.0	0.01	0.0	0.0	0.0	0.01	CEACAM22P	chr19	transcribed_unprocessed_pseudogene	carcinoembryonic antigen-related cell adhesion molecule 22, pseudogene
ENSG00000254157.1	0.0	0.08	0.0	0.0	0.0	0.0	0.0	0.0	0.0	0.0	0.0	0.0	0.0	0.0	0.0	0.0	0.0	0.0	IGKV2-18	chr2	IG_V_pseudogene	immunoglobulin kappa variable 2-18 (pseudogene)
ENSG00000225678.2	0.0	0.0	0.0	0.0	0.0	0.0	0.0	0.0	0.02	0.0	0.0	0.0	0.0	0.0	0.0	0.0	0.0	0.0	AP000619.5	chr11	transcribed_unprocessed_pseudogene	--
ENSG00000198547.8	0.06	0.11	0.05	0.07	0.02	0.05	0.02	0.03	0.06	0.02	0.03	0.02	0.02	0.04	0.08	0.02	0.03	0.03	C20orf203	chr20	lincRNA	chromosome 20 open reading frame 203
ENSG00000089335.20	2.22	1.77	1.36	2.1	1.81	1.56	0.3	0.89	1.13	0.51	0.75	0.82	0.64	0.87	1.18	0.73	1.0	0.55	ZNF302	chr19	protein_coding	zinc finger protein 302
ENSG00000181638.17	1.5	1.44	1.67	1.97	2.23	2.22	0.65	0.6	1.17	0.83	1.01	1.24	1.21	1.27	1.0	0.9	1.4	1.17	ZFP41	chr8	protein_coding	ZFP41 zinc finger protein
ENSG00000134108.12	13.94	16.43	13.95	12.55	13.07	11.88	9.14	17.53	14.35	21.68	15.54	16.94	18.27	18.05	16.64	19.43	18.8	18.7	ARL8B	chr3	protein_coding	ADP-ribosylation factor-like 8B
ENSG00000279301.1	0.09	0.2	0.14	0.05	0.06	0.09	0.0	0.03	0.0	0.0	0.0	0.0	0.0	0.0	0.0	0.06	0.0	0.0	OR2T11	chr1	polymorphic_pseudogene	olfactory receptor, family 2, subfamily T, member 11 (gene/pseudogene)
ENSG00000113312.10	9.57	10.47	10.82	11.05	10.6	9.28	4.16	6.19	6.34	3.53	6.05	5.17	7.17	5.21	6.79	5.94	8.16	5.47	TTC1	chr5	protein_coding	tetratricopeptide repeat domain 1
ENSG00000256128.5	1.58	1.15	1.09	1.18	1.44	0.96	0.3	1.99	1.45	0.86	1.47	1.94	2.02	2.16	0.38	0.41	1.35	0.92	LINC00944	chr12	lincRNA	long intergenic non-protein coding RNA 944
ENSG00000273240.1	0.08	0.13	0.12	0.29	0.21	0.26	0.18	0.19	0.09	0.1	0.39	0.1	0.21	0.0	0.11	0.11	0.07	0.22	RP11-455J20.3	chr2	antisense	--
ENSG00000179397.17	0.23	0.15	0.23	0.21	0.22	0.19	0.13	0.08	0.18	0.02	0.13	0.05	0.12	0.18	0.15	0.03	0.04	0.02	C1orf101	chr1	protein_coding	chromosome 1 open reading frame 101
ENSG00000279453.1	4.11	2.93	2.24	4.2	3.2	2.85	4.77	5.0	3.96	4.22	8.58	4.12	5.52	3.5	2.83	2.29	3.18	3.78	RP3-425C14.4	chr6	TEC	--
ENSG00000237065.2	1.56	2.4	3.12	2.99	2.92	3.47	1.2	3.6	2.93	1.22	1.2	2.21	1.02	1.54	2.92	2.56	1.5	1.16	NANOGP4	chr7	transcribed_processed_pseudogene	Nanog homeobox pseudogene 4
ENSG00000253020.2	0.0	0.0	0.0	0.0	0.0	0.0	0.09	0.0	0.0	0.0	0.0	0.0	0.0	0.0	0.0	0.0	0.0	0.0	RN7SKP40	chr3	misc_RNA	RNA, 7SK small nuclear pseudogene 40
ENSG00000266473.1	0.5	0.54	0.38	0.4	0.46	0.51	0.31	0.12	0.37	0.26	0.06	0.17	0.15	0.34	0.19	0.34	0.58	0.38	RP11-401F2.3	chr17	antisense	--
ENSG00000140575.12	58.06	70.24	63.58	63.77	56.43	59.96	38.68	59.55	48.45	54.25	43.6	49.21	48.44	52.92	83.9	57.93	78.15	45.14	IQGAP1	chr15	protein_coding	IQ motif containing GTPase activating protein 1
ENSG00000110436.11	0.01	0.0	0.0	0.0	0.01	0.0	0.0	0.01	0.0	0.0	0.0	0.01	0.01	0.0	0.0	0.0	0.0	0.0	SLC1A2	chr11	protein_coding	solute carrier family 1 (glial high affinity glutamate transporter), member 2
ENSG00000100647.7	17.96	20.98	26.97	24.83	27.49	23.38	22.35	28.91	28.61	31.55	29.35	25.98	33.79	32.49	28.48	28.25	37.78	30.88	SUSD6	chr14	protein_coding	sushi domain containing 6
ENSG00000259096.1	0.0	0.01	0.0	0.0	0.0	0.0	0.0	0.0	0.0	0.0	0.0	0.0	0.0	0.0	0.0	0.0	0.0	0.0	FAM35CP	chr14	processed_pseudogene	family with sequence similarity 35, member C, pseudogene
ENSG00000275367.1	0.53	0.09	0.23	0.27	0.43	0.41	0.12	0.22	0.12	0.01	0.21	0.19	0.14	0.22	0.18	0.04	0.09	0.05	RP11-266K4.14	chr12	lincRNA	--
ENSG00000259296.1	0.0	0.0	0.1	0.0	0.0	0.0	0.17	0.0	0.0	0.0	0.0	0.0	0.0	0.0	0.0	0.0	0.0	0.0	RP11-313P18.1	chr15	antisense	--
ENSG00000242747.1	0.1	0.0	0.04	0.0	0.0	0.0	0.0	0.06	0.0	0.0	0.0	0.0	0.0	0.05	0.0	0.0	0.0	0.0	RP11-30K9.1	chr15	processed_pseudogene	--
ENSG00000230773.6	0.01	0.09	0.0	0.01	0.07	0.01	0.0	0.02	0.01	0.0	0.01	0.0	0.01	0.04	0.0	0.0	0.01	0.07	AC079807.4	chr2	lincRNA	--
ENSG00000101216.10	2.5	2.6	3.98	4.26	4.5	4.0	4.5	3.22	6.71	6.36	6.26	5.79	7.35	6.46	3.04	5.12	5.56	6.72	GMEB2	chr20	protein_coding	glucocorticoid modulatory element binding protein 2
ENSG00000179144.4	12.73	12.02	15.17	16.59	23.74	22.48	1.95	4.82	8.89	8.29	12.47	11.32	9.83	7.31	3.96	4.63	9.74	7.68	GIMAP7	chr7	protein_coding	GTPase, IMAP family member 7
ENSG00000220908.2	0.0	0.0	0.09	0.0	0.0	0.0	0.14	0.0	0.03	0.07	0.0	0.1	0.0	0.04	0.0	0.0	0.07	0.0	RP11-127B16.1	chr6	lincRNA	--
ENSG00000229721.3	0.66	0.55	0.27	0.56	0.44	0.5	0.1	0.04	0.26	0.19	0.31	0.22	0.2	0.22	0.1	0.07	0.11	0.07	RP11-252I14.1	chr5	processed_pseudogene	--
ENSG00000252002.1	0.0	0.0	0.17	0.18	0.0	0.18	0.0	0.25	0.16	0.0	0.0	0.18	0.0	0.0	0.58	0.19	0.2	0.0	RNA5SP154	chr4	rRNA	RNA, 5S ribosomal pseudogene 154
ENSG00000004468.12	5.81	2.72	3.33	6.52	2.92	4.1	2.55	3.83	2.29	5.18	3.33	5.8	3.34	4.87	3.53	3.85	5.91	5.77	CD38	chr4	protein_coding	CD38 molecule
ENSG00000170632.13	4.45	5.3	4.03	3.64	3.94	4.64	1.54	2.39	2.1	1.5	1.62	1.6	1.53	2.11	4.33	2.59	3.67	2.28	ARMC10	chr7	protein_coding	armadillo repeat containing 10
ENSG00000143374.14	2.09	2.38	3.03	3.69	3.29	3.22	1.55	1.77	2.22	1.73	3.12	2.3	2.78	2.37	2.5	2.31	3.3	2.33	TARS2	chr1	protein_coding	threonyl-tRNA synthetase 2, mitochondrial (putative)
ENSG00000245156.1	0.03	0.05	0.03	0.05	0.06	0.04	0.15	0.08	0.05	0.07	0.04	0.09	0.09	0.12	0.06	0.02	0.06	0.09	RP11-867G23.3	chr11	lincRNA	--
ENSG00000160856.20	8.88	7.76	7.52	9.82	9.59	8.49	2.9	6.24	6.05	3.16	4.38	4.92	3.41	6.52	2.5	2.26	6.46	5.28	FCRL3	chr1	protein_coding	Fc receptor-like 3
ENSG00000253155.1	0.0	0.0	0.0	0.0	0.0	0.0	0.25	0.0	0.0	0.0	0.0	0.0	0.0	0.0	0.05	0.0	0.0	0.0	CTB-47B11.1	chr5	processed_pseudogene	--
ENSG00000073331.17	2.49	2.99	3.12	2.32	3.13	2.78	1.08	1.31	1.41	1.44	1.27	1.4	1.35	1.17	2.93	2.21	2.65	1.29	ALPK1	chr4	protein_coding	alpha-kinase 1
ENSG00000225643.1	0.57	0.76	0.46	0.53	0.79	0.53	0.44	0.12	0.49	0.2	0.27	0.45	1.16	0.48	0.27	0.13	0.23	0.4	RP11-70P17.1	chr1	lincRNA	--
ENSG00000183484.11	4.73	4.58	6.0	5.17	10.12	8.69	5.01	5.58	7.36	24.58	17.77	17.53	33.83	14.14	5.9	13.37	12.65	28.94	GPR132	chr14	protein_coding	G protein-coupled receptor 132
ENSG00000274184.1	0.05	0.03	0.01	0.09	0.12	0.02	0.04	0.0	0.0	0.05	0.05	0.06	0.05	0.02	0.02	0.0	0.0	0.0	RP11-158H5.8	chr18	lincRNA	--
ENSG00000257243.1	0.25	0.54	0.34	0.61	0.43	0.29	0.0	0.0	0.17	0.04	0.04	0.11	0.15	0.0	0.16	0.2	0.0	0.2	RP11-133N21.7	chr12	processed_pseudogene	--
ENSG00000135049.15	18.44	20.92	18.79	18.47	16.13	15.82	17.79	21.47	21.97	18.75	22.39	19.25	21.57	22.36	20.36	20.45	23.79	21.19	AGTPBP1	chr9	protein_coding	ATP/GTP binding protein 1
ENSG00000158571.10	0.1	0.06	0.07	0.24	0.11	0.12	0.03	0.11	0.17	0.1	0.05	0.16	0.07	0.06	0.17	0.08	0.03	0.04	PFKFB1	chrX	protein_coding	6-phosphofructo-2-kinase/fructose-2,6-biphosphatase 1
ENSG00000213371.4	0.03	0.0	0.0	0.0	0.0	0.0	0.0	0.0	0.0	0.0	0.07	0.0	0.0	0.0	0.0	0.0	0.0	0.0	NAP1L1P3	chr3	processed_pseudogene	nucleosome assembly protein 1-like 1 pseudogene 3
ENSG00000253244.1	0.0	0.0	0.0	0.0	0.0	0.07	0.0	0.0	0.0	0.0	0.0	0.0	0.0	0.0	0.0	0.0	0.0	0.0	RP11-619L12.3	chr5	antisense	--
ENSG00000235862.2	0.0	0.0	0.01	0.03	0.0	0.0	0.0	0.0	0.0	0.0	0.0	0.0	0.0	0.0	0.0	0.0	0.0	0.0	RP11-338C15.5	chr1	antisense	--
ENSG00000198555.7	0.0	0.0	0.0	0.0	0.0	0.0	0.0	0.0	0.0	0.0	0.0	0.0	0.01	0.0	0.0	0.0	0.02	0.0	RP11-598D12.4	chr16	unprocessed_pseudogene	--
ENSG00000228744.1	0.03	0.0	0.0	0.0	0.0	0.0	0.05	0.0	0.0	0.02	0.03	0.0	0.0	0.0	0.08	0.0	0.0	0.0	RPS3AP30	chr8	processed_pseudogene	ribosomal protein S3a pseudogene 30
ENSG00000229931.1	0.79	0.81	0.68	1.23	1.03	0.96	0.44	1.25	1.77	1.88	0.61	1.06	1.27	1.6	0.61	0.74	1.04	1.41	RP1-151F17.1	chr6	antisense	--
ENSG00000274340.1	0.07	0.02	0.0	0.06	0.03	0.0	0.0	0.0	0.0	0.01	0.0	0.0	0.0	0.0	0.0	0.0	0.0	0.0	RP11-435J9.2	chr15	lincRNA	--
ENSG00000149435.12	0.14	0.02	0.06	0.02	0.03	0.03	0.05	0.09	0.14	0.09	0.05	0.02	0.06	0.05	0.08	0.08	0.09	0.05	GGTLC1	chr20	protein_coding	gamma-glutamyltransferase light chain 1
ENSG00000184584.12	14.74	18.5	24.53	19.87	26.49	22.88	7.44	10.66	15.55	12.66	12.6	12.54	12.56	13.57	19.95	13.93	22.66	12.69	TMEM173	chr5	protein_coding	transmembrane protein 173
ENSG00000242085.1	1.1	0.97	1.1	0.77	1.26	0.88	0.42	0.31	0.36	0.11	0.79	0.17	0.29	0.26	0.48	0.48	0.25	0.25	RPS20P33	chr14	processed_pseudogene	ribosomal protein S20 pseudogene 33
ENSG00000276352.1	0.0	0.0	0.0	0.0	0.0	0.0	0.19	0.0	0.0	0.0	0.0	0.0	0.19	0.0	0.0	0.0	0.0	0.0	AL132709.5	chr14	miRNA	--
ENSG00000153879.8	3.28	3.61	3.9	2.63	4.1	3.82	1.62	3.54	3.66	3.65	3.57	3.62	4.93	4.28	3.33	3.17	3.62	4.58	CEBPG	chr19	protein_coding	CCAAT/enhancer binding protein (C/EBP), gamma
ENSG00000237021.2	0.04	0.06	0.02	0.06	0.01	0.08	0.08	0.13	0.06	0.05	0.07	0.01	0.1	0.11	0.01	0.01	0.02	0.0	RP3-486I3.7	chr6	lincRNA	--
ENSG00000260936.1	0.45	0.56	0.45	0.26	0.14	0.45	0.25	0.25	0.36	0.34	0.3	0.49	0.22	0.36	0.24	0.26	0.29	0.18	FTO-IT1	chr16	sense_intronic	FTO intronic transcript 1
ENSG00000226107.1	0.0	0.0	0.0	0.07	0.0	0.14	0.07	0.0	0.0	0.0	0.0	0.0	0.14	0.16	0.0	0.0	0.08	0.0	AC004383.3	chrX	processed_pseudogene	--
ENSG00000267268.1	0.03	0.0	0.0	0.05	0.0	0.0	0.0	0.0	0.0	0.0	0.0	0.0	0.0	0.03	0.0	0.0	0.0	0.0	AC007204.2	chr19	lincRNA	--
ENSG00000113460.12	3.16	3.34	2.72	3.8	3.31	2.87	2.39	3.04	4.2	2.32	4.04	2.38	3.01	5.64	2.53	2.6	3.14	3.87	BRIX1	chr5	protein_coding	BRX1, biogenesis of ribosomes
ENSG00000090889.11	0.09	0.04	0.1	0.15	0.1	0.05	0.04	0.12	0.07	0.04	0.06	0.1	0.04	0.05	0.07	0.14	0.16	0.2	KIF4A	chrX	protein_coding	kinesin family member 4A
ENSG00000200179.1	0.0	0.47	0.65	0.0	0.0	0.17	0.0	0.49	0.16	0.17	0.0	0.0	0.73	0.41	0.0	0.19	0.2	0.38	Y_RNA	chr19	misc_RNA	--
ENSG00000279486.3	0.0	0.0	0.0	0.0	0.0	0.0	0.0	0.0	0.0	0.0	0.0	0.0	0.0	0.02	0.0	0.0	0.0	0.0	OR2AG1	chr11	polymorphic_pseudogene	olfactory receptor, family 2, subfamily AG, member 1 (gene/pseudogene)
ENSG00000207462.1	0.0	0.0	0.17	0.18	0.2	0.0	0.0	0.0	0.0	0.19	0.0	0.19	0.2	0.22	0.0	0.0	0.0	0.0	RNU6-376P	chr11	snRNA	RNA, U6 small nuclear 376, pseudogene
ENSG00000271398.1	0.16	0.0	0.0	0.09	0.1	0.0	0.45	0.2	0.26	0.18	0.86	0.05	0.1	0.11	0.0	0.05	0.05	0.2	RP5-1092A3.5	chr1	lincRNA	--
ENSG00000222790.1	0.0	0.22	0.0	0.0	0.0	0.0	0.0	0.0	0.15	0.0	0.0	0.16	0.0	0.0	0.0	0.0	0.18	0.0	RNU4-14P	chr5	snRNA	RNA, U4 small nuclear 14, pseudogene
ENSG00000163870.14	3.21	4.1	6.51	5.43	6.4	5.7	2.54	2.96	3.3	4.53	3.99	3.63	5.19	3.75	5.24	3.91	5.54	3.57	TPRA1	chr3	protein_coding	transmembrane protein, adipocyte asscociated 1
ENSG00000266114.1	0.0	0.0	0.0	0.0	0.04	0.0	0.0	0.0	0.0	0.0	0.0	0.0	0.0	0.0	0.0	0.0	0.0	0.0	RP11-963H4.5	chr17	lincRNA	--
ENSG00000181126.13	0.0	0.02	0.01	0.0	0.0	0.01	0.01	0.0	0.02	0.02	0.02	0.0	0.01	0.04	0.0	0.0	0.01	0.02	HLA-V	chr6	transcribed_unprocessed_pseudogene	major histocompatibility complex, class I, V (pseudogene)
ENSG00000258768.2	0.32	0.39	0.32	0.36	0.36	0.39	0.05	0.11	0.17	0.06	0.13	0.17	0.24	0.24	0.15	0.09	0.14	0.1	CTD-2292M16.8	chr14	lincRNA	--
ENSG00000184730.10	5.54	8.36	12.51	10.1	12.82	12.49	4.98	7.06	9.3	13.13	8.27	11.23	10.88	11.58	13.74	12.34	18.12	9.88	APOBR	chr16	protein_coding	apolipoprotein B receptor
ENSG00000248309.5	0.08	0.13	0.14	0.06	0.14	0.08	0.04	0.03	0.05	0.02	0.01	0.02	0.02	0.03	0.13	0.05	0.04	0.03	MEF2C-AS1	chr5	antisense	MEF2C antisense RNA 1
ENSG00000241316.6	0.38	0.24	0.26	0.28	0.33	0.3	0.14	0.18	0.25	0.06	0.14	0.04	0.16	0.14	0.06	0.08	0.06	0.17	SUCLG2-AS1	chr3	lincRNA	SUCLG2 antisense RNA 1 (head to head)
ENSG00000242318.1	0.58	0.22	0.39	0.54	0.27	0.45	0.32	0.12	0.11	0.0	0.23	0.29	0.0	0.0	0.14	0.0	0.0	0.05	RP11-810D13.1	chr4	processed_pseudogene	--
ENSG00000230221.2	0.0	0.0	0.0	0.0	0.0	0.01	0.0	0.0	0.0	0.0	0.0	0.0	0.0	0.0	0.0	0.0	0.0	0.0	RP11-173G21.1	chr9	processed_pseudogene	--
ENSG00000274157.1	0.1	0.0	0.0	0.0	0.0	0.0	0.0	0.0	0.0	0.0	0.0	0.0	0.0	0.0	0.0	0.0	0.0	0.0	RP11-341A11.3	chr9	processed_pseudogene	--
ENSG00000269946.1	0.1	0.34	0.47	0.5	0.72	0.25	0.09	0.24	1.16	0.75	0.27	1.02	0.79	0.89	0.09	0.36	0.66	0.46	RP11-2B6.3	chr9	lincRNA	--
ENSG00000255089.1	0.08	0.0	0.0	0.0	0.0	0.0	0.0	0.0	0.0	0.0	0.0	0.0	0.07	0.0	0.0	0.0	0.0	0.23	RP11-326C3.10	chr11	antisense	--
ENSG00000121073.13	3.37	3.75	5.13	5.73	4.82	3.65	3.33	5.21	6.3	8.5	5.31	7.85	7.0	7.95	4.82	5.47	7.14	7.04	SLC35B1	chr17	protein_coding	solute carrier family 35, member B1
ENSG00000164691.16	33.82	28.52	34.19	38.31	40.64	34.18	18.33	50.87	49.2	56.84	45.11	47.75	78.78	73.84	35.43	53.07	55.04	51.79	TAGAP	chr6	protein_coding	T-cell activation RhoGTPase activating protein
ENSG00000140876.11	0.95	0.85	0.62	0.88	1.01	0.91	0.09	0.26	0.35	0.28	0.44	0.19	0.22	0.22	0.71	0.31	0.96	0.5	NUDT7	chr16	protein_coding	nudix (nucleoside diphosphate linked moiety X)-type motif 7
ENSG00000167615.16	37.43	38.26	35.92	37.42	40.15	38.55	31.85	30.51	42.79	33.61	27.84	30.61	29.14	39.09	31.87	33.21	30.36	30.82	LENG8	chr19	protein_coding	leukocyte receptor cluster (LRC) member 8
ENSG00000166428.12	1.72	1.67	2.43	2.53	2.71	3.15	1.46	1.15	1.61	1.18	0.95	1.31	1.61	2.82	1.21	1.02	0.74	1.03	PLD4	chr14	protein_coding	phospholipase D family, member 4
ENSG00000008056.12	0.12	0.08	0.04	0.12	0.03	0.03	0.48	0.09	0.23	1.96	1.08	0.82	1.97	0.55	0.15	0.47	0.65	1.59	SYN1	chrX	protein_coding	synapsin I
ENSG00000251214.1	0.0	0.0	0.0	0.0	0.0	0.03	0.0	0.0	0.0	0.0	0.0	0.0	0.0	0.0	0.0	0.0	0.0	0.0	CTD-2308B18.1	chr5	lincRNA	--
ENSG00000238083.7	0.45	0.29	0.36	0.33	0.32	0.36	0.16	0.19	0.17	0.15	0.09	0.17	0.2	0.24	0.42	0.29	0.27	0.23	LRRC37A2	chr17	protein_coding	leucine rich repeat containing 37, member A2
ENSG00000166436.15	1.69	1.97	3.16	2.75	1.81	1.91	0.75	1.48	1.64	0.71	1.43	1.06	1.38	1.32	2.04	1.4	1.7	1.12	TRIM66	chr11	protein_coding	tripartite motif containing 66
ENSG00000101400.5	0.82	0.65	0.99	0.83	0.95	1.18	0.64	1.02	1.2	0.75	0.7	0.57	0.85	1.03	0.39	0.35	1.01	0.92	SNTA1	chr20	protein_coding	syntrophin, alpha 1
ENSG00000187123.14	0.01	0.0	0.0	0.0	0.0	0.0	0.0	0.0	0.0	0.0	0.0	0.0	0.0	0.0	0.0	0.0	0.0	0.0	LYPD6	chr2	protein_coding	LY6/PLAUR domain containing 6
ENSG00000182606.14	5.43	6.09	6.92	6.44	6.47	5.89	4.78	4.93	7.11	5.91	5.34	5.4	4.71	6.3	7.51	6.2	8.75	6.6	TRAK1	chr3	protein_coding	trafficking protein, kinesin binding 1
ENSG00000165029.15	1.35	2.03	3.55	1.13	1.75	2.35	7.47	3.65	3.1	13.14	2.36	3.87	6.63	3.21	4.6	7.56	6.39	5.94	ABCA1	chr9	protein_coding	ATP-binding cassette, sub-family A (ABC1), member 1
ENSG00000267123.5	0.27	0.16	0.09	0.16	0.21	0.26	0.72	0.14	0.14	0.46	0.72	0.67	0.84	0.41	0.22	0.38	0.48	1.07	CTD-2357A8.3	chr17	lincRNA	--
ENSG00000185215.8	23.95	50.78	67.23	48.97	59.8	50.58	44.97	51.51	65.4	103.9	81.45	85.51	77.76	75.1	85.82	94.32	124.05	86.98	TNFAIP2	chr14	protein_coding	tumor necrosis factor, alpha-induced protein 2
ENSG00000259423.2	0.02	0.0	0.08	0.0	0.0	0.0	0.0	0.0	0.03	0.0	0.0	0.04	0.0	0.0	0.0	0.0	0.02	0.0	RP11-265N7.2	chr15	lincRNA	--
ENSG00000168152.12	0.48	0.35	0.29	0.42	0.39	0.45	0.37	0.56	0.26	0.46	0.56	0.37	0.96	0.39	0.47	0.41	0.31	0.55	THAP9	chr4	protein_coding	THAP domain containing 9
ENSG00000262362.1	0.0	0.0	0.0	0.0	0.0	0.03	0.0	0.0	0.0	0.0	0.0	0.0	0.0	0.0	0.0	0.0	0.0	0.0	LA16c-380H5.2	chr16	sense_overlapping	--
ENSG00000277948.1	3.68	2.68	2.08	1.98	1.36	1.57	2.87	4.32	2.23	2.41	3.43	3.09	3.99	2.6	1.03	3.76	1.54	2.44	uc_338	chr2	misc_RNA	--
ENSG00000240687.1	0.0	0.0	0.0	0.0	0.0	0.0	0.0	0.0	0.0	0.0	0.0	0.0	0.0	0.03	0.0	0.0	0.0	0.0	RP11-521D12.1	chr2	lincRNA	--
ENSG00000102103.15	3.79	4.03	7.05	7.19	7.94	6.99	9.4	6.13	9.17	12.88	9.05	8.98	9.49	11.14	7.93	8.61	15.33	11.86	PQBP1	chrX	protein_coding	polyglutamine binding protein 1
ENSG00000161048.11	1.31	0.83	0.97	0.95	1.17	1.34	0.08	0.26	0.2	0.17	0.32	0.28	0.37	0.22	0.37	0.17	0.23	0.14	NAPEPLD	chr7	protein_coding	N-acyl phosphatidylethanolamine phospholipase D
ENSG00000136695.14	0.01	0.0	0.0	0.0	0.0	0.0	0.0	0.0	0.0	0.0	0.0	0.0	0.0	0.0	0.0	0.0	0.0	0.0	IL36RN	chr2	protein_coding	interleukin 36 receptor antagonist
ENSG00000257921.5	0.84	0.54	0.84	1.38	1.03	0.86	0.38	0.82	1.01	0.66	0.44	0.88	0.67	1.02	0.5	0.85	1.31	1.53	RP11-571M6.15	chr12	protein_coding	--
ENSG00000226455.1	0.0	0.0	0.0	0.0	0.0	0.0	0.0	0.0	0.0	0.0	0.0	0.0	0.0	0.03	0.0	0.0	0.0	0.0	RP3-512E2.2	chr6	antisense	--
ENSG00000128805.14	0.28	0.4	0.5	0.32	0.37	0.85	0.19	0.21	0.23	0.1	0.13	0.14	0.12	0.1	0.44	0.32	0.38	0.21	ARHGAP22	chr10	protein_coding	Rho GTPase activating protein 22
ENSG00000260869.1	0.18	0.0	0.1	0.72	0.34	0.78	0.11	0.07	0.82	1.2	0.17	0.53	0.55	1.04	0.28	0.56	0.76	0.52	AC002310.13	chr16	protein_coding	--
ENSG00000005249.12	4.52	6.19	8.91	7.47	10.52	2.58	7.07	3.77	2.8	1.45	1.48	1.04	3.42	2.35	7.39	7.24	7.58	5.7	PRKAR2B	chr7	protein_coding	protein kinase, cAMP-dependent, regulatory, type II, beta
ENSG00000164188.8	0.02	0.0	0.0	0.0	0.0	0.02	0.0	0.0	0.01	0.0	0.01	0.0	0.01	0.01	0.0	0.0	0.0	0.01	RANBP3L	chr5	protein_coding	RAN binding protein 3-like
ENSG00000171101.13	4.92	2.5	3.92	5.43	7.14	5.44	1.43	1.69	2.73	0.91	1.61	1.39	1.19	1.65	0.96	0.7	2.26	2.39	SIGLEC17P	chr19	transcribed_unprocessed_pseudogene	sialic acid binding Ig-like lectin 17, pseudogene
ENSG00000145014.17	0.09	0.09	0.19	0.29	0.22	0.12	0.17	0.15	0.27	0.1	0.1	0.12	0.17	0.26	0.12	0.17	0.15	0.4	TMEM44	chr3	protein_coding	transmembrane protein 44
ENSG00000029993.14	0.23	0.32	0.52	0.34	0.18	0.15	3.44	0.29	0.4	0.58	0.92	0.28	0.3	0.39	0.44	0.46	0.82	0.94	HMGB3	chrX	protein_coding	high mobility group box 3
ENSG00000125378.15	0.08	0.03	0.04	0.0	0.08	0.1	0.0	0.01	0.0	0.03	0.03	0.03	0.0	0.01	0.04	0.01	0.0	0.0	BMP4	chr14	protein_coding	bone morphogenetic protein 4
ENSG00000281438.1	0.0	0.0	0.0	0.0	0.0	0.0	0.0	0.0	0.14	0.0	0.16	0.0	0.0	0.0	0.0	0.0	0.0	0.0	AC011309.1	chr7	miRNA	--
ENSG00000169413.2	24.9	39.07	46.23	37.91	44.65	38.5	26.85	22.15	19.13	17.1	31.02	20.58	23.41	33.29	71.6	45.57	41.66	33.05	RNASE6	chr14	protein_coding	ribonuclease, RNase A family, k6
ENSG00000111087.9	0.11	0.02	0.1	0.15	0.05	0.09	0.12	0.05	0.06	0.06	0.05	0.09	0.04	0.05	0.12	0.06	0.03	0.01	GLI1	chr12	protein_coding	GLI family zinc finger 1
ENSG00000257702.3	1.81	2.57	3.14	3.05	1.95	2.2	1.0	1.54	1.88	1.59	1.89	1.71	2.11	1.36	2.05	1.52	2.26	1.33	LBX2-AS1	chr2	antisense	LBX2 antisense RNA 1
ENSG00000250722.5	0.56	0.09	0.1	0.08	0.16	0.11	0.09	0.11	0.15	0.09	0.11	0.15	0.07	0.19	0.11	0.12	0.09	0.09	SEPP1	chr5	protein_coding	selenoprotein P, plasma, 1
ENSG00000259666.2	0.0	0.01	0.0	0.0	0.0	0.0	0.0	0.0	0.0	0.0	0.0	0.0	0.0	0.01	0.0	0.0	0.0	0.0	LINGO1-AS1	chr15	antisense	LINGO1 antisense RNA 1
ENSG00000253368.3	0.26	0.35	0.43	0.29	0.29	0.08	0.15	0.19	0.39	0.97	1.04	1.35	1.02	0.94	0.2	0.68	1.37	1.58	TRNP1	chr1	protein_coding	TMF1-regulated nuclear protein 1
ENSG00000101003.9	0.23	0.15	0.23	0.39	0.35	0.16	0.13	0.09	0.09	0.1	0.11	0.14	0.12	0.17	0.34	0.1	0.18	0.19	GINS1	chr20	protein_coding	GINS complex subunit 1 (Psf1 homolog)
ENSG00000272397.1	0.03	0.04	0.01	0.02	0.02	0.05	0.01	0.0	0.02	0.0	0.0	0.0	0.04	0.08	0.01	0.0	0.0	0.0	RP11-497D6.5	chr6	lincRNA	--
ENSG00000023171.14	1.51	1.82	2.48	2.02	2.08	2.04	1.31	1.48	2.45	1.26	1.55	1.63	1.52	2.22	2.59	1.82	2.14	1.8	GRAMD1B	chr11	protein_coding	GRAM domain containing 1B
ENSG00000229127.1	2.17	1.93	1.59	1.99	1.66	2.12	0.17	0.63	0.52	0.1	0.45	0.38	0.52	0.36	0.57	0.23	0.32	0.28	AC007038.7	chr2	antisense	--
ENSG00000258763.5	0.0	0.0	0.0	0.0	0.0	0.04	0.0	0.0	0.0	0.0	0.0	0.07	0.0	0.0	0.15	0.0	0.0	0.0	RP11-110A12.2	chr12	antisense	--
ENSG00000215148.7	0.0	0.17	0.02	0.0	0.0	0.0	0.0	0.0	0.0	0.0	0.0	0.0	0.0	0.0	0.02	0.0	0.0	0.0	PRSS41	chr16	transcribed_unprocessed_pseudogene	protease, serine, 41
ENSG00000196383.5	0.0	0.0	0.0	0.02	0.0	0.0	0.0	0.0	0.0	0.0	0.0	0.0	0.0	0.0	0.0	0.0	0.0	0.0	OR4Q2	chr14	polymorphic_pseudogene	olfactory receptor, family 4, subfamily Q, member 2 (gene/pseudogene)
ENSG00000257818.1	0.36	0.12	0.25	0.23	0.31	0.36	0.12	0.03	0.03	0.04	0.28	0.15	0.21	0.11	0.0	0.0	0.18	0.08	C1GALT1P1	chr12	processed_pseudogene	core 1 synthase, glycoprotein-N-acetylgalactosamine 3-beta-galactosyltransferase 1 pseudogene 1
ENSG00000117013.14	0.04	0.04	0.06	0.1	0.07	0.06	0.09	0.06	0.08	0.08	0.09	0.08	0.05	0.05	0.1	0.07	0.11	0.11	KCNQ4	chr1	protein_coding	potassium channel, voltage gated KQT-like subfamily Q, member 4
ENSG00000260029.2	0.0	0.0	0.0	0.0	0.0	0.02	0.0	0.0	0.0	0.0	0.0	0.0	0.0	0.0	0.0	0.0	0.0	0.0	RP11-401P9.1	chr16	antisense	--
ENSG00000237629.1	0.0	0.0	0.0	0.0	0.0	0.0	0.0	0.0	0.38	0.0	0.0	0.0	0.0	0.0	0.0	0.0	0.0	0.0	UQCRHP2	chr2	processed_pseudogene	ubiquinol-cytochrome c reductase hinge protein pseudogene 2
ENSG00000183837.9	0.42	0.17	0.1	0.16	0.41	0.67	0.28	0.38	0.17	0.09	0.83	0.81	0.12	0.15	0.09	0.15	0.11	0.15	PNMA3	chrX	protein_coding	paraneoplastic Ma antigen 3
ENSG00000211663.2	0.49	0.7	1.08	1.14	0.39	0.62	0.45	1.4	0.19	1.2	0.74	0.53	0.28	0.86	2.83	1.47	0.82	0.75	IGLV3-19	chr22	IG_V_gene	immunoglobulin lambda variable 3-19
ENSG00000173334.3	11.27	9.68	9.49	10.16	8.32	4.78	23.57	21.0	12.2	44.89	18.84	19.17	22.84	36.17	21.89	45.28	29.05	46.89	TRIB1	chr8	protein_coding	tribbles pseudokinase 1
ENSG00000204420.8	7.36	13.15	31.75	27.08	35.36	6.93	28.32	8.31	3.58	3.23	1.85	0.56	8.78	5.42	24.89	24.32	23.39	17.87	C6orf25	chr6	protein_coding	chromosome 6 open reading frame 25
ENSG00000198736.11	8.09	18.78	25.68	16.13	24.56	16.87	6.78	6.6	8.72	8.96	12.68	9.39	12.16	9.29	25.69	12.17	21.38	8.29	MSRB1	chr16	protein_coding	methionine sulfoxide reductase B1
ENSG00000124915.10	0.0	0.0	0.0	0.0	0.0	0.0	0.01	0.0	0.0	0.0	0.0	0.0	0.0	0.0	0.0	0.0	0.01	0.0	DKFZP434K028	chr11	lincRNA	--
ENSG00000267323.1	0.0	0.0	0.0	0.0	0.0	0.0	0.0	0.0	0.0	0.0	0.03	0.0	0.0	0.0	0.0	0.0	0.0	0.0	SLC25A1P5	chr19	processed_pseudogene	solute carrier family 25 (mitochondrial carrier; citrate transporter), member 1 pseudogene 5
ENSG00000236280.1	0.26	0.15	0.32	0.11	0.12	0.79	0.25	0.32	0.73	0.23	0.12	0.23	0.24	0.0	0.99	0.37	0.26	0.38	AC114737.3	chr7	processed_pseudogene	--
ENSG00000260007.1	0.26	0.07	0.39	0.3	0.35	0.25	0.18	0.27	0.63	0.49	0.06	0.31	0.12	0.45	0.33	0.33	0.83	0.21	RP11-315D16.2	chr15	protein_coding	--
ENSG00000101825.7	0.07	0.0	0.0	0.0	0.0	0.0	0.0	0.0	0.0	0.0	0.0	0.0	0.0	0.0	0.0	0.0	0.0	0.0	MXRA5	chrX	protein_coding	matrix-remodelling associated 5
ENSG00000265249.1	0.0	0.0	0.55	0.0	0.0	0.2	0.0	0.28	0.0	0.2	0.21	0.0	0.0	0.23	0.0	0.21	0.0	0.22	AC025280.1	chr16	miRNA	--
ENSG00000185495.10	0.93	1.03	1.19	1.0	0.95	0.87	1.0	0.51	0.89	0.49	0.76	0.46	0.56	0.62	0.88	0.67	0.73	0.65	RP11-504P24.3	chr1	transcribed_unprocessed_pseudogene	--
ENSG00000230074.1	0.17	0.36	0.31	0.18	0.22	0.32	0.19	0.13	0.16	0.29	0.61	0.12	0.31	0.35	0.1	0.32	0.33	0.36	RP11-195F19.9	chr9	antisense	--
ENSG00000204628.11	170.32	189.57	299.01	276.35	305.46	301.0	214.2	177.7	287.55	230.63	301.95	206.78	295.5	298.71	247.16	221.26	340.39	292.94	GNB2L1	chr5	protein_coding	guanine nucleotide binding protein (G protein), beta polypeptide 2-like 1
ENSG00000257400.1	0.0	0.0	0.0	0.0	0.0	0.0	0.05	0.0	0.0	0.0	0.0	0.0	0.0	0.0	0.0	0.1	0.0	0.05	RP11-778J16.3	chr12	lincRNA	--
ENSG00000256651.1	0.36	0.11	0.12	0.35	0.07	0.31	0.0	0.03	0.02	0.0	0.0	0.0	0.04	0.02	0.02	0.05	0.0	0.0	RP11-144O23.8	chr12	processed_pseudogene	--
ENSG00000222740.1	0.0	0.0	0.0	0.0	0.19	0.0	0.0	0.0	0.0	0.0	0.0	0.0	0.0	0.0	0.0	0.0	0.0	0.0	RNA5SP328	chr10	rRNA	RNA, 5S ribosomal pseudogene 328
ENSG00000207056.1	0.0	0.0	0.0	0.0	0.0	0.0	0.0	0.0	0.0	0.0	0.0	0.0	0.0	0.0	0.0	0.0	0.0	0.13	RNU1-8P	chr1	snRNA	RNA, U1 small nuclear 8, pseudogene
ENSG00000127054.18	5.51	6.6	9.99	9.91	11.23	9.85	7.04	5.83	8.83	9.09	8.83	7.96	8.95	8.89	8.75	7.64	11.37	9.38	CPSF3L	chr1	protein_coding	cleavage and polyadenylation specific factor 3-like
ENSG00000267289.1	0.06	0.0	0.02	0.0	0.0	0.08	0.0	0.15	0.0	0.0	0.0	0.0	0.03	0.0	0.03	0.0	0.0	0.0	CTD-2623N2.11	chr19	lincRNA	--
ENSG00000270120.1	2.89	5.34	2.75	1.78	3.6	4.09	0.72	3.21	3.11	3.26	2.5	3.9	4.48	4.37	6.79	6.42	3.71	4.56	RP11-327F22.6	chr16	sense_intronic	--
ENSG00000065457.10	3.51	3.37	3.79	3.55	3.94	3.8	1.22	2.64	4.51	3.13	2.82	2.55	2.5	3.33	2.29	2.98	3.5	3.53	ADAT1	chr16	protein_coding	adenosine deaminase, tRNA-specific 1
ENSG00000227269.1	0.0	0.0	0.04	0.0	0.0	0.0	0.29	0.0	0.0	0.04	0.0	0.0	0.05	0.0	0.0	0.0	0.0	0.0	RP11-96L7.2	chr9	lincRNA	--
ENSG00000119231.10	6.03	6.17	5.63	6.37	5.77	5.73	3.94	6.38	8.07	6.13	4.95	6.36	5.48	7.95	5.49	5.93	6.29	7.01	SENP5	chr3	protein_coding	SUMO1/sentrin specific peptidase 5
ENSG00000188488.13	0.01	0.0	0.01	0.0	0.15	0.01	0.0	0.0	0.01	0.02	0.01	0.02	0.01	0.04	0.03	0.07	0.0	0.0	SERPINA5	chr14	protein_coding	serpin peptidase inhibitor, clade A (alpha-1 antiproteinase, antitrypsin), member 5
ENSG00000233176.3	0.0	0.0	0.0	0.0	0.02	0.0	0.0	0.0	0.0	0.0	0.0	0.0	0.0	0.0	0.0	0.0	0.0	0.0	OR7E157P	chr8	unprocessed_pseudogene	olfactory receptor, family 7, subfamily E, member 157 pseudogene
ENSG00000204564.11	2.57	2.36	3.6	3.52	4.02	3.89	3.05	3.32	4.94	3.99	4.65	3.71	4.67	5.01	3.24	3.53	5.43	4.92	C6orf136	chr6	protein_coding	chromosome 6 open reading frame 136
ENSG00000174547.13	3.57	4.18	6.21	6.35	7.15	5.39	4.29	5.56	5.21	4.72	5.31	4.62	4.6	7.75	5.52	4.76	6.92	5.97	MRPL11	chr11	protein_coding	mitochondrial ribosomal protein L11
ENSG00000242889.3	1.12	0.28	1.03	0.96	0.59	0.27	0.9	1.27	1.39	0.82	0.75	1.05	0.73	0.57	0.37	0.89	0.85	0.83	RN7SL449P	chr17	misc_RNA	RNA, 7SL, cytoplasmic 449, pseudogene
ENSG00000267629.3	0.01	0.01	0.0	0.0	0.02	0.0	0.07	0.0	0.01	0.0	0.02	0.01	0.01	0.01	0.02	0.02	0.01	0.03	AC138430.4	chr19	processed_transcript	--
ENSG00000167914.10	0.14	0.04	0.04	0.21	0.01	0.01	0.04	0.06	0.05	0.01	0.23	0.31	0.0	0.02	0.01	0.03	0.08	0.03	GSDMA	chr17	protein_coding	gasdermin A
ENSG00000231652.2	0.03	0.04	0.03	0.04	0.08	0.01	0.0	0.07	0.03	0.04	0.0	0.05	0.0	0.02	0.0	0.0	0.0	0.11	RP11-553A21.3	chr6	antisense	--
ENSG00000236334.2	0.72	0.62	0.67	0.71	1.15	1.56	0.08	0.12	0.04	0.06	0.27	0.12	0.18	0.03	0.09	0.02	0.02	0.02	PPIAL4G	chr1	protein_coding	peptidylprolyl isomerase A (cyclophilin A)-like 4G
ENSG00000231795.1	1.43	1.01	1.24	1.41	0.71	1.03	1.44	1.61	1.22	1.7	1.95	3.07	1.0	2.22	1.03	2.25	1.92	2.92	ITCH-IT1	chr20	sense_intronic	ITCH intronic transcript 1
ENSG00000166558.10	0.0	0.0	0.0	0.0	0.0	0.01	0.0	0.0	0.0	0.0	0.0	0.0	0.0	0.02	0.0	0.0	0.0	0.02	SLC38A8	chr16	protein_coding	solute carrier family 38, member 8
ENSG00000269933.1	0.0	0.0	0.0	0.0	0.1	0.12	0.0	0.0	0.0	0.0	0.0	0.0	0.0	0.0	0.0	0.0	0.0	0.0	RP3-333A15.2	chr1	sense_intronic	--
ENSG00000090581.9	5.56	6.8	9.82	9.29	10.67	9.1	7.93	5.92	10.74	10.25	8.17	9.37	7.13	12.44	9.56	10.75	16.63	11.36	GNPTG	chr16	protein_coding	N-acetylglucosamine-1-phosphate transferase, gamma subunit
ENSG00000234031.1	0.0	0.0	0.0	0.0	0.0	0.07	0.0	0.0	0.0	0.0	0.0	0.0	0.0	0.0	0.0	0.0	0.0	0.0	RPS3AP44	chr13	processed_pseudogene	ribosomal protein S3a pseudogene 44
ENSG00000279059.1	2.19	2.25	1.53	1.79	3.53	3.36	0.6	1.02	0.64	0.21	0.99	0.56	1.0	1.05	0.88	0.54	0.61	0.74	RP11-257O5.2	chr17	TEC	--
ENSG00000100865.14	2.84	3.06	4.91	5.48	5.02	6.1	3.44	3.23	4.59	4.69	6.15	5.02	3.48	4.11	4.76	4.64	7.86	5.38	CINP	chr14	protein_coding	cyclin-dependent kinase 2 interacting protein
ENSG00000057593.13	0.01	0.03	0.01	0.01	0.01	0.04	0.02	0.01	0.02	0.01	0.0	0.0	0.0	0.01	0.01	0.01	0.01	0.05	F7	chr13	protein_coding	coagulation factor VII (serum prothrombin conversion accelerator)
ENSG00000250456.1	0.0	0.0	0.0	0.0	0.0	0.0	0.0	0.01	0.0	0.0	0.0	0.0	0.0	0.0	0.0	0.0	0.0	0.0	AC006552.1	chr4	lincRNA	--
ENSG00000229151.1	1.63	0.7	1.35	1.82	1.64	1.26	0.14	0.25	0.52	0.13	0.76	0.35	0.55	0.46	0.81	0.14	0.49	0.29	RP11-348F1.3	chrX	antisense	--
ENSG00000213079.9	14.29	13.81	14.02	14.6	14.47	13.85	10.71	14.85	17.48	15.86	14.77	15.98	15.71	20.25	12.22	13.71	15.35	21.2	SCAF8	chr6	protein_coding	SR-related CTD-associated factor 8
ENSG00000271410.1	0.0	0.0	0.02	0.08	0.0	0.0	0.0	0.0	0.0	0.0	0.0	0.0	0.0	0.0	0.0	0.0	0.0	0.0	RP11-506H20.2	chr5	processed_pseudogene	--
ENSG00000159322.17	14.75	19.44	20.96	18.1	17.39	15.95	14.82	17.3	21.04	24.42	19.27	21.67	23.09	23.35	25.08	28.42	29.03	27.25	ADPGK	chr15	protein_coding	ADP-dependent glucokinase
ENSG00000177468.6	0.0	0.0	0.0	0.0	0.0	0.01	0.0	0.0	0.0	0.0	0.0	0.0	0.0	0.0	0.01	0.0	0.0	0.0	OLIG3	chr6	protein_coding	oligodendrocyte transcription factor 3
ENSG00000149289.10	0.29	0.57	0.38	0.39	0.35	0.44	0.63	0.36	0.24	1.27	0.55	0.75	2.88	0.37	0.51	0.6	0.39	0.92	ZC3H12C	chr11	protein_coding	zinc finger CCCH-type containing 12C
ENSG00000236035.2	0.0	0.0	0.0	0.0	0.0	0.0	0.0	0.0	0.0	0.0	0.0	0.0	0.0	0.0	0.0	0.0	0.06	0.0	RP11-90O23.1	chr1	processed_pseudogene	--
ENSG00000186301.8	0.13	0.09	0.15	0.18	0.17	0.24	0.01	0.06	0.24	0.21	0.19	0.1	0.06	0.04	0.18	0.08	0.13	0.09	MST1P2	chr1	unprocessed_pseudogene	macrophage stimulating 1 (hepatocyte growth factor-like) pseudogene 2
ENSG00000210164.1	48.52	43.85	30.98	43.62	89.31	38.84	54.54	138.14	73.47	39.52	16.05	19.06	54.32	51.66	123.47	214.45	62.89	132.34	MT-TG	chrM	Mt_tRNA	mitochondrially encoded tRNA glycine
ENSG00000162300.11	4.81	5.62	7.8	6.56	8.16	6.55	3.45	5.92	8.39	5.95	6.32	5.81	5.45	7.17	6.72	6.1	9.54	8.06	ZFPL1	chr11	protein_coding	zinc finger protein-like 1
ENSG00000205488.8	0.01	0.0	0.01	0.0	0.0	0.0	0.0	0.0	0.0	0.0	0.01	0.0	0.0	0.0	0.0	0.0	0.0	0.0	CALML3-AS1	chr10	antisense	CALML3 antisense RNA 1
ENSG00000269964.2	0.0	0.0	0.0	0.01	0.0	0.01	0.0	0.0	0.0	0.0	0.0	0.0	0.0	0.0	0.0	0.0	0.0	0.0	MEI4	chr6	protein_coding	meiosis-specific 4 homolog (S. cerevisiae)
ENSG00000278617.1	0.0	0.0	0.0	0.0	0.0	0.24	0.0	0.0	0.0	0.0	0.0	0.0	0.0	0.0	0.0	0.0	0.0	0.0	MIR8074	chr19	miRNA	microRNA 8074
ENSG00000162706.12	0.03	0.0	0.01	0.0	0.02	0.0	0.02	0.0	0.0	0.0	0.0	0.0	0.0	0.0	0.0	0.0	0.0	0.0	CADM3	chr1	protein_coding	cell adhesion molecule 3
ENSG00000138594.12	9.33	9.79	7.47	8.3	8.94	8.0	4.03	7.6	6.23	4.92	6.21	5.84	6.75	6.34	9.35	5.99	9.24	5.14	TMOD3	chr15	protein_coding	tropomodulin 3 (ubiquitous)
ENSG00000280189.1	0.01	0.0	0.0	0.0	0.0	0.0	0.03	0.0	0.0	0.0	0.01	0.0	0.0	0.0	0.0	0.0	0.0	0.0	RP11-491F9.2	chr16	TEC	--
ENSG00000132356.11	8.9	8.14	5.55	6.55	6.85	6.71	3.11	7.06	6.51	5.31	7.74	5.62	8.0	6.45	6.16	5.11	6.05	6.27	PRKAA1	chr5	protein_coding	protein kinase, AMP-activated, alpha 1 catalytic subunit
ENSG00000234705.1	0.75	0.87	0.94	0.64	0.95	0.7	0.06	0.0	0.22	0.06	0.38	0.3	0.31	0.62	0.26	0.57	0.86	0.19	HMGA1P4	chr9	antisense	high mobility group AT-hook 1 pseudogene 4
ENSG00000236287.7	13.45	13.19	9.12	11.01	10.64	10.45	3.18	9.32	5.64	5.12	8.39	5.68	9.14	6.75	8.53	7.0	7.65	6.86	ZBED5	chr11	protein_coding	zinc finger, BED-type containing 5
ENSG00000198812.4	0.11	0.0	0.0	0.0	0.0	0.0	0.0	0.0	0.0	0.0	0.0	0.0	0.0	0.0	0.0	0.0	0.0	0.0	LRRC10	chr12	protein_coding	leucine rich repeat containing 10
ENSG00000232859.9	0.95	0.67	0.8	1.45	1.2	1.2	0.52	0.62	0.85	0.43	1.07	0.93	1.48	1.13	0.85	0.51	0.88	0.88	LYRM9	chr17	protein_coding	LYR motif containing 9
ENSG00000270307.1	0.0	0.0	0.0	0.0	0.0	0.0	0.0	0.0	0.0	0.0	0.03	0.0	0.0	0.0	0.0	0.0	0.0	0.0	MTATP6P2	chr5	processed_pseudogene	mitochondrially encoded ATP synthase 6 pseudogene 2
ENSG00000268758.5	1.52	1.08	2.06	2.1	1.95	1.63	0.36	0.49	0.53	0.18	0.63	0.22	1.92	1.01	0.65	0.31	0.88	0.76	ADGRE4P	chr19	transcribed_unprocessed_pseudogene	adhesion G protein-coupled receptor E4, pseudogene
ENSG00000070540.12	2.51	3.09	3.54	4.29	3.43	2.08	3.67	2.57	4.56	8.0	4.49	6.17	6.63	5.32	4.25	6.25	8.32	7.45	WIPI1	chr17	protein_coding	WD repeat domain, phosphoinositide interacting 1
ENSG00000148516.21	3.6	2.81	2.02	2.41	2.32	2.3	2.8	2.36	2.72	2.14	5.14	2.18	4.83	2.86	1.36	1.31	1.8	2.88	ZEB1	chr10	protein_coding	zinc finger E-box binding homeobox 1
ENSG00000228060.1	0.04	0.0	0.0	0.0	0.08	0.0	0.0	0.0	0.0	0.0	0.0	0.04	0.04	0.04	0.0	0.04	0.0	0.04	RP11-69E11.8	chr1	antisense	--
ENSG00000078081.7	0.17	0.09	0.26	0.19	0.16	0.29	0.17	0.31	0.18	0.33	0.46	0.23	0.35	0.52	0.26	0.4	0.43	0.6	LAMP3	chr3	protein_coding	lysosomal-associated membrane protein 3
ENSG00000235437.7	4.65	3.94	4.34	6.1	5.28	5.55	2.44	3.77	3.01	2.03	2.68	2.7	2.61	3.42	2.76	2.04	3.29	3.41	LINC01278	chrX	processed_transcript	long intergenic non-protein coding RNA 1278
ENSG00000068028.17	8.17	9.18	13.34	12.27	16.47	10.92	8.92	11.11	13.4	10.92	13.61	12.55	12.43	12.1	10.48	7.25	11.63	10.69	RASSF1	chr3	protein_coding	Ras association (RalGDS/AF-6) domain family member 1
ENSG00000051341.13	0.11	0.12	0.13	0.22	0.09	0.09	0.14	0.18	0.12	0.16	0.09	0.13	0.1	0.05	0.2	0.17	0.13	0.18	POLQ	chr3	protein_coding	polymerase (DNA directed), theta
ENSG00000267512.1	0.25	0.23	0.0	0.0	0.23	0.21	0.0	0.06	0.04	0.0	0.14	0.04	0.0	0.0	0.0	0.05	0.0	0.14	CTC-250I14.3	chr19	antisense	--
ENSG00000120075.5	0.0	0.0	0.0	0.01	0.0	0.0	0.19	0.01	0.0	0.0	0.03	0.0	0.0	0.0	0.0	0.0	0.0	0.0	HOXB5	chr17	protein_coding	homeobox B5
ENSG00000277050.1	0.04	0.0	0.0	0.07	0.07	0.1	0.0	0.0	0.0	0.0	0.04	0.0	0.0	0.0	0.0	0.0	0.0	0.0	RP11-102G14.1	chr14	antisense	--
ENSG00000250961.1	0.0	0.03	0.0	0.02	0.0	0.0	0.05	0.0	0.0	0.0	0.0	0.0	0.0	0.0	0.0	0.0	0.0	0.02	CTD-2023N9.1	chr5	antisense	--
ENSG00000113716.12	4.39	4.71	6.32	6.18	6.88	5.91	8.09	6.45	9.94	11.74	8.81	9.93	11.09	9.62	6.29	8.09	7.46	10.9	HMGXB3	chr5	protein_coding	HMG box domain containing 3
ENSG00000250011.1	0.04	0.04	0.03	0.03	0.03	0.03	0.0	0.0	0.0	0.0	0.0	0.0	0.0	0.0	0.03	0.03	0.04	0.04	HMGB1P3	chr2	processed_pseudogene	high mobility group box 1 pseudogene 3
ENSG00000167962.12	4.04	4.63	6.29	6.27	6.23	5.73	5.58	5.52	9.49	8.21	7.53	7.35	7.61	9.16	6.36	8.03	10.1	9.05	ZNF598	chr16	protein_coding	zinc finger protein 598
ENSG00000269489.1	0.0	0.0	0.03	0.0	0.0	0.0	0.0	0.0	0.0	0.0	0.0	0.0	0.0	0.0	0.0	0.0	0.0	0.0	RP11-98D18.17	chr1	lincRNA	--
ENSG00000154342.5	0.0	0.0	0.0	0.0	0.0	0.01	0.04	0.02	0.0	0.0	0.0	0.0	0.0	0.0	0.0	0.0	0.0	0.0	WNT3A	chr1	protein_coding	wingless-type MMTV integration site family, member 3A
ENSG00000207109.1	2.32	2.29	0.8	0.57	0.31	1.13	0.62	5.66	2.36	0.57	1.86	1.16	1.5	2.34	2.48	2.16	1.93	0.63	SNORD38	chr3	snoRNA	--
ENSG00000243609.1	1.76	1.43	2.84	2.81	3.43	4.02	3.72	5.14	4.32	6.24	5.16	6.2	4.56	4.73	5.78	5.06	3.69	5.64	RPS2P44	chr16	processed_pseudogene	ribosomal protein S2 pseudogene 44
ENSG00000276213.1	0.41	0.28	0.2	0.63	0.23	0.14	0.08	0.8	0.0	0.35	0.15	0.29	0.15	0.08	0.08	0.53	0.24	0.62	Metazoa_SRP	chr7	misc_RNA	--
ENSG00000176208.8	0.8	0.65	0.43	0.69	0.58	0.7	0.43	0.82	0.74	0.59	0.89	0.75	1.0	0.75	0.71	0.65	0.67	0.83	ATAD5	chr17	protein_coding	ATPase family, AAA domain containing 5
ENSG00000150594.6	0.05	0.09	0.17	0.38	0.22	0.09	0.25	0.04	0.01	0.02	0.04	0.03	0.06	0.08	0.18	0.2	0.49	0.31	ADRA2A	chr10	protein_coding	adrenoceptor alpha 2A
ENSG00000237439.1	0.0	0.0	0.0	0.0	0.0	0.0	0.1	0.0	0.0	0.0	0.0	0.0	0.0	0.0	0.0	0.0	0.0	0.0	RP1-127L4.10	chr22	transcribed_unprocessed_pseudogene	--
ENSG00000182149.20	10.16	10.58	13.86	13.14	14.17	11.62	10.14	11.94	14.31	17.57	17.13	15.32	16.4	15.12	12.67	13.67	13.05	17.26	IST1	chr16	protein_coding	increased sodium tolerance 1 homolog (yeast)
ENSG00000278974.1	0.0	0.0	0.0	0.0	0.0	0.0	0.0	0.0	0.0	0.0	0.0	0.0	0.0	0.0	0.03	0.0	0.0	0.0	RP11-756P10.6	chr4	TEC	--
ENSG00000166548.15	2.45	4.11	3.84	3.79	3.45	3.4	1.84	2.18	2.15	1.89	3.21	2.96	2.07	2.55	5.48	4.25	4.06	2.29	TK2	chr16	protein_coding	thymidine kinase 2, mitochondrial
ENSG00000270382.1	0.08	0.0	0.0	0.0	0.0	0.0	0.0	0.0	0.0	0.0	0.0	0.0	0.0	0.0	0.0	0.0	0.0	0.0	RP1-152L7.9	chr6	processed_pseudogene	--
ENSG00000273373.1	1.65	1.69	1.24	1.53	1.57	1.69	0.22	0.73	1.26	0.21	0.2	0.37	0.3	0.54	1.06	0.52	0.44	0.36	RP5-1074L1.4	chr1	antisense	--
ENSG00000261124.1	0.0	0.0	0.0	0.0	0.0	0.0	0.04	0.0	0.0	0.0	0.13	0.0	0.0	0.0	0.0	0.0	0.0	0.04	AC135050.5	chr16	antisense	--
ENSG00000222958.1	0.0	0.0	0.0	0.0	0.53	0.24	0.27	0.0	0.23	0.0	0.0	0.25	0.0	0.0	0.0	0.0	0.0	0.0	MIR1913	chr6	miRNA	microRNA 1913
ENSG00000232698.1	0.05	0.06	0.16	0.17	0.05	0.04	0.14	0.0	0.12	0.17	0.0	0.0	0.04	0.0	0.0	0.0	0.1	0.28	AP001058.3	chr21	lincRNA	--
ENSG00000267627.5	0.06	0.0	0.03	0.05	0.0	0.0	0.06	0.04	0.02	0.11	0.0	0.0	0.0	0.0	0.0	0.0	0.03	0.0	RP11-905K4.1	chr18	lincRNA	--
ENSG00000270099.1	0.0	0.05	0.04	0.12	0.0	0.08	0.13	0.23	0.04	0.04	0.04	0.0	0.08	0.05	0.13	0.13	0.14	0.04	RP11-248J23.7	chr10	protein_coding	--
ENSG00000124831.18	17.2	15.31	14.83	15.13	14.55	13.57	12.27	19.37	18.87	25.54	15.74	21.74	22.29	23.1	19.92	23.8	28.07	23.57	LRRFIP1	chr2	protein_coding	leucine rich repeat (in FLII) interacting protein 1
ENSG00000222858.1	5.23	4.88	4.02	5.09	2.07	2.76	1.17	1.51	0.2	3.84	5.81	5.2	3.16	0.75	2.79	1.39	0.48	1.89	RNU6-920P	chr17	snRNA	RNA, U6 small nuclear 920, pseudogene
ENSG00000223872.1	0.0	0.0	0.0	0.04	0.0	0.0	0.0	0.0	0.0	0.0	0.0	0.0	0.0	0.0	0.0	0.0	0.0	0.04	AC006372.5	chr7	lincRNA	--
ENSG00000259672.1	0.0	0.0	0.0	0.0	0.0	0.0	0.0	0.0	0.0	0.0	0.0	0.0	0.03	0.0	0.0	0.0	0.0	0.0	RP11-69G7.1	chr15	lincRNA	--
ENSG00000251593.1	0.0	0.0	0.0	0.0	0.0	0.0	0.0	0.0	0.0	0.0	0.0	0.01	0.0	0.0	0.0	0.0	0.0	0.0	MSNP1	chr5	processed_pseudogene	moesin pseudogene 1
ENSG00000272949.1	0.21	0.12	0.11	0.09	0.27	0.15	0.19	0.13	0.11	0.09	0.37	0.18	0.27	0.23	0.11	0.11	0.28	0.2	RP11-514P8.8	chr7	processed_transcript	--
ENSG00000251600.5	0.06	0.1	0.06	0.03	0.05	0.07	0.09	0.01	0.01	0.01	0.0	0.0	0.09	0.02	0.07	0.07	0.06	0.2	RP11-673E1.1	chr4	lincRNA	--
ENSG00000135318.11	0.45	1.19	0.93	0.85	1.44	1.35	0.14	0.43	0.33	0.12	0.64	0.51	0.18	0.35	0.27	0.29	0.22	0.15	NT5E	chr6	protein_coding	5'-nucleotidase, ecto (CD73)
ENSG00000257407.1	0.0	0.0	0.0	0.0	0.0	0.0	0.0	0.0	0.0	0.0	0.0	0.0	0.0	0.06	0.0	0.0	0.0	0.0	RP11-1028N23.4	chr12	lincRNA	--
ENSG00000213471.8	0.13	0.07	0.22	0.14	0.1	0.21	0.17	0.07	0.12	0.01	0.16	0.07	0.07	0.23	0.05	0.07	0.04	0.03	TTLL13P	chr15	unitary_pseudogene	tubulin tyrosine ligase-like family member 13, pseudogene
ENSG00000187735.12	7.47	7.2	5.92	6.44	5.28	5.82	3.92	7.66	7.46	5.03	5.28	5.45	4.94	6.09	6.19	6.19	6.91	6.6	TCEA1	chr8	protein_coding	transcription elongation factor A (SII), 1
ENSG00000262020.1	0.0	0.04	0.0	0.0	0.0	0.0	0.0	0.0	0.0	0.0	0.0	0.0	0.0	0.0	0.0	0.0	0.0	0.0	RP11-66H6.3	chr16	antisense	--
ENSG00000254286.5	0.45	0.36	0.46	0.76	0.29	0.59	0.11	0.17	0.11	0.03	0.31	0.21	0.23	0.22	0.11	0.04	0.15	0.17	RP11-89K10.1	chr8	antisense	--
ENSG00000232536.1	0.04	0.0	0.04	0.11	0.04	0.0	0.65	0.05	0.14	0.41	0.41	0.11	0.36	0.09	0.0	0.12	0.34	0.33	RP11-74C1.4	chr1	sense_intronic	--
ENSG00000231043.3	0.0	0.0	0.0	0.0	0.0	0.0	0.0	0.0	0.0	0.01	0.01	0.0	0.0	0.0	0.0	0.0	0.0	0.0	AC007238.1	chr2	processed_pseudogene	--
ENSG00000174151.14	2.89	2.62	3.54	3.79	4.63	4.15	1.11	1.84	2.69	1.44	1.43	1.62	1.31	2.85	1.68	1.43	1.5	1.43	CYB561D1	chr1	protein_coding	cytochrome b561 family, member D1
ENSG00000184949.15	0.0	0.01	0.0	0.02	0.01	0.0	0.02	0.01	0.01	0.0	0.01	0.02	0.01	0.01	0.01	0.0	0.0	0.01	FAM227A	chr22	protein_coding	family with sequence similarity 227, member A
ENSG00000157617.16	1.08	1.22	1.54	1.22	1.28	1.45	0.73	0.72	0.9	0.74	0.87	0.82	0.95	0.9	1.46	1.2	1.17	0.69	C2CD2	chr21	protein_coding	C2 calcium-dependent domain containing 2
ENSG00000264911.1	0.1	0.04	0.11	0.18	0.19	0.21	0.39	0.21	0.14	0.27	0.26	0.18	0.06	0.07	0.26	0.16	0.27	0.1	RP11-107K17.2	chr18	processed_pseudogene	--
ENSG00000267645.5	0.06	0.05	0.13	0.13	0.23	0.1	0.16	0.07	0.15	0.09	0.15	0.12	0.09	0.12	0.05	0.04	0.1	0.12	POLR2J2	chr7	protein_coding	polymerase (RNA) II (DNA directed) polypeptide J2
ENSG00000221870.2	0.0	0.0	0.0	0.0	0.0	0.0	0.0	0.01	0.0	0.0	0.0	0.0	0.0	0.0	0.0	0.0	0.0	0.0	TMEM257	chrX	protein_coding	transmembrane protein 257
ENSG00000226516.7	0.0	0.0	0.0	0.0	0.0	0.0	0.0	0.0	0.02	0.0	0.0	0.0	0.0	0.0	0.0	0.0	0.0	0.0	FAM138B	chr2	lincRNA	family with sequence similarity 138, member B
ENSG00000167676.4	0.25	0.04	0.01	0.01	0.01	0.01	0.07	0.06	0.01	0.06	0.05	0.02	0.06	0.0	0.0	0.0	0.03	0.04	PLIN4	chr19	protein_coding	perilipin 4
ENSG00000170011.13	0.0	0.0	0.0	0.0	0.0	0.0	0.0	0.0	0.01	0.0	0.0	0.0	0.0	0.0	0.0	0.0	0.0	0.0	MYRIP	chr3	protein_coding	myosin VIIA and Rab interacting protein
ENSG00000121361.3	0.1	0.02	0.0	0.0	0.0	0.0	0.0	0.0	0.0	0.0	0.0	0.0	0.0	0.0	0.0	0.0	0.0	0.0	KCNJ8	chr12	protein_coding	potassium channel, inwardly rectifying subfamily J, member 8
ENSG00000227620.4	0.03	0.0	0.0	0.0	0.0	0.0	0.0	0.0	0.0	0.0	0.0	0.03	0.0	0.0	0.0	0.0	0.0	0.0	ALG1L8P	chr11	unprocessed_pseudogene	asparagine-linked glycosylation 1-like 8, pseudogene
ENSG00000224769.1	0.08	0.02	0.14	0.21	0.16	0.03	0.13	0.0	0.01	0.0	0.11	0.06	0.14	0.0	0.0	0.0	0.0	0.0	AC069213.1	chr3	unprocessed_pseudogene	--
ENSG00000166483.10	1.72	0.98	0.87	1.58	1.28	1.05	0.77	2.33	1.83	1.46	1.07	1.29	1.8	2.27	0.89	1.23	0.96	1.96	WEE1	chr11	protein_coding	WEE1 G2 checkpoint kinase
ENSG00000264423.2	0.0	0.0	0.24	0.06	0.0	0.0	0.07	0.0	0.18	0.19	0.21	0.26	0.14	0.0	0.14	0.21	0.07	0.07	RN7SL718P	chr19	misc_RNA	RNA, 7SL, cytoplasmic 718, pseudogene
ENSG00000142945.12	0.09	0.13	0.19	0.32	0.22	0.16	0.17	0.17	0.15	0.27	0.13	0.21	0.06	0.17	0.22	0.12	0.08	0.32	KIF2C	chr1	protein_coding	kinesin family member 2C
ENSG00000162104.9	3.4	2.87	4.69	4.41	4.83	4.6	2.04	3.34	5.37	2.44	3.17	3.86	2.7	3.57	4.13	3.25	4.23	2.97	ADCY9	chr16	protein_coding	adenylate cyclase 9
ENSG00000280113.1	0.0	0.08	0.03	0.0	0.13	0.03	0.0	0.0	0.0	0.0	0.07	0.0	0.06	0.0	0.1	0.0	0.03	0.03	AL357140.1	chr1	protein_coding	--
ENSG00000220981.1	0.56	0.32	0.23	0.24	0.77	0.48	0.0	0.0	0.22	0.24	0.26	0.24	0.0	0.0	0.26	0.0	0.54	0.0	AL391384.1	chr13	miRNA	--
ENSG00000213139.7	1.68	1.12	1.25	1.21	1.38	1.29	0.66	0.66	0.75	0.14	0.4	0.37	0.46	0.75	0.56	0.43	0.54	0.44	CRYGS	chr3	protein_coding	crystallin, gamma S
ENSG00000157014.10	10.7	10.6	13.32	13.78	14.25	13.6	7.82	10.9	14.54	11.91	13.27	12.95	13.48	14.99	11.13	11.63	12.66	13.19	TATDN2	chr3	protein_coding	TatD DNase domain containing 2
ENSG00000166073.8	0.01	0.01	0.0	0.01	0.02	0.0	0.01	0.01	0.02	0.02	0.0	0.0	0.03	0.0	0.0	0.01	0.01	0.01	GPR176	chr15	protein_coding	G protein-coupled receptor 176
ENSG00000223356.1	0.53	0.55	0.73	0.9	1.17	0.77	1.98	0.97	1.21	1.54	1.43	1.15	1.29	1.71	0.69	1.43	1.33	1.4	RP11-66D17.5	chr1	antisense	--
ENSG00000106992.17	1.67	0.81	1.15	1.57	1.71	0.92	1.17	1.24	1.18	0.87	2.15	1.64	1.87	1.5	0.79	1.03	1.32	1.61	AK1	chr9	protein_coding	adenylate kinase 1
ENSG00000206846.1	0.24	0.0	0.39	0.0	0.45	0.42	0.23	0.0	0.0	0.21	0.0	0.42	0.0	0.25	0.0	0.0	0.0	0.23	Y_RNA	chr15	misc_RNA	--
ENSG00000114349.9	0.0	0.0	0.0	0.0	0.0	0.01	0.09	0.0	0.0	0.01	0.04	0.01	0.0	0.0	0.0	0.0	0.01	0.01	GNAT1	chr3	protein_coding	guanine nucleotide binding protein (G protein), alpha transducing activity polypeptide 1
ENSG00000183048.11	0.02	0.03	0.05	0.07	0.06	0.04	0.01	0.01	0.13	0.01	0.01	0.01	0.01	0.02	0.05	0.02	0.02	0.03	SLC25A10	chr17	protein_coding	solute carrier family 25 (mitochondrial carrier; dicarboxylate transporter), member 10
ENSG00000228546.2	0.86	1.41	0.74	1.25	1.24	1.1	0.29	1.34	2.08	0.31	0.51	0.27	1.22	0.56	0.86	0.85	0.65	0.93	CTA-313A17.3	chr7	unprocessed_pseudogene	--
ENSG00000260264.1	0.0	0.0	0.0	0.0	0.0	0.0	0.18	0.0	0.04	0.0	0.02	0.0	0.0	0.0	0.02	0.0	0.0	0.0	AC004125.3	chr16	lincRNA	--
ENSG00000237214.3	0.0	0.0	0.0	0.0	0.0	0.0	0.0	0.0	0.0	0.0	0.0	0.0	0.0	0.0	0.04	0.0	0.04	0.0	RP11-12M9.3	chr22	processed_pseudogene	--
ENSG00000240014.3	0.08	0.0	0.0	0.0	0.45	0.14	0.08	0.1	0.0	0.0	0.0	0.0	0.0	0.0	0.0	0.07	0.0	0.08	RN7SL254P	chr4	misc_RNA	RNA, 7SL, cytoplasmic 254, pseudogene
ENSG00000277635.1	0.0	0.0	0.0	0.0	0.0	0.0	0.0	0.11	0.07	0.0	0.08	0.0	0.08	0.0	0.0	0.0	0.0	0.0	Metazoa_SRP	chr3	misc_RNA	--
ENSG00000259299.1	0.0	0.0	0.0	0.0	0.0	0.0	0.01	0.0	0.0	0.0	0.0	0.0	0.0	0.0	0.01	0.0	0.0	0.01	RP11-37J13.1	chr15	processed_pseudogene	--
ENSG00000228793.1	0.03	0.03	0.0	0.0	0.0	0.0	0.0	0.0	0.0	0.0	0.0	0.03	0.0	0.0	0.0	0.0	0.0	0.0	RP1-223B1.1	chr6	lincRNA	--
ENSG00000232628.5	0.0	0.0	0.02	0.1	0.08	0.17	0.0	0.0	0.0	0.0	0.03	0.0	0.0	0.0	0.0	0.0	0.0	0.0	RP11-365O16.3	chr1	sense_intronic	--
ENSG00000207460.1	3.24	0.86	0.8	2.55	1.38	2.13	1.17	0.0	0.79	1.71	0.93	0.65	1.58	0.75	1.16	0.69	0.24	0.71	SNORD116-19	chr15	snoRNA	small nucleolar RNA, C/D box 116-19
ENSG00000270170.1	4.74	4.68	6.5	8.16	6.66	5.26	3.48	7.04	12.11	6.77	4.45	7.3	5.15	11.76	6.56	5.66	9.22	7.63	NCBP2-AS2	chr3	protein_coding	NCBP2 antisense RNA 2 (head to head)
ENSG00000173862.3	0.3	0.27	0.24	0.22	0.38	0.11	0.04	0.05	0.07	0.09	0.06	0.08	0.06	0.02	0.02	0.04	0.02	0.06	RP11-89N17.1	chr7	lincRNA	--
ENSG00000101470.9	0.16	0.0	0.13	0.22	0.29	0.13	0.24	0.13	0.27	0.16	0.07	0.02	0.09	0.11	0.02	0.46	0.3	0.05	TNNC2	chr20	protein_coding	troponin C type 2 (fast)
ENSG00000182575.7	0.02	0.0	0.0	0.0	0.0	0.0	0.12	0.0	0.0	0.01	0.04	0.0	0.0	0.02	0.0	0.0	0.0	0.01	NXPH3	chr17	protein_coding	neurexophilin 3
ENSG00000206888.1	0.86	1.48	1.55	2.01	1.98	2.19	0.4	2.6	2.88	1.1	1.0	1.68	2.13	5.18	1.0	0.8	2.07	2.23	RNU6-48P	chr1	snRNA	RNA, U6 small nuclear 48, pseudogene
ENSG00000238735.1	0.74	0.85	0.6	1.26	1.02	0.95	0.35	0.0	0.29	0.63	0.35	0.32	0.33	0.0	0.34	0.0	0.0	0.0	RNU7-113P	chr2	snRNA	RNA, U7 small nuclear 113 pseudogene
ENSG00000223908.5	0.0	0.0	0.0	0.0	0.14	0.06	0.0	0.0	0.0	0.0	0.0	0.0	0.0	0.0	0.0	0.0	0.0	0.0	AC068657.2	chr5	processed_pseudogene	--
ENSG00000177738.3	1.22	1.42	1.82	1.46	2.28	1.77	1.0	1.18	1.43	1.74	1.61	1.29	1.88	2.56	1.29	1.6	1.6	1.84	CTD-2201E18.3	chr5	sense_overlapping	--
ENSG00000235997.2	0.05	0.01	0.02	0.0	0.02	0.01	0.02	0.01	0.0	0.0	0.02	0.0	0.0	0.0	0.0	0.0	0.02	0.0	AC109642.1	chr2	lincRNA	--
ENSG00000257636.6	0.0	0.0	0.0	0.0	0.0	0.01	0.0	0.0	0.0	0.0	0.0	0.0	0.0	0.0	0.0	0.0	0.0	0.0	RP11-1103G16.1	chr14	antisense	--
ENSG00000171227.6	0.06	0.0	0.01	0.02	0.02	0.03	0.0	0.0	0.02	0.0	0.08	0.02	0.0	0.01	0.01	0.0	0.0	0.0	TMEM37	chr2	protein_coding	transmembrane protein 37
ENSG00000139832.4	1.16	1.48	1.51	1.18	1.03	0.86	5.14	5.16	5.66	14.01	7.01	6.63	13.04	9.42	6.28	11.4	14.47	6.83	RAB20	chr13	protein_coding	RAB20, member RAS oncogene family
ENSG00000178802.17	2.06	1.6	1.92	2.51	2.9	2.54	0.76	0.88	1.5	0.87	1.72	1.08	1.52	1.68	1.37	1.03	1.55	1.23	MPI	chr15	protein_coding	mannose phosphate isomerase
ENSG00000150093.18	47.66	39.1	36.14	40.53	35.8	24.34	28.66	43.78	28.72	25.33	30.32	27.36	26.8	29.32	32.44	27.55	41.07	34.08	ITGB1	chr10	protein_coding	integrin, beta 1 (fibronectin receptor, beta polypeptide, antigen CD29 includes MDF2, MSK12)
ENSG00000076716.8	0.17	0.03	0.06	0.15	0.06	0.12	0.12	0.04	0.1	0.12	0.19	0.18	0.07	0.05	0.09	0.09	0.08	0.24	GPC4	chrX	protein_coding	glypican 4
ENSG00000114841.17	5.5	5.1	6.53	6.88	6.95	7.19	5.22	5.16	6.33	4.91	7.36	5.7	7.58	6.81	6.17	5.39	5.82	6.18	DNAH1	chr3	protein_coding	dynein, axonemal, heavy chain 1
ENSG00000159251.6	9.39	0.43	0.0	0.0	0.0	0.0	0.0	0.2	0.0	0.0	0.01	0.0	0.0	0.0	0.0	0.0	0.0	0.0	ACTC1	chr15	protein_coding	actin, alpha, cardiac muscle 1
ENSG00000181029.8	0.23	0.24	0.19	0.19	0.31	0.33	0.08	0.16	0.26	0.36	0.4	0.36	0.49	0.22	0.28	0.43	0.54	0.34	TRAPPC5	chr19	protein_coding	trafficking protein particle complex 5
ENSG00000203664.6	0.0	0.0	0.0	0.0	0.0	0.0	0.14	0.0	0.0	0.02	0.0	0.0	0.0	0.0	0.0	0.0	0.0	0.0	OR2W5	chr1	transcribed_unprocessed_pseudogene	olfactory receptor, family 2, subfamily W, member 5 (gene/pseudogene)
ENSG00000227953.6	0.14	0.16	0.16	0.2	0.29	0.28	0.1	0.0	0.13	0.04	0.05	0.01	0.02	0.0	0.02	0.02	0.04	0.04	LINC01341	chr1	processed_transcript	long intergenic non-protein coding RNA 1341
ENSG00000185825.15	7.46	8.03	14.1	14.57	14.25	12.44	9.29	8.4	13.05	13.93	7.96	12.44	8.63	15.38	12.28	13.01	22.14	13.09	BCAP31	chrX	protein_coding	B-cell receptor-associated protein 31
ENSG00000269293.2	0.95	1.05	0.69	0.83	0.99	0.9	0.56	0.71	0.76	0.59	1.16	1.02	0.78	0.88	0.57	0.55	0.76	1.02	ZSCAN16-AS1	chr6	antisense	ZSCAN16 antisense RNA 1
ENSG00000102978.12	8.15	9.15	11.91	12.43	11.0	10.7	8.39	8.96	11.94	12.2	13.71	11.28	13.87	14.34	11.09	9.75	13.27	12.99	POLR2C	chr16	protein_coding	polymerase (RNA) II (DNA directed) polypeptide C, 33kDa
ENSG00000273958.1	0.0	0.0	0.0	0.04	0.15	0.09	0.0	0.13	0.13	0.09	0.0	0.0	0.0	0.48	0.05	0.2	0.05	0.0	RP11-219B17.3	chr15	lincRNA	--
ENSG00000167286.9	11.95	11.55	15.8	18.29	18.83	15.02	9.34	8.87	18.96	19.09	15.68	17.46	15.96	16.94	7.87	12.68	14.13	20.35	CD3D	chr11	protein_coding	CD3d molecule, delta (CD3-TCR complex)
ENSG00000125482.12	1.98	2.04	1.32	2.28	2.16	1.8	0.9	1.62	1.96	2.05	1.91	2.21	2.58	2.6	1.71	1.97	2.17	2.93	TTF1	chr9	protein_coding	transcription termination factor, RNA polymerase I
ENSG00000168309.16	0.12	0.0	0.0	0.0	0.0	0.0	0.0	0.01	0.0	0.0	0.0	0.0	0.0	0.0	0.0	0.0	0.0	0.0	FAM107A	chr3	protein_coding	family with sequence similarity 107, member A
ENSG00000261864.1	54.01	51.04	54.9	56.31	48.22	47.68	35.49	52.65	38.91	25.66	43.22	34.11	48.0	45.97	31.13	24.43	29.54	35.35	RP11-67A1.2	chr16	processed_transcript	--
ENSG00000071189.21	3.68	3.7	3.13	2.9	2.78	2.92	1.92	2.75	2.45	2.78	3.19	2.96	3.12	2.21	2.94	2.42	2.24	2.83	SNX13	chr7	protein_coding	sorting nexin 13
ENSG00000235888.1	0.13	0.19	0.1	0.06	0.13	0.25	0.06	0.0	0.06	0.01	0.09	0.07	0.12	0.08	0.11	0.09	0.19	0.23	AF064858.8	chr21	lincRNA	--
ENSG00000134186.11	11.03	10.55	6.86	8.56	8.16	8.18	3.82	10.6	10.49	8.96	8.65	10.77	12.44	10.0	7.04	8.48	8.38	9.3	PRPF38B	chr1	protein_coding	pre-mRNA processing factor 38B
ENSG00000225953.2	0.01	0.0	0.0	0.0	0.0	0.01	0.01	0.0	0.0	0.0	0.0	0.0	0.0	0.0	0.0	0.0	0.0	0.0	SATB2-AS1	chr2	antisense	SATB2 antisense RNA 1
ENSG00000270175.1	0.47	0.75	0.62	0.71	0.68	0.61	0.64	0.47	1.33	0.71	0.58	1.03	0.67	0.45	0.55	0.58	0.94	0.28	RP11-793H13.11	chr12	antisense	--
ENSG00000266320.1	1.16	0.22	1.09	0.82	1.42	0.66	0.54	0.94	2.43	1.15	0.54	1.34	1.05	0.39	2.69	1.61	0.19	0.91	MIR3909	chr22	miRNA	microRNA 3909
ENSG00000225447.1	2.76	2.76	1.84	2.3	2.49	2.92	0.84	1.61	3.46	3.65	1.68	2.82	2.93	3.33	3.24	2.12	2.32	2.33	RPS15AP10	chr1	processed_pseudogene	ribosomal protein S15a pseudogene 10
ENSG00000273167.1	3.98	3.43	3.44	4.51	5.47	4.74	4.22	5.51	8.12	9.62	8.81	9.01	10.43	10.19	4.26	5.4	8.98	10.41	RP11-307N16.6	chr13	protein_coding	--
ENSG00000213638.5	1.34	1.51	1.97	2.06	1.37	2.19	0.85	1.27	1.36	2.34	1.97	2.38	2.68	2.64	1.56	2.01	2.42	3.29	ADAT3	chr19	protein_coding	adenosine deaminase, tRNA-specific 3
ENSG00000131944.9	0.23	0.18	0.25	0.23	0.32	0.28	0.15	0.09	0.29	0.37	0.4	0.31	0.18	0.25	0.19	0.21	0.29	0.25	FAAP24	chr19	protein_coding	--
ENSG00000278418.1	0.0	0.0	0.0	0.0	0.27	0.25	0.0	0.0	0.0	0.0	0.0	0.0	0.0	0.0	0.0	0.0	0.29	0.0	MIR6512	chr2	miRNA	microRNA 6512
ENSG00000104442.9	5.29	5.44	4.31	5.61	4.73	4.96	1.82	3.37	2.81	2.37	4.68	2.6	4.55	3.05	2.95	2.32	3.03	2.57	ARMC1	chr8	protein_coding	armadillo repeat containing 1
ENSG00000276427.1	0.0	0.0	0.0	0.0	0.16	0.0	0.0	0.0	0.0	0.0	0.0	0.0	0.0	0.0	0.0	0.0	0.0	0.0	IGLL4P	chr22	unprocessed_pseudogene	immunoglobulin lambda-like polypeptide 4, pseudogene
ENSG00000230508.1	0.0	0.0	0.0	0.0	0.0	0.0	0.15	0.05	0.0	0.07	0.04	0.03	0.0	0.0	0.07	0.04	0.0	0.07	RPL19P21	chrX	processed_pseudogene	ribosomal protein L19 pseudogene 21
ENSG00000223500.1	0.04	0.0	0.04	0.05	0.0	0.02	0.0	0.0	0.0	0.0	0.0	0.0	0.02	0.02	0.0	0.0	0.0	0.0	AC083862.6	chr7	processed_pseudogene	--
ENSG00000070985.13	0.05	0.03	0.02	0.05	0.02	0.04	0.0	0.01	0.01	0.03	0.03	0.01	0.02	0.03	0.02	0.02	0.01	0.02	TRPM5	chr11	protein_coding	transient receptor potential cation channel, subfamily M, member 5
ENSG00000158488.15	0.54	0.42	0.45	0.41	0.52	0.27	0.33	0.3	0.31	0.19	0.12	0.08	0.09	0.26	0.38	0.21	0.07	0.12	CD1E	chr1	protein_coding	CD1e molecule
ENSG00000198034.10	174.06	166.77	235.91	169.67	231.99	190.35	113.35	103.6	188.12	135.63	164.56	127.78	175.35	183.25	106.8	115.72	189.06	181.68	RPS4X	chrX	protein_coding	ribosomal protein S4, X-linked
ENSG00000253532.1	0.12	0.31	0.19	0.33	0.14	0.33	0.22	0.52	0.18	0.36	0.36	0.34	0.17	0.12	0.07	0.25	0.07	0.15	CTD-2340D6.1	chr8	sense_intronic	--
ENSG00000200332.1	0.0	0.26	0.0	0.19	0.0	0.19	0.0	0.0	0.0	0.0	0.0	0.39	0.2	0.0	0.21	0.0	0.0	0.21	Y_RNA	chr22	misc_RNA	--
ENSG00000179133.11	0.0	0.0	0.01	0.0	0.02	0.03	0.0	0.0	0.02	0.0	0.0	0.0	0.01	0.0	0.0	0.0	0.02	0.0	C10orf67	chr10	protein_coding	chromosome 10 open reading frame 67
ENSG00000270558.1	0.39	1.05	0.49	0.33	0.6	0.48	0.04	0.16	0.03	0.26	0.2	0.19	0.08	0.04	0.12	0.0	0.17	0.04	CTD-2124B8.2	chr5	processed_pseudogene	--
ENSG00000186118.8	0.03	0.0	0.0	0.0	0.0	0.0	0.0	0.0	0.0	0.02	0.0	0.0	0.0	0.0	0.0	0.0	0.0	0.0	TEX38	chr1	protein_coding	testis expressed 38
ENSG00000155026.16	0.0	0.0	0.0	0.0	0.01	0.0	0.0	0.0	0.0	0.0	0.0	0.0	0.0	0.0	0.0	0.0	0.0	0.0	RSPH10B	chr7	protein_coding	radial spoke head 10 homolog B (Chlamydomonas)
ENSG00000237645.1	0.05	0.0	0.0	0.0	0.0	0.0	0.0	0.0	0.0	0.0	0.0	0.0	0.0	0.0	0.0	0.0	0.09	0.0	RP11-521A24.1	chr3	processed_pseudogene	--
ENSG00000279159.1	0.01	0.01	0.0	0.01	0.01	0.01	0.0	0.01	0.01	0.0	0.01	0.01	0.02	0.03	0.0	0.0	0.01	0.01	RP3-394A18.1	chr22	antisense	--
ENSG00000171488.14	8.79	9.84	7.35	6.34	9.79	8.48	5.98	6.65	10.54	9.4	11.07	8.57	11.75	12.29	4.87	6.09	8.06	13.86	LRRC8C	chr1	protein_coding	leucine rich repeat containing 8 family, member C
ENSG00000260686.1	1.05	0.52	0.36	0.31	0.49	0.6	0.11	0.4	0.32	0.23	0.18	0.12	0.4	0.21	0.33	0.33	0.25	0.25	CTB-36H16.2	chr5	sense_overlapping	--
ENSG00000158467.16	2.72	3.3	3.43	3.19	2.9	3.15	1.64	1.7	2.01	1.38	1.44	1.54	1.53	1.7	2.91	1.96	2.91	1.76	AHCYL2	chr7	protein_coding	adenosylhomocysteinase-like 2
ENSG00000188735.12	0.97	0.73	0.88	0.82	1.11	0.86	0.42	0.65	1.02	0.5	0.66	0.63	0.42	1.01	0.73	0.58	0.64	0.78	TMEM120B	chr12	protein_coding	transmembrane protein 120B
ENSG00000234297.2	0.0	0.0	0.0	0.0	0.0	0.0	0.0	0.0	0.0	0.0	0.0	0.0	0.0	0.05	0.0	0.0	0.0	0.0	RP11-54D18.4	chr9	processed_pseudogene	--
ENSG00000248863.2	0.48	0.19	0.19	0.22	0.27	0.24	0.12	0.07	0.09	0.19	0.17	0.16	0.32	0.19	0.22	0.1	0.09	0.49	RP11-83A24.1	chr4	transcribed_processed_pseudogene	--
ENSG00000223625.1	0.0	0.0	0.0	0.0	0.0	0.0	0.0	0.0	0.0	0.0	0.0	0.0	0.06	0.0	0.0	0.0	0.14	0.0	CYCSP32	chr13	processed_pseudogene	cytochrome c, somatic pseudogene 32
ENSG00000172315.5	3.54	3.09	3.41	3.24	4.03	4.56	1.11	2.09	2.73	2.48	3.23	2.84	3.81	2.37	2.06	1.38	2.59	3.17	TP53RK	chr20	protein_coding	TP53 regulating kinase
ENSG00000153922.10	9.28	9.38	6.26	7.03	6.8	6.31	16.57	15.64	16.72	22.75	17.67	18.54	21.66	16.96	10.0	14.76	13.32	17.28	CHD1	chr5	protein_coding	chromodomain helicase DNA binding protein 1
ENSG00000204172.11	0.06	0.08	0.08	0.23	0.14	0.13	0.35	0.07	0.21	0.17	0.19	0.31	0.34	0.32	0.15	0.17	0.22	0.15	AGAP9	chr10	protein_coding	ArfGAP with GTPase domain, ankyrin repeat and PH domain 9
ENSG00000176108.9	5.11	5.04	7.9	7.48	7.69	6.94	3.74	2.66	4.53	5.02	5.32	5.94	4.46	5.1	5.16	5.28	7.28	4.59	CHMP6	chr17	protein_coding	charged multivesicular body protein 6
ENSG00000117632.20	4.28	2.87	4.17	6.65	4.32	3.73	7.83	3.55	2.63	2.72	4.13	2.61	2.4	3.19	2.5	3.02	3.09	5.95	STMN1	chr1	protein_coding	stathmin 1
ENSG00000007202.14	12.37	15.5	20.6	18.12	20.34	17.74	9.94	10.14	14.48	9.76	11.16	10.49	10.37	13.22	15.43	11.07	15.07	11.32	KIAA0100	chr17	protein_coding	KIAA0100
ENSG00000254884.1	1.81	1.3	1.73	2.02	0.94	1.3	0.9	2.88	2.85	2.61	2.21	3.54	1.94	3.59	1.16	3.46	1.86	3.15	PRR13P2	chr11	processed_pseudogene	proline rich 13 pseudogene 2
ENSG00000212158.1	0.0	0.0	0.0	0.0	0.0	0.0	0.0	0.0	0.0	0.26	0.0	0.26	0.0	0.3	0.0	0.0	0.29	0.0	SNORD66	chr3	snoRNA	small nucleolar RNA, C/D box 66
ENSG00000168806.7	0.69	0.61	0.71	0.73	0.81	0.8	0.37	0.6	0.52	0.47	0.4	0.43	0.73	0.52	0.25	0.15	0.32	0.6	LCMT2	chr15	protein_coding	leucine carboxyl methyltransferase 2
ENSG00000158104.11	0.01	0.03	0.01	0.0	0.06	0.01	0.0	0.02	0.03	0.08	0.0	0.02	0.01	0.0	0.0	0.0	0.01	0.01	HPD	chr12	protein_coding	4-hydroxyphenylpyruvate dioxygenase
ENSG00000251775.1	0.0	0.37	0.13	0.0	0.0	0.0	0.0	0.0	0.0	0.0	0.15	0.14	0.0	0.0	0.0	0.0	0.0	0.0	ACA59	chr2	snoRNA	--
ENSG00000158764.6	0.0	0.0	0.0	0.0	0.0	0.0	0.0	0.0	0.0	0.0	0.0	0.0	0.0	0.0	0.0	0.0	0.0	0.02	ITLN2	chr1	protein_coding	intelectin 2
ENSG00000036672.15	0.17	0.01	0.02	0.02	0.03	0.05	0.25	0.17	0.15	0.34	0.03	0.09	0.4	0.24	0.03	0.09	0.06	0.31	USP2	chr11	protein_coding	ubiquitin specific peptidase 2
ENSG00000234040.3	0.0	0.0	0.0	0.0	0.0	0.0	0.0	0.0	0.0	0.0	0.07	0.0	0.0	0.15	0.0	0.0	0.07	0.14	RP11-254B13.4	chr12	processed_pseudogene	--
ENSG00000254978.2	0.08	0.05	0.1	0.18	0.58	0.25	0.04	0.0	0.03	0.0	0.04	0.04	0.11	0.0	0.04	0.0	0.04	0.04	ALG1L9P	chr11	transcribed_unprocessed_pseudogene	asparagine-linked glycosylation 1-like 9, pseudogene
ENSG00000233261.2	1.74	1.4	1.85	1.86	1.24	1.08	0.51	0.79	1.43	0.13	0.35	0.57	0.32	1.12	1.86	0.78	1.06	0.5	LINC00264	chr10	lincRNA	long intergenic non-protein coding RNA 264
ENSG00000174279.4	0.01	0.0	0.0	0.0	0.0	0.0	0.0	0.0	0.0	0.0	0.0	0.0	0.0	0.0	0.0	0.0	0.0	0.0	EVX2	chr2	protein_coding	even-skipped homeobox 2
ENSG00000186834.3	8.18	7.09	8.88	10.59	10.24	8.87	60.16	16.65	13.83	52.18	40.33	15.42	28.47	13.51	9.2	7.58	13.66	35.09	HEXIM1	chr17	protein_coding	hexamethylene bis-acetamide inducible 1
ENSG00000114737.15	11.62	9.26	15.14	11.7	16.39	17.61	7.69	2.03	3.76	7.38	7.68	4.86	9.45	4.95	4.27	3.83	5.26	8.28	CISH	chr3	protein_coding	cytokine inducible SH2-containing protein
ENSG00000154832.14	5.77	5.79	8.54	9.37	9.37	9.09	4.05	5.1	6.36	7.39	7.14	5.92	7.81	7.32	7.15	6.44	8.59	6.77	CXXC1	chr18	protein_coding	CXXC finger protein 1
ENSG00000117360.12	11.07	11.8	11.64	13.03	11.33	11.85	8.53	11.26	14.72	14.17	14.99	14.88	16.15	16.62	12.48	13.99	14.02	17.04	PRPF3	chr1	protein_coding	pre-mRNA processing factor 3
ENSG00000066044.13	4.29	4.8	4.83	5.06	5.14	4.34	1.83	2.9	3.59	3.07	3.56	3.28	3.56	3.12	3.77	3.06	4.44	3.39	ELAVL1	chr19	protein_coding	ELAV like RNA binding protein 1
ENSG00000154545.16	0.0	0.0	0.0	0.0	0.0	0.0	0.0	0.0	0.0	0.0	0.0	0.0	0.0	0.0	0.0	0.02	0.0	0.02	MAGED4	chrX	protein_coding	melanoma antigen family D4
ENSG00000279456.1	0.89	0.92	0.89	0.73	0.69	0.29	0.37	0.15	0.43	0.08	0.16	0.05	0.32	0.18	0.38	0.2	0.29	0.27	RP11-87H9.5	chr9	TEC	--
ENSG00000266308.2	0.0	0.0	0.0	0.0	0.0	0.0	0.0	0.0	0.14	0.0	0.0	0.0	0.0	0.0	0.0	0.0	0.08	0.16	RN7SL510P	chr15	misc_RNA	RNA, 7SL, cytoplasmic 510, pseudogene
ENSG00000171988.17	22.89	23.21	18.92	19.4	19.48	17.28	30.96	30.15	28.27	43.2	27.51	28.79	36.7	32.07	28.23	35.23	24.5	37.69	JMJD1C	chr10	protein_coding	jumonji domain containing 1C
ENSG00000236120.6	0.02	0.0	0.0	0.0	0.0	0.0	0.0	0.0	0.0	0.0	0.0	0.0	0.0	0.0	0.0	0.0	0.0	0.0	RP11-733O18.1	chrX	lincRNA	--
ENSG00000204528.3	0.19	0.31	0.09	0.26	0.11	0.1	0.25	0.05	0.0	0.0	0.04	0.07	0.0	0.0	0.0	0.0	0.0	0.04	PSORS1C3	chr6	sense_intronic	psoriasis susceptibility 1 candidate 3 (non-protein coding)
ENSG00000153531.12	0.81	0.13	0.14	0.11	0.15	0.13	0.09	0.03	0.1	0.04	0.05	0.03	0.06	0.1	0.07	0.13	0.03	0.09	ADPRHL1	chr13	protein_coding	ADP-ribosylhydrolase like 1
ENSG00000259181.1	0.0	0.0	0.04	0.0	0.0	0.0	0.0	0.0	0.0	0.0	0.0	0.0	0.0	0.0	0.0	0.0	0.0	0.0	RP11-463I20.3	chr15	lincRNA	--
ENSG00000233585.1	0.02	0.11	0.0	0.14	0.06	0.06	0.0	0.14	0.0	0.02	0.04	0.04	0.08	0.02	0.02	0.02	0.02	0.02	AC115617.2	chrX	processed_pseudogene	--
ENSG00000279273.1	0.0	0.0	0.0	0.01	0.0	0.0	0.08	0.0	0.01	0.05	0.02	0.03	0.02	0.0	0.0	0.0	0.0	0.02	CTD-2526A2.4	chr17	TEC	--
ENSG00000043093.13	3.9	3.83	2.89	3.22	3.29	2.61	2.23	3.41	3.59	2.3	3.16	2.38	3.06	2.99	3.41	2.44	3.01	3.0	DCUN1D1	chr3	protein_coding	DCN1, defective in cullin neddylation 1, domain containing 1
ENSG00000278189.1	0.0	0.0	0.0	0.0	0.0	0.0	0.42	0.18	0.47	0.51	0.14	0.52	0.27	0.45	0.14	0.56	0.14	0.43	RNA5-8S5	chr21	rRNA	RNA, 5.8S ribosomal 5
ENSG00000265018.6	0.03	0.02	0.02	0.02	0.0	0.04	0.02	0.02	0.01	0.02	0.03	0.01	0.05	0.03	0.01	0.0	0.01	0.02	CTGLF12P	chr10	transcribed_unprocessed_pseudogene	centaurin, gamma-like family, member 12 pseudogene
ENSG00000275092.1	0.79	0.48	1.13	1.08	1.23	0.7	0.24	0.19	1.18	0.73	0.59	0.44	0.75	0.86	0.5	0.77	0.52	0.69	LA16c-329F2.2	chr16	sense_intronic	--
ENSG00000099968.17	3.21	4.79	5.97	4.17	5.97	4.9	2.42	2.41	3.23	2.66	3.55	2.68	3.35	3.56	6.12	3.86	4.91	2.71	BCL2L13	chr22	protein_coding	BCL2-like 13 (apoptosis facilitator)
ENSG00000240527.1	0.08	0.09	0.09	0.13	0.07	0.07	0.07	0.05	0.03	0.07	0.11	0.07	0.04	0.08	0.07	0.11	0.0	0.11	RP11-429G19.3	chr10	sense_intronic	--
ENSG00000196636.7	1.16	1.55	0.75	1.6	0.98	1.2	0.68	0.64	0.63	0.34	0.67	0.42	0.51	0.65	1.17	0.58	0.76	0.71	SDHAF3	chr7	protein_coding	succinate dehydrogenase complex assembly factor 3
ENSG00000272419.5	0.94	0.7	1.34	0.94	1.22	1.26	0.3	0.64	0.88	0.54	0.7	0.74	0.76	0.76	0.52	0.36	0.56	0.64	RP11-403I13.8	chr1	processed_transcript	--
ENSG00000130643.8	0.02	0.04	0.06	0.05	0.01	0.1	0.07	0.02	0.07	0.03	0.09	0.07	0.08	0.12	0.01	0.03	0.05	0.03	CALY	chr10	protein_coding	calcyon neuron-specific vesicular protein
ENSG00000186715.10	0.21	0.09	0.06	0.12	0.08	0.05	0.01	0.03	0.07	0.07	0.05	0.02	0.05	0.03	0.07	0.03	0.02	0.01	MST1L	chr1	transcribed_unprocessed_pseudogene	macrophage stimulating 1-like
ENSG00000111846.15	0.97	0.59	1.19	0.94	0.54	0.98	0.18	0.28	0.75	0.41	0.37	0.25	0.29	0.57	1.11	0.71	0.92	0.41	GCNT2	chr6	protein_coding	glucosaminyl (N-acetyl) transferase 2, I-branching enzyme (I blood group)
ENSG00000126970.15	0.73	0.81	1.09	1.22	1.32	0.89	0.43	0.6	0.49	0.39	0.73	0.39	0.56	0.82	0.56	0.45	0.84	0.63	ZC4H2	chrX	protein_coding	zinc finger, C4H2 domain containing
ENSG00000196110.7	1.05	0.77	0.79	0.87	0.7	0.9	0.38	0.69	1.29	0.5	0.65	0.85	1.01	1.09	0.67	0.46	0.69	1.05	ZNF699	chr19	protein_coding	zinc finger protein 699
ENSG00000259175.1	0.01	0.0	0.0	0.0	0.0	0.0	0.01	0.01	0.0	0.0	0.0	0.01	0.01	0.03	0.0	0.0	0.0	0.0	RP11-379K22.2	chr15	antisense	--
ENSG00000184106.8	0.21	0.7	0.25	0.2	0.45	0.12	4.49	1.71	1.11	4.71	2.23	2.08	21.01	3.38	0.83	2.18	1.5	2.28	TREML3P	chr6	transcribed_unprocessed_pseudogene	triggering receptor expressed on myeloid cells-like 3, pseudogene
ENSG00000141699.10	13.19	12.86	16.16	17.01	16.69	14.89	9.61	10.3	10.75	10.92	18.57	13.54	16.62	12.51	10.94	8.45	13.9	12.16	FAM134C	chr17	protein_coding	family with sequence similarity 134, member C
ENSG00000225724.1	0.04	0.0	0.06	0.05	0.04	0.0	0.03	0.05	0.0	0.0	0.0	0.0	0.0	0.0	0.0	0.0	0.0	0.0	LL22NC03-80A10.11	chr22	unprocessed_pseudogene	--
ENSG00000167491.17	12.63	12.52	16.07	17.58	20.46	17.74	15.65	14.3	22.35	23.36	20.36	21.61	19.08	24.57	14.05	17.36	24.74	23.5	GATAD2A	chr19	protein_coding	GATA zinc finger domain containing 2A
ENSG00000211883.1	6.65	4.68	3.87	4.41	5.12	2.84	2.42	0.9	2.63	2.85	3.8	2.25	2.34	3.36	0.69	2.75	1.07	0.7	TRAJ6	chr14	TR_J_gene	T cell receptor alpha joining 6
ENSG00000230026.2	0.0	0.02	0.03	0.0	0.0	0.0	0.09	0.02	0.0	0.03	0.03	0.0	0.03	0.02	0.02	0.06	0.06	0.0	RP11-382D8.5	chr1	processed_pseudogene	--
ENSG00000119705.9	1.75	1.64	2.82	2.53	2.05	2.25	1.4	1.54	2.54	2.11	1.69	2.58	2.18	2.41	1.95	1.73	3.14	2.39	SLIRP	chr14	protein_coding	SRA stem-loop interacting RNA binding protein
ENSG00000211639.2	0.44	1.09	0.87	0.59	0.23	0.81	0.24	0.23	0.0	0.16	0.0	0.28	0.0	0.32	0.0	0.24	0.31	0.72	IGLV4-60	chr22	IG_V_gene	immunoglobulin lambda variable 4-60
ENSG00000099365.9	0.17	0.1	0.13	0.2	0.13	0.22	0.07	0.06	0.13	0.1	0.13	0.07	0.11	0.14	0.06	0.11	0.08	0.06	STX1B	chr16	protein_coding	syntaxin 1B
ENSG00000204003.8	0.69	0.2	0.33	0.73	0.51	0.54	0.06	0.08	0.06	0.01	0.04	0.0	0.2	0.07	0.09	0.05	0.01	0.03	RP11-216L13.16	chr9	protein_coding	--
ENSG00000205038.11	0.21	0.29	0.49	0.49	0.49	0.07	0.4	0.14	0.06	0.05	0.05	0.02	0.11	0.07	0.47	0.41	0.39	0.34	PKHD1L1	chr8	protein_coding	polycystic kidney and hepatic disease 1 (autosomal recessive)-like 1
ENSG00000273151.1	0.4	0.49	0.62	0.59	0.78	0.61	2.06	0.33	0.37	0.19	0.2	0.19	0.28	0.44	0.66	0.49	0.55	0.51	RP11-449P15.2	chr7	antisense	--
ENSG00000101251.11	0.0	0.0	0.0	0.01	0.0	0.0	0.0	0.0	0.0	0.0	0.0	0.0	0.0	0.0	0.0	0.02	0.0	0.0	SEL1L2	chr20	protein_coding	sel-1 suppressor of lin-12-like 2 (C. elegans)
ENSG00000278737.1	0.26	0.0	0.06	0.09	0.34	0.16	0.62	0.04	0.03	0.03	0.07	0.06	0.03	0.0	0.07	0.0	0.0	0.0	RP11-325L12.7	chr15	lincRNA	--
ENSG00000231508.1	1.5	1.58	1.16	1.17	0.54	0.72	1.89	1.59	1.96	2.01	2.19	0.74	0.71	3.16	1.22	1.7	2.9	1.11	RP11-452K12.6	chr10	processed_pseudogene	--
ENSG00000260017.1	0.0	0.0	0.05	0.0	0.06	0.0	0.0	0.08	0.0	0.0	0.0	0.0	0.0	0.06	0.0	0.0	0.06	0.0	RP11-1035H13.2	chr16	antisense	--
ENSG00000134058.10	1.36	1.37	1.59	1.74	1.4	1.41	0.75	1.69	2.31	1.69	1.67	2.07	1.64	2.86	1.34	1.8	1.92	2.96	CDK7	chr5	protein_coding	cyclin-dependent kinase 7
ENSG00000140832.9	0.0	0.01	0.0	0.01	0.0	0.0	0.0	0.01	0.0	0.0	0.0	0.0	0.0	0.0	0.0	0.0	0.0	0.0	MARVELD3	chr16	protein_coding	MARVEL domain containing 3
ENSG00000275695.1	0.0	0.06	0.0	0.0	0.05	0.0	0.05	0.0	0.04	0.0	0.05	0.0	0.0	0.1	0.0	0.0	0.0	0.14	UBE2Q2P6	chr15	transcribed_unprocessed_pseudogene	ubiquitin-conjugating enzyme E2Q family member 2 pseudogene 6
ENSG00000257022.1	0.0	0.0	0.0	0.0	0.0	0.04	0.0	0.0	0.0	0.0	0.0	0.0	0.0	0.0	0.0	0.0	0.0	0.0	RP11-729I10.2	chr12	antisense	--
ENSG00000263776.1	1.66	1.34	0.94	1.27	0.31	0.85	2.02	1.21	1.44	2.13	2.33	2.6	2.11	2.18	0.46	2.16	2.73	1.89	SNORA4	chr3	snoRNA	small nucleolar RNA, H/ACA box 4
ENSG00000198270.12	3.22	2.89	3.83	3.25	3.96	3.12	1.17	1.74	1.83	1.38	2.06	1.44	1.77	1.76	1.56	1.3	1.74	1.24	TMEM116	chr12	protein_coding	transmembrane protein 116
ENSG00000180539.7	0.5	0.87	1.19	0.65	1.29	1.13	0.07	0.12	0.57	0.15	0.09	0.26	0.06	0.24	0.36	0.36	0.4	0.27	C9orf139	chr9	antisense	chromosome 9 open reading frame 139
ENSG00000236961.1	0.0	0.0	0.0	0.0	0.0	0.0	0.0	0.0	0.0	0.06	0.0	0.0	0.0	0.0	0.0	0.0	0.0	0.0	RP1-261G23.5	chr6	lincRNA	--
ENSG00000276171.1	0.73	0.84	0.29	0.31	1.34	0.31	1.02	0.88	1.72	1.25	1.36	1.27	0.33	2.93	1.02	3.04	1.06	2.75	AC114498.1	chr1	miRNA	--
ENSG00000120910.14	10.12	9.2	8.39	9.55	8.68	8.24	6.93	11.66	10.49	10.55	9.98	10.3	11.3	11.53	5.71	6.89	8.44	11.96	PPP3CC	chr8	protein_coding	protein phosphatase 3, catalytic subunit, gamma isozyme
ENSG00000140553.16	3.04	3.12	4.63	4.52	4.6	4.5	1.83	2.5	3.08	2.57	2.31	2.41	2.46	3.22	3.97	2.8	4.89	3.04	UNC45A	chr15	protein_coding	unc-45 homolog A (C. elegans)
ENSG00000236698.1	0.0	0.0	0.0	0.0	0.0	0.0	0.0	0.0	0.0	0.18	0.0	0.0	0.05	0.0	0.0	0.0	0.0	0.0	EIF1AXP1	chr1	processed_pseudogene	eukaryotic translation initiation factor 1A, X-linked pseudogene 1
ENSG00000105879.11	9.61	9.48	9.8	11.1	13.53	10.87	5.11	12.77	11.69	7.1	11.26	8.92	11.07	11.72	8.85	7.46	10.17	9.99	CBLL1	chr7	protein_coding	Cbl proto-oncogene-like 1, E3 ubiquitin protein ligase
ENSG00000163682.15	16.83	14.65	15.9	16.75	13.23	11.45	8.98	13.1	15.26	11.05	12.11	10.12	14.53	13.91	11.52	10.32	14.76	13.41	RPL9	chr4	protein_coding	ribosomal protein L9
ENSG00000258215.1	0.21	0.1	0.23	0.25	0.15	0.07	0.0	0.15	0.2	0.21	0.19	0.22	0.04	0.38	0.04	0.04	0.48	0.16	RP11-299A16.1	chr12	processed_pseudogene	--
ENSG00000206625.1	0.0	0.25	0.17	0.18	0.0	0.0	0.2	0.52	0.0	0.37	0.0	0.0	0.19	0.22	0.2	0.2	0.41	0.41	RNU6-1	chr15	snRNA	RNA, U6 small nuclear 1
ENSG00000279613.1	0.14	0.18	0.15	0.17	0.2	0.25	0.04	0.11	0.14	0.1	0.2	0.23	0.21	0.18	0.12	0.09	0.1	0.05	RP13-638C3.5	chr17	TEC	--
ENSG00000138709.17	0.88	0.89	0.61	0.75	0.77	0.66	0.71	0.39	0.46	0.43	0.47	0.45	0.55	0.41	0.56	0.48	0.57	0.59	LARP1B	chr4	protein_coding	La ribonucleoprotein domain family, member 1B
ENSG00000152056.16	0.73	0.34	0.29	0.37	0.36	0.3	0.2	0.44	0.21	0.28	0.18	0.21	0.3	0.27	0.23	0.24	0.24	0.33	AP1S3	chr2	protein_coding	adaptor-related protein complex 1, sigma 3 subunit
ENSG00000263142.5	0.15	0.11	0.22	0.24	0.18	0.17	0.05	0.13	0.16	0.1	0.16	0.09	0.11	0.08	0.29	0.26	0.19	0.28	LRRC37A17P	chr17	transcribed_unprocessed_pseudogene	leucine rich repeat containing 37, member A17, pseudogene
ENSG00000244256.3	0.45	0.17	0.85	0.19	0.28	0.26	0.28	0.18	0.89	0.77	0.14	0.26	0.88	0.15	0.35	0.28	0.8	0.14	RN7SL130P	chr1	misc_RNA	RNA, 7SL, cytoplasmic 130, pseudogene
ENSG00000074771.3	0.0	0.0	0.0	0.0	0.0	0.0	0.0	0.0	0.0	0.0	0.0	0.0	0.0	0.01	0.0	0.01	0.0	0.0	NOX3	chr6	protein_coding	NADPH oxidase 3
ENSG00000151665.12	2.02	2.09	1.08	1.31	1.19	1.64	0.42	1.06	0.56	0.2	0.58	0.63	0.59	0.77	1.13	0.45	1.26	0.66	PIGF	chr2	protein_coding	phosphatidylinositol glycan anchor biosynthesis, class F
ENSG00000282508.1	1.94	2.54	3.1	2.21	4.33	3.78	1.99	0.95	2.27	2.54	2.67	3.18	2.46	2.96	4.15	3.94	3.03	1.77	LINC01002	chr19	processed_transcript	long intergenic non-protein coding RNA 1002
ENSG00000230042.1	0.62	0.6	0.7	0.82	0.76	0.88	0.9	0.46	0.93	0.47	0.29	0.39	0.44	0.63	0.58	0.67	0.6	0.49	AK3P3	chr7	processed_pseudogene	adenylate kinase 3 pseudogene 3
ENSG00000234585.6	0.8	0.69	0.75	0.62	0.62	0.71	0.42	0.6	0.69	0.86	1.03	0.99	1.42	1.04	0.51	0.65	0.64	0.86	CCT6P3	chr7	transcribed_unprocessed_pseudogene	chaperonin containing TCP1, subunit 6 (zeta) pseudogene 3
ENSG00000179058.6	0.0	0.02	0.0	0.01	0.0	0.0	0.0	0.0	0.01	0.02	0.01	0.05	0.01	0.0	0.0	0.05	0.0	0.01	C9orf50	chr9	protein_coding	chromosome 9 open reading frame 50
ENSG00000201184.1	0.49	0.37	0.13	0.14	0.3	0.83	0.0	0.79	0.39	0.14	0.0	0.14	0.29	0.66	0.3	0.15	0.63	0.15	RNU4-68P	chr14	snRNA	RNA, U4 small nuclear 68, pseudogene
ENSG00000155561.14	6.87	6.49	7.05	8.48	7.43	6.83	3.53	4.32	4.72	5.48	6.28	5.43	7.55	5.04	4.32	3.55	4.24	5.05	NUP205	chr7	protein_coding	nucleoporin 205kDa
ENSG00000182685.7	0.51	0.81	0.81	1.04	1.36	1.01	0.48	0.19	0.57	0.21	0.69	0.3	0.66	0.45	0.39	0.37	0.84	0.35	BRICD5	chr16	protein_coding	BRICHOS domain containing 5
ENSG00000171105.13	2.25	3.04	4.03	2.91	3.26	2.81	2.75	1.88	3.25	3.23	3.84	2.57	3.97	2.95	4.87	3.82	4.81	3.34	INSR	chr19	protein_coding	insulin receptor
ENSG00000241255.1	0.0	0.0	0.0	0.05	0.05	0.0	0.0	0.0	0.0	0.0	0.0	0.0	0.0	0.0	0.0	0.0	0.0	0.0	RP1-89D4.1	chr11	processed_pseudogene	--
ENSG00000081026.18	0.5	0.4	0.5	0.38	0.45	0.43	0.13	0.25	0.15	0.1	0.21	0.15	0.17	0.27	0.24	0.17	0.24	0.12	MAGI3	chr1	protein_coding	membrane associated guanylate kinase, WW and PDZ domain containing 3
ENSG00000266173.5	3.66	4.46	4.64	4.72	3.97	4.26	2.85	2.74	3.33	3.06	4.39	3.74	4.46	3.1	4.31	3.62	3.27	3.32	STRADA	chr17	protein_coding	STE20-related kinase adaptor alpha
ENSG00000113492.13	0.0	0.01	0.0	0.0	0.0	0.0	0.0	0.0	0.0	0.02	0.04	0.0	0.0	0.0	0.0	0.0	0.0	0.03	AGXT2	chr5	protein_coding	alanine--glyoxylate aminotransferase 2
ENSG00000213185.6	0.94	0.42	0.37	0.62	0.53	0.62	0.2	0.41	1.08	0.55	0.4	0.34	0.72	0.89	0.4	0.17	0.91	0.43	FAM24B	chr10	protein_coding	family with sequence similarity 24, member B
ENSG00000234710.1	0.0	0.0	0.0	0.0	0.0	0.09	0.0	0.0	0.0	0.0	0.0	0.0	0.0	0.0	0.0	0.0	0.0	0.0	AC060834.3	chr7	lincRNA	--
ENSG00000207581.1	0.0	0.24	0.0	0.0	0.0	0.0	0.0	0.0	0.0	0.0	0.0	0.0	0.0	0.0	0.0	0.0	0.0	0.0	MIR199B	chr9	miRNA	microRNA 199b
ENSG00000076344.15	0.01	0.0	0.0	0.01	0.0	0.01	0.02	0.0	0.0	0.0	0.01	0.0	0.0	0.0	0.0	0.0	0.01	0.01	RGS11	chr16	protein_coding	regulator of G-protein signaling 11
ENSG00000136237.18	0.06	0.04	0.04	0.04	0.07	0.07	0.06	0.01	0.06	0.03	0.07	0.02	0.04	0.02	0.05	0.06	0.02	0.03	RAPGEF5	chr7	protein_coding	Rap guanine nucleotide exchange factor (GEF) 5
ENSG00000185697.16	9.6	7.12	4.7	8.46	6.81	7.68	2.87	11.36	9.77	3.39	6.06	6.53	6.46	7.94	2.88	2.76	3.53	4.58	MYBL1	chr8	protein_coding	v-myb avian myeloblastosis viral oncogene homolog-like 1
ENSG00000170561.12	0.0	0.0	0.0	0.0	0.0	0.0	0.0	0.01	0.0	0.0	0.0	0.0	0.0	0.0	0.0	0.0	0.01	0.0	IRX2	chr5	protein_coding	iroquois homeobox 2
ENSG00000177302.14	4.26	4.63	8.01	6.93	8.17	7.27	4.24	3.46	6.6	5.96	7.32	6.8	7.56	5.55	6.8	6.21	7.87	5.04	TOP3A	chr17	protein_coding	topoisomerase (DNA) III alpha
ENSG00000172548.14	0.03	0.06	0.05	0.08	0.06	0.08	0.12	0.29	0.14	0.46	0.08	0.09	0.14	0.28	0.03	0.33	0.24	0.37	NIPAL4	chr5	protein_coding	NIPA-like domain containing 4
ENSG00000232873.1	0.0	0.0	0.0	0.0	0.0	0.0	0.0	0.0	0.0	0.0	0.0	0.0	0.09	0.0	0.0	0.0	0.05	0.0	RPL23AP93	chr3	processed_pseudogene	ribosomal protein L23a pseudogene 93
ENSG00000184857.7	0.79	1.13	1.14	1.32	1.51	1.5	0.04	0.25	0.84	0.92	0.68	0.54	1.0	0.73	0.56	0.46	0.57	0.82	TMEM186	chr16	protein_coding	transmembrane protein 186
ENSG00000160401.14	0.0	0.0	0.0	0.02	0.02	0.0	0.0	0.0	0.0	0.0	0.01	0.0	0.01	0.0	0.0	0.0	0.0	0.01	C9orf117	chr9	protein_coding	chromosome 9 open reading frame 117
ENSG00000091181.19	0.45	0.28	0.41	0.29	0.19	0.27	0.1	0.21	0.29	0.27	0.12	0.2	0.31	0.15	0.02	0.03	0.02	0.1	IL5RA	chr3	protein_coding	interleukin 5 receptor, alpha
ENSG00000213659.4	0.0	0.0	0.0	0.0	0.0	0.0	0.0	0.0	0.0	0.09	0.0	0.0	0.0	0.0	0.0	0.0	0.0	0.0	RSU1P3	chr10	processed_pseudogene	Ras suppressor protein 1 pseudogene 3
ENSG00000130768.14	0.05	0.01	0.08	0.03	0.02	0.05	0.09	0.04	0.1	0.04	0.09	0.15	0.09	0.09	0.02	0.07	0.06	0.17	SMPDL3B	chr1	protein_coding	sphingomyelin phosphodiesterase, acid-like 3B
ENSG00000146648.15	0.04	0.01	0.01	0.01	0.06	0.02	0.0	0.0	0.0	0.02	0.01	0.01	0.01	0.0	0.0	0.01	0.01	0.02	EGFR	chr7	protein_coding	epidermal growth factor receptor
ENSG00000213673.3	0.0	0.0	0.0	0.0	0.0	0.02	0.0	0.0	0.0	0.0	0.0	0.0	0.0	0.0	0.0	0.0	0.0	0.0	SLC25A5P3	chr7	processed_pseudogene	solute carrier family 25 (mitochondrial carrier; adenine nucleotide translocator), member 5 pseudogene 3
ENSG00000063169.10	4.91	4.51	5.44	5.62	6.44	5.73	4.58	6.11	8.72	7.16	6.27	7.72	6.81	9.03	6.01	6.43	9.25	7.91	GLTSCR1	chr19	protein_coding	glioma tumor suppressor candidate region gene 1
ENSG00000232249.1	0.0	0.0	0.0	0.0	0.0	0.0	0.0	0.0	0.0	0.0	0.0	0.27	0.0	0.0	0.0	0.0	0.0	0.0	LL0XNC01-37G1.2	chrX	unprocessed_pseudogene	--
ENSG00000276717.1	0.0	0.0	0.0	0.0	0.0	0.0	0.04	0.0	0.0	0.0	0.0	0.0	0.0	0.0	0.0	0.0	0.0	0.0	RP11-62C3.10	chr9	unprocessed_pseudogene	--
ENSG00000138231.12	2.55	2.99	2.45	2.06	2.85	2.59	1.28	1.76	1.48	1.83	2.46	2.19	3.04	1.86	1.4	1.11	1.45	2.53	DBR1	chr3	protein_coding	debranching RNA lariats 1
ENSG00000132872.11	0.01	0.0	0.0	0.0	0.0	0.0	0.0	0.01	0.01	0.01	0.0	0.0	0.01	0.01	0.0	0.0	0.01	0.0	SYT4	chr18	protein_coding	synaptotagmin IV
ENSG00000249022.1	0.04	0.14	0.0	0.0	0.0	0.0	0.0	0.0	0.0	0.0	0.0	0.0	0.0	0.0	0.0	0.0	0.0	0.0	RP11-285C1.2	chr4	lincRNA	--
ENSG00000255275.3	2.67	2.65	3.26	3.56	4.42	3.83	6.65	5.1	3.71	3.59	2.32	2.83	4.01	7.02	3.16	3.84	4.67	4.77	RP13-279N23.2	chr1	protein_coding	--
ENSG00000232600.3	0.05	0.0	0.09	0.09	0.25	0.05	0.0	0.0	0.17	0.05	0.15	0.0	0.05	0.05	0.15	0.15	0.16	0.05	TONSL-AS1	chr8	antisense	TONSL antisense RNA 1
ENSG00000134717.17	5.17	5.49	4.7	4.0	4.96	4.41	1.86	4.85	3.58	2.67	4.26	2.92	4.19	3.92	5.06	3.8	4.34	4.07	BTF3L4	chr1	protein_coding	basic transcription factor 3-like 4
ENSG00000172382.9	0.06	0.02	0.15	0.17	0.22	0.19	0.23	0.15	0.13	0.05	0.04	0.09	0.11	0.16	0.11	0.04	0.2	0.08	PRSS27	chr16	protein_coding	protease, serine 27
ENSG00000104518.10	4.08	4.15	7.28	7.14	6.94	6.38	3.23	4.16	6.01	7.59	5.99	6.23	4.74	7.34	5.6	6.07	11.94	6.67	GSDMD	chr8	protein_coding	gasdermin D
ENSG00000261526.2	3.37	2.25	3.64	4.01	2.96	2.21	1.7	6.69	10.88	5.39	2.19	5.05	5.61	11.48	4.26	5.59	6.82	5.43	CTB-31O20.2	chr19	lincRNA	--
ENSG00000120942.13	3.43	3.21	4.28	4.76	5.6	4.7	2.33	3.03	4.53	2.89	3.94	3.88	4.63	5.08	3.07	2.91	3.55	3.98	UBIAD1	chr1	protein_coding	UbiA prenyltransferase domain containing 1
ENSG00000211818.1	0.69	0.32	0.56	0.88	1.98	0.89	0.19	1.26	1.15	0.95	0.65	0.36	0.38	0.91	0.26	0.45	0.6	0.2	TRAV39	chr14	TR_V_gene	T cell receptor alpha variable 39
ENSG00000232940.5	0.28	0.16	0.31	0.12	0.15	0.18	0.13	0.14	0.04	0.06	0.17	0.18	0.08	0.05	0.15	0.09	0.16	0.33	HCG25	chr6	antisense	HLA complex group 25 (non-protein coding)
ENSG00000178502.5	2.74	2.65	3.61	4.18	4.56	4.31	2.74	4.46	6.72	2.98	4.01	3.78	4.06	7.17	4.06	3.84	4.86	4.2	KLHL11	chr17	protein_coding	kelch-like family member 11
ENSG00000274001.1	0.61	0.41	0.16	0.39	0.38	0.26	0.43	0.62	0.08	0.35	0.19	0.36	0.14	0.46	0.33	0.43	0.2	0.34	RP11-5G9.5	chr13	sense_intronic	--
ENSG00000170954.11	0.17	0.09	0.28	0.14	0.1	0.28	0.03	0.01	0.06	0.01	0.04	0.01	0.12	0.04	0.07	0.0	0.04	0.05	ZNF415	chr19	protein_coding	zinc finger protein 415
ENSG00000106524.8	1.92	1.94	1.86	2.32	1.58	1.56	1.17	1.41	1.82	1.26	1.59	1.38	1.36	1.69	0.98	1.4	1.81	1.59	ANKMY2	chr7	protein_coding	ankyrin repeat and MYND domain containing 2
ENSG00000234945.7	0.03	0.06	0.0	0.0	0.02	0.0	0.02	0.0	0.0	0.0	0.0	0.0	0.0	0.0	0.0	0.0	0.03	0.0	GTF3C2-AS1	chr2	antisense	GTF3C2 antisense RNA 1
ENSG00000244073.1	0.03	0.0	0.0	0.0	0.0	0.0	0.24	0.0	0.0	0.02	0.08	0.0	0.0	0.0	0.03	0.0	0.06	0.0	RPS4XP6	chr5	processed_pseudogene	ribosomal protein S4X pseudogene 6
ENSG00000258863.1	0.0	0.0	0.0	0.0	0.0	0.02	0.0	0.0	0.0	0.0	0.0	0.0	0.0	0.0	0.0	0.0	0.0	0.0	SETP1	chr14	processed_pseudogene	SET pseudogene 1
ENSG00000166863.11	0.05	0.02	0.03	0.02	0.02	0.05	0.0	0.04	0.03	0.02	0.03	0.03	0.03	0.02	0.02	0.05	0.0	0.02	TAC3	chr12	protein_coding	tachykinin 3
ENSG00000140274.13	0.0	0.0	0.01	0.0	0.0	0.0	0.0	0.0	0.0	0.0	0.0	0.0	0.0	0.0	0.0	0.0	0.0	0.0	DUOXA2	chr15	protein_coding	dual oxidase maturation factor 2
ENSG00000260725.1	0.01	0.03	0.02	0.0	0.01	0.0	0.01	0.0	0.03	0.0	0.05	0.0	0.0	0.0	0.0	0.0	0.01	0.04	AC005307.1	chr19	lincRNA	--
ENSG00000223959.8	1.17	1.55	1.71	1.77	1.95	1.72	0.83	0.91	1.48	1.12	1.15	1.27	1.6	1.28	1.3	1.23	1.17	0.92	AFG3L1P	chr16	unitary_pseudogene	AFG3-like AAA ATPase 1, pseudogene
ENSG00000263456.1	0.8	0.23	0.32	0.68	0.56	0.0	0.19	0.73	1.27	0.69	0.56	1.57	1.09	0.0	0.94	0.19	1.75	1.14	MIR5189	chr16	miRNA	microRNA 5189
ENSG00000234119.1	0.0	0.0	0.0	0.0	0.0	0.0	0.0	0.0	0.0	0.0	0.0	0.0	0.0	0.0	0.0	0.0	0.01	0.0	AC079248.1	chr2	processed_pseudogene	--
ENSG00000280483.1	0.0	0.0	0.32	0.17	0.55	0.34	0.0	0.48	0.16	0.0	0.0	0.0	0.0	0.4	0.0	0.18	0.19	0.0	AC022098.1	chr19	miRNA	--
ENSG00000224315.2	0.68	0.56	0.58	0.69	0.36	0.7	0.09	0.2	0.05	0.08	0.33	0.11	0.06	0.07	0.3	0.36	0.03	0.19	RPL7P7	chr1	processed_pseudogene	ribosomal protein L7 pseudogene 7
ENSG00000228156.1	0.06	0.0	0.0	0.0	0.06	0.05	0.0	0.0	0.0	0.0	0.0	0.0	0.11	0.0	0.0	0.0	0.12	0.0	RP11-410N8.1	chr20	antisense	--
ENSG00000115091.11	20.93	23.13	18.31	18.84	18.98	16.63	7.77	17.05	11.93	13.62	11.22	12.16	11.34	12.6	16.87	14.67	20.2	12.6	ACTR3	chr2	protein_coding	ARP3 actin-related protein 3 homolog (yeast)
ENSG00000226279.2	0.05	0.0	0.0	0.0	0.08	0.0	0.0	0.11	0.0	0.0	0.09	0.0	0.17	0.0	0.04	0.0	0.0	0.0	AC005682.7	chr7	processed_pseudogene	--
ENSG00000183605.16	2.84	2.67	3.28	3.38	3.56	3.14	1.7	2.04	2.15	1.74	1.35	1.26	1.69	2.58	3.01	2.72	3.41	2.28	SFXN4	chr10	protein_coding	sideroflexin 4
ENSG00000235670.1	0.0	0.05	0.0	0.04	0.09	0.0	0.0	0.0	0.0	0.0	0.0	0.0	0.0	0.0	0.0	0.0	0.0	0.04	RPL21P40	chr3	processed_pseudogene	ribosomal protein L21 pseudogene 40
ENSG00000152256.13	3.15	2.42	2.11	2.79	2.41	2.48	1.52	1.52	1.95	1.45	1.89	1.06	1.8	1.7	1.65	1.44	1.42	1.35	PDK1	chr2	protein_coding	pyruvate dehydrogenase kinase, isozyme 1
ENSG00000273521.1	0.29	0.34	0.2	0.23	0.23	0.25	0.27	0.08	0.2	0.09	0.14	0.07	0.11	0.11	0.19	0.16	0.12	0.1	RP11-45A17.4	chr10	antisense	--
ENSG00000263033.2	0.2	0.05	0.09	0.18	0.2	0.09	0.08	0.11	0.12	0.02	0.22	0.08	0.12	0.15	0.04	0.22	0.04	0.27	RP11-396B14.2	chr16	lincRNA	--
ENSG00000100711.13	2.2	2.48	3.21	3.02	3.39	3.04	1.07	1.19	1.2	1.03	1.29	1.06	1.21	1.23	2.08	1.54	2.23	1.28	ZFYVE21	chr14	protein_coding	zinc finger, FYVE domain containing 21
ENSG00000196620.8	0.0	0.0	0.0	0.0	0.0	0.0	0.0	0.0	0.0	0.0	0.01	0.0	0.0	0.0	0.0	0.0	0.0	0.0	UGT2B15	chr4	protein_coding	UDP glucuronosyltransferase 2 family, polypeptide B15
ENSG00000200688.1	0.0	0.0	0.0	0.0	0.0	0.0	0.0	0.0	0.0	0.0	0.0	0.19	0.0	0.0	0.0	0.0	0.21	0.0	Y_RNA	chr12	misc_RNA	--
ENSG00000099910.16	3.35	2.81	4.08	4.6	5.28	4.77	1.05	1.44	2.61	1.45	2.68	1.83	2.51	2.31	2.53	1.48	2.84	1.87	KLHL22	chr22	protein_coding	kelch-like family member 22
ENSG00000240205.3	0.0	0.0	0.0	0.0	0.0	0.0	0.0	0.0	0.0	0.0	0.07	0.0	0.0	0.0	0.0	0.0	0.0	0.0	RN7SL865P	chr12	misc_RNA	RNA, 7SL, cytoplasmic 865, pseudogene
ENSG00000163218.14	0.0	0.01	0.0	0.0	0.0	0.01	0.0	0.0	0.0	0.0	0.0	0.01	0.0	0.0	0.0	0.0	0.0	0.0	PGLYRP4	chr1	protein_coding	peptidoglycan recognition protein 4
ENSG00000112787.12	4.17	4.45	5.17	5.52	5.97	6.22	5.46	4.22	7.61	8.16	7.09	8.89	7.64	7.87	5.37	5.54	8.17	6.96	FBRSL1	chr12	protein_coding	fibrosin-like 1
ENSG00000141127.14	3.98	4.07	4.36	4.51	4.48	3.86	1.64	2.87	3.11	1.94	2.87	2.22	2.77	2.98	2.92	2.04	3.64	2.01	PRPSAP2	chr17	protein_coding	phosphoribosyl pyrophosphate synthetase-associated protein 2
ENSG00000273143.1	0.04	0.0	0.03	0.03	0.07	0.0	0.07	0.04	0.0	0.0	0.14	0.06	0.03	0.04	0.03	0.07	0.04	0.03	RP11-525A16.4	chr10	lincRNA	--
ENSG00000276574.1	0.0	0.0	0.0	0.2	0.0	0.0	0.0	0.0	0.0	0.0	0.0	0.0	0.0	0.0	0.0	0.0	0.0	0.0	AC007285.1	chr7	miRNA	--
ENSG00000234816.2	0.37	0.07	0.1	0.32	0.46	0.27	0.35	1.13	1.86	2.6	0.75	1.89	2.14	1.25	0.69	0.69	2.04	2.88	U91328.2	chr6	unprocessed_pseudogene	--
ENSG00000203760.8	0.35	0.7	0.6	0.66	0.51	0.32	0.27	0.39	0.34	0.52	0.3	0.4	0.63	0.44	0.32	0.35	0.5	0.46	CENPW	chr6	protein_coding	centromere protein W
ENSG00000258640.3	0.34	0.28	0.59	0.5	0.58	0.62	0.54	0.59	0.38	0.62	0.5	0.97	0.7	0.39	0.68	0.81	0.28	0.55	RPL21P5	chr14	processed_pseudogene	ribosomal protein L21 pseudogene 5
ENSG00000203880.11	9.99	8.89	8.01	8.67	8.84	7.92	3.15	6.48	7.59	3.21	5.48	5.08	5.96	6.85	6.98	5.26	7.0	5.42	PCMTD2	chr20	protein_coding	protein-L-isoaspartate (D-aspartate) O-methyltransferase domain containing 2
ENSG00000279648.1	0.0	0.0	0.0	0.01	0.0	0.0	0.01	0.0	0.0	0.0	0.0	0.02	0.0	0.0	0.0	0.01	0.0	0.0	AP000432.3	chr21	TEC	--
ENSG00000170185.9	4.38	4.25	3.42	4.27	4.07	3.52	4.42	5.29	7.12	4.89	4.89	4.61	4.87	7.17	4.56	4.5	6.43	5.85	USP38	chr4	protein_coding	ubiquitin specific peptidase 38
ENSG00000133773.11	5.42	4.14	3.63	4.76	3.91	2.92	3.58	9.02	6.88	5.31	6.32	4.76	7.63	8.07	5.8	6.18	6.57	7.21	CCDC59	chr12	protein_coding	coiled-coil domain containing 59
ENSG00000171970.12	0.29	0.4	0.54	0.51	0.44	0.41	0.33	0.42	0.38	0.14	0.29	0.19	0.26	0.35	0.35	0.27	0.39	0.17	ZNF57	chr19	protein_coding	zinc finger protein 57
ENSG00000164778.4	0.0	0.0	0.0	0.0	0.0	0.0	0.0	0.0	0.0	0.01	0.0	0.0	0.0	0.0	0.0	0.0	0.0	0.0	EN2	chr7	protein_coding	engrailed homeobox 2
ENSG00000185986.11	0.49	0.67	0.57	0.67	0.92	0.73	0.66	0.57	1.36	0.82	0.55	0.94	0.78	1.0	0.46	0.4	0.98	0.59	SDHAP3	chr5	transcribed_unprocessed_pseudogene	succinate dehydrogenase complex, subunit A, flavoprotein pseudogene 3
ENSG00000137871.19	2.35	2.39	1.56	2.12	1.88	1.81	0.96	1.47	1.52	0.77	1.38	0.99	1.5	1.15	1.57	1.07	1.71	1.26	ZNF280D	chr15	protein_coding	zinc finger protein 280D
ENSG00000258144.1	0.0	0.0	0.03	0.0	0.0	0.0	0.0	0.0	0.0	0.0	0.0	0.0	0.0	0.0	0.0	0.0	0.0	0.0	RP11-554L12.1	chr12	lincRNA	--
ENSG00000276945.1	0.17	0.25	0.28	0.29	0.24	0.26	0.12	0.16	0.2	0.55	0.08	0.56	0.9	0.39	0.36	0.04	0.29	0.98	CTC-436P18.5	chr5	unprocessed_pseudogene	--
ENSG00000101266.16	6.91	7.27	7.7	7.94	8.1	7.18	3.59	5.51	5.19	4.68	6.59	5.95	5.89	6.44	6.91	5.22	7.15	4.81	CSNK2A1	chr20	protein_coding	casein kinase 2, alpha 1 polypeptide
ENSG00000274256.1	0.09	0.0	0.0	0.0	0.0	0.0	0.0	0.0	0.0	0.0	0.0	0.0	0.0	0.0	0.0	0.0	0.0	0.0	RP1-229K20.8	chr6	processed_pseudogene	--
ENSG00000278952.1	0.26	0.16	0.14	0.24	0.13	0.02	1.47	0.03	0.34	0.05	0.83	0.05	0.05	0.12	0.05	0.27	0.06	0.05	RP11-399J13.2	chr11	TEC	--
ENSG00000257859.1	0.0	0.0	0.01	0.0	0.0	0.0	0.0	0.0	0.0	0.0	0.01	0.0	0.07	0.0	0.0	0.0	0.0	0.0	CASC18	chr12	lincRNA	cancer susceptibility candidate 18 (non-protein coding)
ENSG00000064995.16	4.7	4.51	3.96	4.79	3.42	3.88	1.17	5.5	5.9	4.47	3.16	6.0	4.82	6.52	3.8	4.65	4.6	5.43	TAF11	chr6	protein_coding	TAF11 RNA polymerase II, TATA box binding protein (TBP)-associated factor, 28kDa
ENSG00000134987.11	3.65	3.59	2.95	3.2	3.43	3.29	1.41	2.35	2.09	1.69	2.93	1.86	2.91	1.94	2.23	1.79	1.76	1.9	WDR36	chr5	protein_coding	WD repeat domain 36
ENSG00000140285.9	0.03	0.03	0.01	0.01	0.01	0.02	0.01	0.01	0.01	0.0	0.0	0.02	0.01	0.0	0.0	0.02	0.01	0.0	FGF7	chr15	protein_coding	fibroblast growth factor 7
ENSG00000138735.15	1.14	1.14	2.51	2.39	2.97	0.7	1.89	0.8	0.6	0.35	0.36	0.14	0.78	0.54	1.54	1.9	1.52	1.77	PDE5A	chr4	protein_coding	phosphodiesterase 5A, cGMP-specific
ENSG00000134201.10	0.03	0.02	0.04	0.03	0.02	0.03	0.05	0.04	0.01	0.01	0.0	0.0	0.02	0.04	0.0	0.0	0.05	0.0	GSTM5	chr1	protein_coding	glutathione S-transferase mu 5
ENSG00000226944.1	0.06	0.0	0.05	0.0	0.06	0.1	0.0	0.0	0.1	0.05	0.0	0.0	0.0	0.0	0.0	0.0	0.18	0.0	RP1-120G22.11	chr1	antisense	--
ENSG00000131409.12	0.01	0.0	0.0	0.0	0.0	0.0	0.0	0.0	0.0	0.0	0.0	0.0	0.0	0.0	0.0	0.0	0.0	0.0	LRRC4B	chr19	protein_coding	leucine rich repeat containing 4B
ENSG00000250329.1	0.21	0.21	0.22	0.31	0.14	0.17	2.61	0.41	0.24	0.74	2.01	0.36	0.28	0.17	0.23	0.07	0.07	0.39	KDELC1P1	chr5	processed_pseudogene	KDEL (Lys-Asp-Glu-Leu) containing 1 pseudogene 1
ENSG00000251099.2	0.0	0.0	0.0	0.0	0.0	0.0	0.13	0.0	0.0	0.0	0.0	0.0	0.0	0.0	0.0	0.0	0.0	0.0	CTD-2367A17.1	chr5	processed_pseudogene	--
ENSG00000154118.12	0.0	0.0	0.01	0.01	0.02	0.0	0.0	0.0	0.0	0.0	0.0	0.01	0.01	0.0	0.0	0.0	0.0	0.01	JPH3	chr16	protein_coding	junctophilin 3
ENSG00000273416.1	0.05	0.06	0.0	0.05	0.2	0.05	0.45	0.19	0.34	0.68	0.15	0.42	0.1	0.32	0.2	0.05	0.1	0.1	RP4-597N16.4	chr1	lincRNA	--
ENSG00000176160.9	0.43	0.3	0.56	0.61	0.54	0.6	17.9	0.29	0.46	0.2	0.48	0.23	0.46	0.21	0.27	0.23	0.16	0.2	HSF5	chr17	protein_coding	heat shock transcription factor family member 5
ENSG00000279382.1	0.03	0.0	0.0	0.0	0.0	0.0	0.02	0.0	0.0	0.0	0.0	0.0	0.0	0.0	0.0	0.0	0.0	0.0	RP11-449J21.3	chr17	TEC	--
ENSG00000271095.1	0.0	0.02	0.0	0.02	0.0	0.0	0.04	0.0	0.02	0.0	0.04	0.0	0.0	0.0	0.0	0.0	0.0	0.0	BNIP3P28	chr19	processed_pseudogene	BCL2/adenovirus E1B 19kDa interacting protein 3 pseudogene 28
ENSG00000275718.1	0.0	0.0	0.0	0.0	0.0	0.0	0.0	0.0	0.0	0.0	0.0	0.0	0.0	0.02	0.0	0.0	0.0	0.0	CCL15	chr17	protein_coding	chemokine (C-C motif) ligand 15
ENSG00000265083.1	0.25	0.0	0.41	0.65	0.0	0.43	0.24	0.0	0.4	0.22	0.48	0.22	0.0	0.26	0.24	0.0	0.0	0.48	MIR3691	chr6	miRNA	microRNA 3691
ENSG00000221955.10	0.06	0.04	0.09	0.04	0.09	0.07	0.08	0.05	0.03	0.06	0.07	0.05	0.09	0.07	0.08	0.05	0.06	0.06	SLC12A8	chr3	protein_coding	solute carrier family 12, member 8
ENSG00000266876.1	0.02	0.0	0.04	0.08	0.0	0.02	0.0	0.03	0.0	0.04	0.0	0.0	0.0	0.02	0.0	0.0	0.02	0.0	RP11-1148O4.1	chr17	transcribed_processed_pseudogene	--
ENSG00000131484.4	1.84	0.77	1.32	1.0	1.7	1.97	0.08	0.41	0.2	0.0	0.2	0.29	0.64	0.25	1.37	1.01	0.49	0.44	RP11-798G7.5	chr17	antisense	--
ENSG00000213601.3	0.03	0.0	0.0	0.0	0.0	0.06	0.0	0.0	0.0	0.0	0.0	0.0	0.0	0.0	0.0	0.0	0.0	0.09	KRT18P19	chr2	processed_pseudogene	keratin 18 pseudogene 19
ENSG00000154608.13	0.05	0.02	0.02	0.03	0.02	0.02	0.03	0.02	0.02	0.02	0.05	0.05	0.04	0.03	0.02	0.04	0.03	0.02	CEP170P1	chr4	transcribed_unprocessed_pseudogene	centrosomal protein 170kDa pseudogene 1
ENSG00000270421.1	0.0	0.0	0.0	0.0	0.0	0.05	0.0	0.0	0.0	0.0	0.0	0.0	0.0	0.0	0.0	0.0	0.0	0.0	RP11-351O1.4	chr10	processed_pseudogene	--
ENSG00000166246.13	0.04	0.02	0.01	0.0	0.02	0.02	0.0	0.01	0.0	0.02	0.0	0.01	0.0	0.03	0.0	0.0	0.02	0.0	C16orf71	chr16	protein_coding	chromosome 16 open reading frame 71
ENSG00000169299.13	5.32	8.04	7.14	5.58	7.12	5.91	2.66	3.42	3.1	2.79	3.04	2.95	2.52	3.58	5.02	3.71	6.49	3.13	PGM2	chr4	protein_coding	phosphoglucomutase 2
ENSG00000278861.1	0.31	0.13	0.06	0.26	0.21	0.23	0.14	0.09	0.06	0.03	0.07	0.1	0.0	0.0	0.04	0.11	0.18	0.0	RP11-338K17.6	chr12	TEC	--
ENSG00000251314.2	0.08	0.04	0.02	0.05	0.07	0.01	0.0	0.0	0.04	0.0	0.03	0.01	0.0	0.03	0.04	0.0	0.03	0.01	CTD-2337A12.1	chr5	antisense	--
ENSG00000213762.10	1.31	1.44	1.3	1.63	1.46	1.68	0.53	1.22	2.16	1.25	1.21	1.8	1.57	2.9	1.42	1.6	2.24	1.94	ZNF134	chr19	protein_coding	zinc finger protein 134
ENSG00000125508.3	0.0	0.0	0.0	0.0	0.0	0.0	0.04	0.0	0.01	0.03	0.03	0.0	0.0	0.0	0.0	0.0	0.01	0.04	SRMS	chr20	protein_coding	src-related kinase lacking C-terminal regulatory tyrosine and N-terminal myristylation sites
ENSG00000206715.1	1.91	0.98	1.03	0.54	1.96	1.63	0.79	0.26	0.34	0.54	0.99	0.55	1.73	0.21	1.38	0.59	0.41	0.2	RNU6-444P	chr6	snRNA	RNA, U6 small nuclear 444, pseudogene
ENSG00000111199.10	0.2	0.43	0.46	0.35	0.3	0.4	0.53	0.39	0.32	1.18	1.06	0.85	0.88	0.41	0.61	0.63	1.14	0.66	TRPV4	chr12	protein_coding	transient receptor potential cation channel, subfamily V, member 4
ENSG00000233441.6	0.0	0.0	0.0	0.0	0.01	0.0	0.0	0.0	0.0	0.0	0.0	0.01	0.0	0.0	0.0	0.0	0.0	0.0	CYP2AB1P	chr3	transcribed_unprocessed_pseudogene	cytochrome P450, family 2, subfamily AB, polypeptide 1, pseudogene
ENSG00000239683.1	0.03	0.0	0.0	0.0	0.0	0.0	0.0	0.0	0.0	0.0	0.0	0.0	0.0	0.0	0.0	0.0	0.0	0.0	RP11-322E11.1	chr18	processed_pseudogene	--
ENSG00000165501.16	1.54	1.36	1.98	1.76	1.56	1.68	0.97	1.21	1.27	1.08	1.48	1.67	1.66	1.35	1.3	1.1	1.8	1.59	LRR1	chr14	protein_coding	leucine rich repeat protein 1
ENSG00000235467.1	0.0	0.0	0.0	0.0	0.0	0.03	0.0	0.0	0.0	0.0	0.0	0.0	0.0	0.0	0.0	0.0	0.0	0.0	RPL10AP5	chr1	processed_pseudogene	ribosomal protein L10a pseudogene 5
ENSG00000106263.17	11.18	12.88	17.3	16.06	16.77	14.49	9.85	8.58	11.9	11.92	12.54	10.54	11.38	13.08	12.54	11.1	14.66	12.8	EIF3B	chr7	protein_coding	eukaryotic translation initiation factor 3, subunit B
ENSG00000234241.1	0.0	0.0	0.0	0.0	0.0	0.0	0.0	0.0	0.0	0.0	0.0	0.0	0.0	0.01	0.0	0.0	0.0	0.0	RP4-775C13.1	chr20	processed_pseudogene	--
ENSG00000166762.16	0.33	0.15	0.29	0.37	0.27	0.29	0.04	0.1	0.18	0.08	0.03	0.03	0.13	0.12	0.06	0.04	0.08	0.11	CATSPER2	chr15	protein_coding	cation channel, sperm associated 2
ENSG00000143344.15	0.41	0.44	0.61	0.52	0.49	0.45	0.32	0.59	0.56	1.21	0.52	0.85	0.52	0.61	0.73	0.67	1.02	0.41	RGL1	chr1	protein_coding	ral guanine nucleotide dissociation stimulator-like 1
ENSG00000204683.10	0.0	0.0	0.0	0.03	0.0	0.0	0.0	0.0	0.0	0.0	0.0	0.0	0.0	0.0	0.0	0.0	0.0	0.0	C10orf113	chr10	protein_coding	chromosome 10 open reading frame 113
ENSG00000132386.10	2.93	2.13	3.49	1.7	2.82	4.54	2.66	2.0	2.95	1.65	2.71	2.45	4.76	4.06	2.37	1.58	1.5	2.05	SERPINF1	chr17	protein_coding	serpin peptidase inhibitor, clade F (alpha-2 antiplasmin, pigment epithelium derived factor), member 1
ENSG00000169508.6	23.71	16.27	15.77	16.16	16.33	14.58	15.04	61.22	25.58	42.89	38.69	18.39	60.31	48.13	18.37	29.2	41.07	36.84	GPR183	chr13	protein_coding	G protein-coupled receptor 183
ENSG00000242014.3	0.0	0.0	0.0	0.0	0.0	0.0	0.28	0.0	0.0	0.7	0.91	0.06	0.0	0.0	0.0	0.0	0.0	0.14	RN7SL26P	chr6	misc_RNA	RNA, 7SL, cytoplasmic 26, pseudogene
ENSG00000240015.2	1.14	0.72	1.22	1.32	1.06	1.35	0.14	0.9	1.4	1.17	1.07	1.19	0.7	1.19	1.38	0.72	1.28	0.84	RP11-90P5.5	chr8	antisense	--
ENSG00000261448.1	0.11	0.0	0.06	0.15	0.07	0.0	0.13	0.13	0.0	0.0	0.0	0.03	0.0	0.0	0.0	0.1	0.1	0.0	CTD-2576D5.4	chr16	antisense	--
ENSG00000200225.1	0.0	0.0	0.0	0.0	0.0	0.0	0.0	0.0	0.16	0.0	0.0	0.0	0.0	0.0	0.0	0.0	0.0	0.0	RNA5SP382	chr14	rRNA	RNA, 5S ribosomal pseudogene 382
ENSG00000063438.16	0.05	0.05	0.06	0.06	0.12	0.08	0.03	0.04	0.06	0.05	0.1	0.1	0.05	0.05	0.04	0.07	0.05	0.06	AHRR	chr5	protein_coding	aryl-hydrocarbon receptor repressor
ENSG00000168090.9	7.42	8.55	11.94	12.12	12.52	9.29	7.02	7.47	11.78	10.26	7.99	8.7	8.06	11.22	10.67	8.7	15.33	10.15	COPS6	chr7	protein_coding	COP9 signalosome subunit 6
ENSG00000003393.14	1.27	1.61	1.44	1.4	1.21	1.19	0.56	0.89	1.07	0.76	0.83	0.77	0.68	0.93	1.07	0.84	1.24	1.12	ALS2	chr2	protein_coding	amyotrophic lateral sclerosis 2 (juvenile)
ENSG00000169246.16	0.14	0.26	0.17	0.21	0.31	0.41	0.53	0.17	0.28	0.18	0.23	0.24	0.21	0.18	0.44	0.18	0.23	0.28	NPIPB3	chr16	protein_coding	nuclear pore complex interacting protein family, member B3
ENSG00000119720.17	1.68	1.51	1.85	1.96	1.91	1.88	0.96	1.31	1.81	1.26	1.53	1.55	1.6	1.73	1.43	1.23	1.39	1.61	NRDE2	chr14	protein_coding	NRDE-2, necessary for RNA interference, domain containing
ENSG00000114480.12	2.55	2.52	2.52	2.41	2.22	2.16	1.28	2.02	1.78	1.84	1.54	2.07	2.29	2.01	2.81	2.42	2.52	1.79	GBE1	chr3	protein_coding	glucan (1,4-alpha-), branching enzyme 1
ENSG00000265600.1	0.23	0.26	0.55	0.2	0.85	0.2	0.21	0.28	0.18	0.0	0.0	0.2	0.42	0.0	0.21	0.0	0.0	0.0	AC006480.1	chr7	miRNA	--
ENSG00000267030.1	0.0	0.15	0.14	0.11	0.12	0.25	0.12	0.0	0.17	0.33	0.08	0.15	0.12	0.3	0.28	0.04	0.37	0.04	CTB-50L17.7	chr19	antisense	--
ENSG00000204267.13	6.48	6.15	5.2	6.58	7.87	6.16	7.54	9.5	6.32	5.65	8.57	7.87	6.83	8.0	5.41	4.75	7.15	7.46	TAP2	chr6	protein_coding	transporter 2, ATP-binding cassette, sub-family B (MDR/TAP)
ENSG00000269867.1	0.03	0.19	0.27	0.23	0.09	0.32	0.13	0.04	0.29	0.12	0.47	0.15	0.12	0.17	0.06	0.34	0.03	0.1	CTD-2583A14.8	chr19	sense_intronic	--
ENSG00000211819.3	0.22	0.33	0.29	0.31	0.4	0.37	0.07	0.0	0.23	0.25	0.14	0.13	0.13	0.29	0.07	0.07	0.0	0.0	TRAV40	chr14	TR_V_gene	T cell receptor alpha variable 40
ENSG00000109181.11	0.0	0.0	0.01	0.0	0.01	0.0	0.0	0.0	0.01	0.0	0.0	0.0	0.0	0.0	0.0	0.0	0.0	0.0	UGT2B10	chr4	protein_coding	UDP glucuronosyltransferase 2 family, polypeptide B10
ENSG00000133794.17	8.36	8.38	8.83	8.16	8.25	9.68	10.38	10.16	11.56	13.12	11.23	13.54	14.03	9.51	6.51	7.68	7.18	11.71	ARNTL	chr11	protein_coding	aryl hydrocarbon receptor nuclear translocator-like
ENSG00000116514.16	7.27	9.87	13.45	10.39	10.28	9.3	37.64	24.01	17.86	39.15	22.88	24.18	28.8	24.85	15.01	26.7	43.05	43.27	RNF19B	chr1	protein_coding	ring finger protein 19B
ENSG00000254486.1	0.0	0.02	0.01	0.0	0.0	0.0	0.0	0.0	0.0	0.0	0.0	0.0	0.01	0.0	0.0	0.0	0.01	0.01	RP13-631K18.2	chr11	lincRNA	--
ENSG00000257761.1	0.04	0.0	0.0	0.0	0.0	0.0	0.04	0.0	0.03	0.0	0.0	0.0	0.04	0.04	0.0	0.0	0.0	0.0	RP11-186F10.2	chr12	antisense	--
ENSG00000132481.6	0.47	0.23	0.28	0.24	0.68	0.6	0.14	0.1	0.2	0.19	0.2	0.12	0.23	0.27	0.22	0.33	0.2	0.1	TRIM47	chr17	protein_coding	tripartite motif containing 47
ENSG00000129933.20	7.85	7.97	11.42	10.86	12.82	10.99	7.81	6.98	11.62	12.26	15.95	12.45	15.05	11.67	11.39	9.71	12.71	11.73	MAU2	chr19	protein_coding	MAU2 sister chromatid cohesion factor
ENSG00000131724.10	9.17	15.68	15.55	9.77	12.47	9.66	9.11	10.16	8.78	6.41	10.38	7.79	10.27	9.3	19.44	11.06	16.39	14.18	IL13RA1	chrX	protein_coding	interleukin 13 receptor, alpha 1
ENSG00000131475.6	4.58	6.42	7.72	8.4	6.59	6.24	3.23	6.0	6.82	5.1	6.28	5.72	6.35	10.06	7.59	6.86	12.2	7.07	VPS25	chr17	protein_coding	vacuolar protein sorting 25 homolog (S. cerevisiae)
ENSG00000153093.18	0.0	0.0	0.0	0.02	0.02	0.01	0.0	0.02	0.0	0.0	0.0	0.01	0.01	0.0	0.05	0.0	0.0	0.01	ACOXL	chr2	protein_coding	acyl-CoA oxidase-like
ENSG00000279883.1	0.0	0.0	0.0	0.03	0.0	0.0	0.0	0.12	0.03	0.0	0.0	0.0	0.0	0.0	0.0	0.03	0.0	0.0	CTD-2315M5.2	chr5	TEC	--
ENSG00000236452.1	0.17	0.0	0.0	0.07	0.04	0.04	0.12	0.0	0.0	0.0	0.0	0.11	0.0	0.0	0.0	0.0	0.0	0.0	AC123023.1	chr3	lincRNA	--
ENSG00000279377.1	0.44	0.22	0.12	0.08	0.25	0.31	0.1	0.05	0.06	0.02	0.06	0.02	0.1	0.25	0.11	0.03	0.1	0.08	AC003973.3	chr19	TEC	--
ENSG00000214832.5	0.06	0.0	0.0	0.0	0.0	0.0	0.0	0.0	0.0	0.01	0.0	0.0	0.0	0.0	0.0	0.0	0.0	0.0	UPF3AP2	chr17	transcribed_processed_pseudogene	UPF3A pseudogene 2
ENSG00000255292.6	0.04	0.18	0.06	0.03	0.07	0.03	0.0	0.05	0.16	0.0	0.07	0.03	0.0	0.0	0.15	0.0	0.04	0.08	AP002884.2	chr11	protein_coding	--
ENSG00000106305.9	2.05	2.76	4.3	3.21	3.51	3.63	1.54	1.96	2.46	2.21	2.83	2.59	2.55	2.97	2.78	2.32	3.98	2.68	AIMP2	chr7	protein_coding	aminoacyl tRNA synthetase complex-interacting multifunctional protein 2
ENSG00000163739.4	0.48	0.46	0.29	0.12	0.21	0.12	0.63	0.48	0.03	0.75	1.89	1.98	0.55	0.21	0.66	1.18	0.18	0.08	CXCL1	chr4	protein_coding	chemokine (C-X-C motif) ligand 1 (melanoma growth stimulating activity, alpha)
ENSG00000237991.3	0.06	0.0	0.0	0.0	0.11	0.11	0.0	0.0	0.0	0.0	0.0	0.0	0.06	0.0	0.0	0.0	0.0	0.06	RPL35P1	chr1	processed_pseudogene	ribosomal protein L35 pseudogene 1
[truncated: 35,212 more rows]
