# Supplementary material for: Transcriptomic study reveals changes of lncRNAs in PBMCs from HIV-1 patients before and after ART
Source: Sci Rep. 2023 Dec 15;13:22493. doi: 10.1038/s41598-023-49595-z (PMC10728114; doi:10.1038/s41598-023-49595-z)
Supplement: Supplementary file 2 — Supplementary Information 2. [file 41598_2023_49595_MOESM2_ESM.txt]

Gene	health07_18	health08_19	health09_22	health10_23	health11_42	health12_43	s1_after_44	s1_before_20	s2_after_33	s2_before_32	s3_after_46	s3_before_34	s4_after_47	s4_before_36	s5_after_39	s5_before_38	s6_after_41	s6_before_40	Symbol	Chr	GeneType	Descript
XLOC_381865	0.02	0.01	0.0	0.0	0.0	0.0	0.0	0.0	0.0	0.0	0.0	0.0	0.0	0.0	0.0	0.0	0.0	0.0	XLOC_381865	chr9	lincRNA	novel
XLOC_364836	0.01	0.01	0.02	0.01	0.01	0.02	0.01	0.01	0.02	0.01	0.02	0.03	0.01	0.0	0.0	0.01	0.0	0.0	XLOC_364836	chr8	intronic	novel
XLOC_177402	0.24	0.16	0.17	0.17	0.26	0.3	0.07	0.07	0.11	0.02	0.1	0.09	0.11	0.06	0.09	0.06	0.09	0.07	XLOC_177402	chr19	antisense	novel
ENSG00000257527.1	0.0	0.0	0.0	0.0	0.0	0.0	0.0	0.0	0.03	0.0	0.0	0.0	0.0	0.0	0.08	0.0	0.0	0.0	MIR3179-3	chr16	lincRNA	microRNA 3179-3
XLOC_087226	0.02	0.02	0.07	0.07	0.03	0.01	0.02	0.03	0.02	0.02	0.04	0.04	0.01	0.0	0.01	0.0	0.0	0.0	XLOC_087226	chr12	lincRNA	novel
ENSG00000253766.1	0.0	0.0	0.0	0.02	0.0	0.05	0.0	0.0	0.0	0.02	0.0	0.0	0.0	0.0	0.0	0.0	0.0	0.0	RP11-804N13.1	chr5	antisense	--
XLOC_198041	0.0	0.04	0.0	0.01	0.01	0.01	0.03	0.11	0.02	0.28	0.2	0.22	0.27	0.11	0.01	0.06	0.04	0.21	XLOC_198041	chr2	lincRNA	novel
XLOC_079513	0.25	0.21	0.18	0.19	0.11	0.17	0.22	0.2	0.2	0.09	0.17	0.08	0.13	0.12	0.16	0.14	0.11	0.06	XLOC_079513	chr12	lincRNA	novel
XLOC_021734	0.0	0.01	0.04	0.01	0.01	0.16	0.01	0.0	0.03	0.0	0.01	0.0	0.03	0.0	0.02	0.0	0.0	0.0	XLOC_021734	chr1	lincRNA	novel
XLOC_297511	0.01	0.01	0.0	0.01	0.0	0.0	0.0	0.0	0.0	0.0	0.0	0.0	0.0	0.0	0.01	0.0	0.0	0.0	XLOC_297511	chr5	lincRNA	novel
XLOC_155453	0.0	0.0	0.01	0.01	0.0	0.01	0.0	0.0	0.0	0.0	0.0	0.0	0.0	0.01	0.0	0.0	0.0	0.0	XLOC_155453	chr17	lincRNA	novel
XLOC_395085	0.01	0.01	0.01	0.0	0.01	0.01	0.04	0.0	0.0	0.0	0.01	0.0	0.01	0.01	0.0	0.0	0.01	0.0	XLOC_395085	chrX	intronic	novel
XLOC_330519	0.08	0.01	0.02	0.01	0.0	0.07	0.2	0.0	0.01	0.0	0.09	0.0	0.01	0.0	0.02	0.0	0.01	0.02	XLOC_330519	chr7	lincRNA	novel
XLOC_284829	0.0	0.0	0.0	0.0	0.03	0.04	0.01	0.0	0.04	0.03	0.06	0.01	0.02	0.04	0.0	0.02	0.0	0.03	XLOC_284829	chr5	lincRNA	novel
ENSG00000235927.4	0.05	0.03	0.14	0.07	0.02	0.0	0.02	0.01	0.02	0.03	0.0	0.0	0.0	0.0	0.02	0.11	0.02	0.08	NEXN-AS1	chr1	antisense	NEXN antisense RNA 1
ENSG00000272370.1	0.4	0.31	0.29	0.23	0.33	0.15	0.29	0.22	0.14	0.0	0.04	0.0	0.0	0.0	0.21	0.0	0.13	0.08	RP11-307L14.1	chr5	lincRNA	--
XLOC_368971	0.16	0.03	0.05	0.06	0.03	0.02	0.39	0.01	0.03	0.04	0.03	0.1	0.04	0.07	0.02	0.04	0.01	0.06	XLOC_368971	chr9	intronic	novel
XLOC_197241	0.81	0.89	0.62	0.58	0.81	0.87	0.18	0.11	0.1	0.25	0.33	0.34	0.45	0.21	0.25	0.18	0.29	0.27	XLOC_197241	chr2	intronic	novel
XLOC_196165	0.03	0.06	0.03	0.04	0.03	0.02	0.36	0.01	0.06	0.01	0.03	0.0	0.04	0.01	0.05	0.0	0.03	0.0	XLOC_196165	chr2	lincRNA	novel
XLOC_147661	0.02	0.0	0.04	0.04	0.12	0.05	0.0	0.0	0.05	0.0	0.0	0.01	0.05	0.0	0.02	0.0	0.0	0.02	XLOC_147661	chr17	intronic	novel
XLOC_064325	0.24	0.34	0.32	0.21	0.29	0.22	2.78	1.01	0.91	0.9	0.51	0.55	0.85	1.04	0.52	1.79	0.87	1.08	XLOC_064325	chr11	intronic	novel
XLOC_326459	0.0	0.0	0.0	0.0	0.0	0.0	0.0	0.0	0.0	0.0	0.0	0.0	0.0	0.0	0.0	0.0	0.01	0.0	XLOC_326459	chr6	lincRNA	novel
ENSG00000229017.6	0.0	0.0	0.0	0.0	0.0	0.01	0.0	0.0	0.01	0.0	0.0	0.0	0.0	0.0	0.0	0.0	0.0	0.0	LINC01277	chr6	lincRNA	long intergenic non-protein coding RNA 1277
ENSG00000272927.1	0.34	0.43	0.3	0.64	0.26	0.08	0.15	0.11	0.39	0.19	0.17	0.14	0.17	0.28	0.26	0.14	0.21	0.26	RP11-1191J2.5	chr4	antisense	--
ENSG00000250948.1	0.0	0.11	0.08	0.16	0.26	0.0	0.0	0.0	0.15	0.0	0.0	0.0	0.08	0.0	0.17	0.17	0.0	0.0	RP11-1079K10.2	chr17	antisense	--
ENSG00000223522.1	0.0	0.0	0.0	0.0	0.0	0.0	0.0	0.0	0.0	0.0	0.0	0.0	0.0	0.0	0.01	0.0	0.0	0.0	AC093690.1	chr2	antisense	--
XLOC_233741	0.16	0.17	0.3	0.34	0.43	0.31	0.12	0.06	0.08	0.04	0.04	0.0	0.1	0.02	0.08	0.01	0.09	0.16	XLOC_233741	chr22	intronic	novel
XLOC_019298	0.02	0.0	0.0	0.08	0.01	0.07	0.01	0.02	0.02	0.05	0.03	0.11	0.01	0.0	0.01	0.08	0.04	0.04	XLOC_019298	chr1	lincRNA	novel
XLOC_351357	0.12	0.12	0.21	0.11	0.15	0.24	0.09	0.08	0.03	0.07	0.09	0.15	0.16	0.05	0.08	0.05	0.06	0.11	XLOC_351357	chr8	lincRNA	novel
XLOC_127110	0.02	0.1	0.25	0.15	0.16	0.08	0.23	0.03	0.07	0.01	0.02	0.05	0.06	0.12	0.16	0.1	0.11	0.14	XLOC_127110	chr15	lincRNA	novel
ENSG00000224186.8	0.03	0.01	0.01	0.01	0.01	0.0	0.0	0.02	0.0	0.01	0.0	0.0	0.0	0.0	0.0	0.03	0.03	0.02	C5orf66	chr5	antisense	chromosome 5 open reading frame 66
XLOC_042163	0.1	0.08	0.11	0.08	0.16	0.12	0.09	0.1	0.07	0.03	0.08	0.11	0.03	0.06	0.04	0.02	0.03	0.08	XLOC_042163	chr10	intronic	novel
ENSG00000275467.1	0.05	0.06	0.04	0.04	0.05	0.21	0.0	0.0	0.0	0.0	0.0	0.0	0.0	0.0	0.09	0.05	0.0	0.05	RP11-240G22.4	chr12	lincRNA	--
XLOC_194918	0.15	0.24	0.25	0.22	0.14	0.15	0.06	0.04	0.02	0.05	0.19	0.05	0.14	0.0	0.13	0.01	0.02	0.04	XLOC_194918	chr2	intronic	novel
ENSG00000260378.1	0.0	0.0	0.0	0.0	0.0	0.0	0.0	0.0	0.0	0.0	0.0	0.0	0.0	0.0	0.0	0.0	0.0	0.03	CTD-2583P5.1	chr16	antisense	--
XLOC_091737	0.05	0.0	0.04	0.02	0.02	0.02	0.01	0.01	0.02	0.08	0.03	0.05	0.05	0.09	0.05	0.23	0.07	0.04	XLOC_091737	chr12	intronic	novel
ENSG00000261118.1	0.15	0.08	0.14	0.06	0.2	0.07	0.04	0.08	0.12	0.09	0.06	0.02	0.0	0.11	0.04	0.06	0.06	0.0	RP11-104N10.1	chr16	antisense	--
XLOC_113804	0.06	0.07	0.07	0.08	0.13	0.08	0.16	0.01	0.03	0.06	0.15	0.02	0.07	0.02	0.02	0.0	0.01	0.05	XLOC_113804	chr14	intronic	novel
ENSG00000259961.1	0.0	0.0	0.0	0.0	0.0	0.04	0.0	0.0	0.0	0.0	0.0	0.0	0.0	0.0	0.0	0.0	0.0	0.0	RP4-597A16.2	chr1	antisense	--
ENSG00000271730.1	0.04	0.12	0.06	0.06	0.0	0.0	0.0	0.13	0.03	0.0	0.0	0.0	0.0	0.0	0.2	0.0	0.0	0.03	RP11-787I22.3	chr6	antisense	--
ENSG00000271584.1	0.0	0.0	0.0	0.04	0.0	0.19	0.0	0.0	0.0	0.0	0.0	0.0	0.0	0.0	0.0	0.0	0.0	0.0	RP11-89C3.4	chr11	lincRNA	--
ENSG00000230912.1	0.0	0.0	0.0	0.0	0.0	0.0	0.1	0.0	0.0	0.0	0.16	0.0	0.0	0.0	0.0	0.0	0.0	0.05	RP3-508I15.10	chr22	antisense	--
XLOC_206415	0.0	0.0	0.0	0.0	0.0	0.0	0.01	0.0	0.01	0.0	0.0	0.0	0.0	0.0	0.0	0.0	0.0	0.0	XLOC_206415	chr2	intronic	novel
ENSG00000228434.1	5.75	4.99	6.44	5.23	7.03	6.85	4.42	3.39	4.99	2.88	3.37	4.85	3.55	5.34	3.21	3.65	4.37	3.97	AC004951.6	chr7	lincRNA	--
XLOC_209421	0.0	0.0	0.0	0.0	0.0	0.0	0.0	0.0	0.0	0.0	0.01	0.03	0.0	0.0	0.0	0.0	0.0	0.0	XLOC_209421	chr2	lincRNA	novel
XLOC_085899	0.01	0.01	0.01	0.03	0.02	0.01	0.36	0.01	0.0	0.02	0.08	0.02	0.01	0.02	0.04	0.01	0.04	0.01	XLOC_085899	chr12	lincRNA	novel
ENSG00000259813.1	0.0	0.0	0.09	0.09	0.0	0.0	0.1	0.0	0.0	0.09	0.0	0.0	0.1	0.33	0.2	0.1	0.0	0.0	RP5-1142A6.5	chr16	antisense	--
XLOC_250570	0.04	0.08	0.03	0.04	0.17	0.18	0.24	0.08	0.02	0.04	0.39	0.03	0.23	0.03	0.05	0.0	0.05	0.06	XLOC_250570	chr3	lincRNA	novel
ENSG00000228412.6	0.0	0.0	0.0	0.0	0.0	0.0	0.0	0.01	0.0	0.0	0.0	0.0	0.0	0.0	0.01	0.0	0.0	0.0	RP4-625H18.2	chr6	lincRNA	--
XLOC_014322	0.03	0.0	0.05	0.05	0.03	0.03	0.02	0.02	0.04	0.04	0.01	0.01	0.08	0.02	0.05	0.03	0.04	0.08	XLOC_014322	chr1	lincRNA	novel
ENSG00000271992.1	0.0	0.0	0.12	0.0	0.32	0.04	0.18	0.0	0.04	0.08	0.0	0.04	0.0	0.1	0.0	0.0	0.0	0.0	RP11-42O15.3	chr1	lincRNA	--
XLOC_263069	0.03	0.0	0.0	0.0	0.0	0.0	0.01	0.0	0.01	0.01	0.0	0.01	0.0	0.0	0.0	0.01	0.0	0.02	XLOC_263069	chr3	intronic	novel
ENSG00000248787.1	0.43	0.37	0.22	0.32	0.25	0.05	0.0	0.0	0.13	0.09	0.1	0.23	0.15	0.11	0.05	0.0	0.1	0.51	RP11-666A20.4	chr3	lincRNA	--
ENSG00000279182.1	0.14	0.11	0.26	0.1	0.28	0.08	0.0	0.08	0.05	0.1	0.17	0.16	0.27	0.05	0.13	0.02	0.22	0.15	XX-C00717C00720L.1	chr22	antisense	--
XLOC_232912	0.0	0.05	0.02	0.02	0.07	0.11	0.0	0.0	0.03	0.01	0.03	0.02	0.02	0.01	0.0	0.0	0.07	0.02	XLOC_232912	chr22	lincRNA	novel
XLOC_106658	0.02	0.05	0.02	0.01	0.06	0.05	0.0	0.01	0.03	0.0	0.02	0.01	0.0	0.0	0.0	0.04	0.01	0.0	XLOC_106658	chr13	intronic	novel
ENSG00000243081.2	0.01	0.0	0.02	0.02	0.0	0.03	0.03	0.09	0.0	0.0	0.01	0.01	0.01	0.01	0.01	0.04	0.01	0.03	RP11-231E6.1	chr3	lincRNA	--
XLOC_184476	0.15	0.06	0.04	0.04	0.1	0.12	0.0	0.0	0.04	0.02	0.02	0.0	0.0	0.02	0.0	0.03	0.01	0.03	XLOC_184476	chr2	lincRNA	novel
ENSG00000255428.1	0.0	0.0	0.0	0.0	0.02	0.0	0.0	0.01	0.0	0.0	0.0	0.0	0.0	0.0	0.0	0.0	0.0	0.0	RP11-794P6.1	chr11	sense_intronic	--
ENSG00000265334.1	0.04	0.0	0.06	0.06	0.0	0.12	0.0	0.04	0.14	0.0	0.0	0.03	0.0	0.0	0.0	0.0	0.0	0.0	CTD-2349P21.11	chr17	antisense	--
ENSG00000271774.1	0.0	0.04	0.0	0.0	0.0	0.03	0.09	0.0	0.0	0.0	0.0	0.0	0.0	0.06	0.0	0.0	0.0	0.0	RP4-678D15.1	chr20	antisense	--
XLOC_106939	0.0	0.0	0.0	0.0	0.0	0.0	0.01	0.02	0.0	0.01	0.02	0.01	0.01	0.01	0.01	0.01	0.01	0.0	XLOC_106939	chr13	lincRNA	novel
XLOC_047874	0.04	0.02	0.05	0.03	0.06	0.06	0.09	0.05	0.1	0.03	0.03	0.06	0.01	0.14	0.07	0.07	0.11	0.13	XLOC_047874	chr10	intronic	novel
ENSG00000179082.3	0.35	0.44	0.6	0.35	0.49	0.32	0.14	0.15	0.58	0.37	0.42	0.51	0.34	0.32	0.43	0.51	0.99	0.92	C9orf106	chr9	lincRNA	chromosome 9 open reading frame 106
ENSG00000253893.2	0.32	0.23	0.51	0.34	0.37	0.84	0.51	0.04	0.18	0.07	0.08	0.23	0.42	0.2	0.46	0.03	0.22	0.19	FAM85B	chr8	antisense	family with sequence similarity 85, member B
ENSG00000227678.7	2.82	2.07	1.65	2.52	1.53	1.67	0.7	0.77	1.03	0.26	1.13	1.08	1.28	0.84	0.98	0.31	0.59	0.6	RP11-73O6.3	chr6	antisense	--
XLOC_204089	0.0	0.0	0.0	0.0	0.0	0.0	0.0	0.0	0.0	0.0	0.0	0.0	0.0	0.0	0.0	0.01	0.0	0.0	XLOC_204089	chr2	intronic	novel
XLOC_104970	0.01	0.0	0.02	0.01	0.04	0.01	0.04	0.0	0.0	0.0	0.0	0.0	0.0	0.0	0.0	0.0	0.0	0.0	XLOC_104970	chr13	lincRNA	novel
XLOC_121311	0.09	0.08	0.05	0.01	0.01	0.04	0.0	0.01	0.02	0.0	0.0	0.07	0.0	0.03	0.0	0.0	0.0	0.02	XLOC_121311	chr15	intronic	novel
XLOC_269516	0.03	0.0	0.0	0.0	0.0	0.0	0.02	0.04	0.0	0.07	0.02	0.04	0.02	0.02	0.0	0.0	0.04	0.01	XLOC_269516	chr4	lincRNA	novel
ENSG00000277425.1	0.11	0.35	0.15	0.42	0.49	0.39	0.28	0.05	0.21	0.06	0.04	0.2	0.07	0.08	0.07	0.21	0.18	0.11	RP5-1116H23.3	chr20	lincRNA	--
XLOC_108611	0.2	0.2	0.18	0.17	0.14	0.19	0.06	0.29	0.13	0.04	0.06	0.06	0.05	0.14	0.13	0.14	0.08	0.04	XLOC_108611	chr14	lincRNA	novel
XLOC_002592	0.0	0.0	0.0	0.0	0.0	0.0	0.0	0.0	0.0	0.0	0.0	0.01	0.0	0.0	0.0	0.0	0.0	0.0	XLOC_002592	GL949753.2	lincRNA	novel
ENSG00000165511.6	0.07	0.11	0.09	0.22	0.23	0.2	0.07	0.06	0.02	0.03	0.03	0.03	0.03	0.16	0.1	0.06	0.03	0.06	C10orf25	chr10	antisense	chromosome 10 open reading frame 25
XLOC_065800	0.01	0.01	0.03	0.0	0.0	0.01	0.21	0.0	0.0	0.0	0.0	0.01	0.03	0.01	0.0	0.0	0.0	0.0	XLOC_065800	chr11	lincRNA	novel
XLOC_329937	0.0	0.0	0.0	0.05	0.0	0.0	0.13	0.0	0.05	0.0	0.0	0.01	0.0	0.0	0.0	0.0	0.05	0.0	XLOC_329937	chr7	intronic	novel
XLOC_068757	0.08	0.07	0.08	0.06	0.11	0.09	0.02	0.01	0.0	0.03	0.03	0.0	0.02	0.01	0.01	0.08	0.01	0.0	XLOC_068757	chr11	intronic	novel
XLOC_212199	0.0	0.0	0.01	0.0	0.01	0.0	0.0	0.0	0.0	0.0	0.0	0.01	0.0	0.0	0.0	0.0	0.0	0.0	XLOC_212199	chr2	lincRNA	novel
ENSG00000237886.1	0.04	0.12	0.17	0.05	0.04	0.02	0.12	0.03	0.33	0.09	0.02	0.07	0.13	0.19	0.0	0.02	0.1	0.04	LINC01573	chr9	antisense	long intergenic non-protein coding RNA 1573
XLOC_295211	0.0	0.0	0.0	0.0	0.0	0.0	0.24	0.0	0.0	0.0	0.0	0.0	0.0	0.0	0.0	0.0	0.0	0.0	XLOC_295211	chr5	lincRNA	novel
XLOC_328591	0.04	0.01	0.05	0.02	0.04	0.08	0.0	0.0	0.0	0.0	0.0	0.0	0.0	0.0	0.02	0.0	0.0	0.0	XLOC_328591	chr6	intronic	novel
XLOC_312503	0.12	0.15	0.1	0.07	0.04	0.06	0.58	0.01	0.01	0.01	0.0	0.03	0.03	0.0	0.01	0.0	0.0	0.0	XLOC_312503	chr6	lincRNA	novel
ENSG00000267364.1	2.8	2.44	3.66	3.69	4.11	4.13	1.51	2.27	1.54	0.73	1.94	1.29	1.69	2.27	1.58	1.34	1.68	2.77	RP11-47L3.1	chr17	lincRNA	--
XLOC_248319	0.03	0.02	0.02	0.05	0.04	0.03	0.47	0.04	0.06	0.05	0.05	0.08	0.04	0.04	0.02	0.04	0.01	0.06	XLOC_248319	chr3	lincRNA	novel
XLOC_106962	0.0	0.0	0.0	0.0	0.0	0.0	0.02	0.0	0.0	0.0	0.01	0.0	0.01	0.0	0.0	0.01	0.0	0.0	XLOC_106962	chr13	intronic	novel
XLOC_033388	0.0	0.0	0.0	0.01	0.0	0.0	0.0	0.0	0.01	0.0	0.0	0.0	0.01	0.01	0.0	0.0	0.0	0.0	XLOC_033388	chr1	intronic	novel
XLOC_014914	0.15	0.17	0.24	0.14	0.13	0.13	0.27	0.16	0.23	0.08	0.09	0.1	0.05	0.1	0.23	0.28	0.25	0.17	XLOC_014914	chr1	lincRNA	novel
ENSG00000277247.1	0.0	0.11	0.08	0.04	0.18	0.17	0.05	0.0	0.23	0.0	0.0	0.0	0.0	0.0	0.0	0.0	0.05	0.0	RP11-785D18.3	chr12	antisense	--
XLOC_244524	0.08	0.05	0.15	0.05	0.03	0.03	0.0	0.0	0.0	0.0	0.01	0.0	0.01	0.0	0.0	0.0	0.0	0.01	XLOC_244524	chr3	intronic	novel
XLOC_314207	0.32	0.26	0.28	0.25	0.27	0.2	0.04	0.03	0.05	0.02	0.07	0.04	0.09	0.03	0.03	0.02	0.06	0.03	XLOC_314207	chr6	lincRNA	novel
XLOC_116058	0.0	0.01	0.0	0.0	0.0	0.01	0.02	0.0	0.0	0.0	0.0	0.0	0.0	0.0	0.0	0.0	0.0	0.0	XLOC_116058	chr14	lincRNA	novel
ENSG00000269813.1	0.0	0.0	0.0	0.0	0.04	0.0	0.0	0.0	0.0	0.0	0.0	0.0	0.0	0.0	0.0	0.0	0.0	0.0	CTD-3193O13.14	chr19	antisense	--
ENSG00000268650.3	0.0	0.0	0.02	0.0	0.0	0.0	0.17	0.0	0.0	0.11	0.21	0.02	0.0	0.0	0.0	0.0	0.02	0.0	AC068499.10	chr19	antisense	--
XLOC_360155	0.0	0.0	0.0	0.0	0.0	0.0	0.02	0.0	0.0	0.0	0.0	0.0	0.0	0.0	0.0	0.0	0.0	0.0	XLOC_360155	chr8	lincRNA	novel
ENSG00000246792.2	0.03	0.04	0.06	0.05	0.07	0.04	0.01	0.03	0.04	0.01	0.02	0.04	0.0	0.03	0.01	0.02	0.05	0.0	RP11-68L18.1	chr8	antisense	--
ENSG00000260580.1	0.0	0.0	0.0	0.0	0.0	0.0	0.0	0.0	0.0	0.0	0.0	0.0	0.03	0.0	0.0	0.0	0.0	0.0	RP11-142A12.1	chr16	lincRNA	--
XLOC_383019	0.03	0.01	0.0	0.04	0.02	0.03	0.0	0.0	0.01	0.0	0.0	0.01	0.0	0.0	0.01	0.0	0.0	0.0	XLOC_383019	chr9	intronic	novel
XLOC_159319	0.0	0.01	0.0	0.01	0.02	0.02	0.02	0.0	0.0	0.0	0.0	0.01	0.0	0.0	0.01	0.0	0.0	0.01	XLOC_159319	chr17	intronic	novel
ENSG00000203497.2	4.21	3.39	3.85	3.84	5.11	3.37	2.18	2.36	3.58	2.07	4.4	1.54	3.36	4.13	2.91	2.11	4.9	3.48	PDCD4-AS1	chr10	antisense	PDCD4 antisense RNA 1
XLOC_295848	2.28	1.95	1.65	1.85	1.85	2.03	0.75	0.6	1.28	0.59	0.92	1.09	1.0	1.02	0.87	0.81	1.32	1.0	XLOC_295848	chr5	intronic	novel
XLOC_241072	0.06	0.09	0.07	0.12	0.11	0.13	0.25	0.08	0.04	0.05	0.13	0.08	0.11	0.06	0.05	0.1	0.09	0.0	XLOC_241072	chr3	intronic	novel
XLOC_002612	0.11	0.06	0.1	0.12	0.09	0.11	0.02	0.01	0.03	0.01	0.06	0.02	0.06	0.02	0.04	0.04	0.01	0.04	XLOC_002612	KB663609.1	lincRNA	novel
XLOC_109776	0.0	0.04	0.04	0.04	0.02	0.09	0.01	0.07	0.04	0.03	0.05	0.04	0.02	0.09	0.01	0.03	0.02	0.06	XLOC_109776	chr14	lincRNA	novel
XLOC_163513	0.0	0.0	0.0	0.01	0.01	0.0	0.05	0.0	0.0	0.0	0.01	0.0	0.02	0.0	0.0	0.0	0.0	0.0	XLOC_163513	chr17	intronic	novel
XLOC_220387	0.07	0.06	0.01	0.08	0.01	0.07	0.0	0.0	0.05	0.0	0.0	0.02	0.0	0.0	0.0	0.01	0.0	0.0	XLOC_220387	chr20	lincRNA	novel
ENSG00000260625.2	0.56	0.32	0.37	0.69	0.36	0.45	0.13	0.47	0.25	0.15	0.03	0.18	0.16	0.67	0.13	0.13	0.24	0.03	RP11-452L6.7	chr16	antisense	--
ENSG00000264546.1	1.33	1.48	1.52	1.37	1.56	1.86	1.26	2.27	1.19	1.59	1.48	1.69	1.6	1.8	0.96	1.9	1.54	2.29	RP11-464D20.6	chr17	sense_intronic	--
ENSG00000232498.1	0.06	0.2	0.14	0.0	0.05	0.1	0.0	0.0	0.0	0.0	0.0	0.0	0.16	0.0	0.0	0.0	0.06	0.16	RP5-1011O1.2	chr1	antisense	--
XLOC_097887	0.02	0.0	0.0	0.0	0.01	0.01	0.01	0.03	0.02	0.01	0.1	0.03	0.0	0.0	0.0	0.0	0.0	0.0	XLOC_097887	chr13	lincRNA	novel
ENSG00000240521.1	0.0	0.0	0.04	0.01	0.07	0.03	0.02	0.0	0.0	0.0	0.02	0.0	0.0	0.0	0.05	0.0	0.0	0.0	RP11-680B3.2	chr3	antisense	--
XLOC_068480	0.06	0.07	0.05	0.1	0.07	0.05	0.02	0.15	0.16	0.01	0.06	0.07	0.06	0.06	0.05	0.05	0.06	0.09	XLOC_068480	chr11	lincRNA	novel
XLOC_090367	0.0	0.0	0.0	0.0	0.0	0.0	0.01	0.0	0.0	0.0	0.01	0.0	0.0	0.0	0.0	0.0	0.0	0.0	XLOC_090367	chr12	lincRNA	novel
ENSG00000272689.1	2.7	2.55	0.89	0.71	1.02	1.3	0.26	0.34	0.38	0.95	0.78	0.36	0.56	0.77	0.45	0.06	0.27	0.39	RP4-539M6.21	chr22	sense_intronic	--
XLOC_124540	0.12	0.07	0.11	0.1	0.18	0.24	0.02	0.03	0.01	0.01	0.03	0.03	0.03	0.01	0.1	0.04	0.03	0.02	XLOC_124540	chr15	lincRNA	novel
XLOC_365283	0.01	0.0	0.0	0.03	0.0	0.0	0.0	0.0	0.0	0.0	0.0	0.0	0.0	0.0	0.0	0.0	0.0	0.0	XLOC_365283	chr8	lincRNA	novel
XLOC_075411	0.01	0.0	0.02	0.01	0.01	0.01	0.03	0.01	0.02	0.02	0.03	0.01	0.05	0.04	0.0	0.0	0.01	0.02	XLOC_075411	chr11	intronic	novel
XLOC_001428	0.0	0.0	0.0	0.0	0.0	0.0	0.0	0.02	0.0	0.0	0.0	0.01	0.0	0.01	0.0	0.0	0.02	0.03	XLOC_001428	GL000255.2	lincRNA	novel
XLOC_121564	0.11	0.13	0.11	0.13	0.22	0.29	0.05	0.03	0.05	0.01	0.07	0.05	0.05	0.07	0.07	0.01	0.06	0.06	XLOC_121564	chr15	intronic	novel
XLOC_295286	0.0	0.0	0.0	0.0	0.0	0.0	0.16	0.0	0.0	0.0	0.0	0.0	0.0	0.0	0.0	0.0	0.0	0.0	XLOC_295286	chr5	lincRNA	novel
XLOC_236042	0.06	0.05	0.04	0.05	0.02	0.02	0.01	0.03	0.04	0.02	0.01	0.0	0.01	0.01	0.02	0.03	0.0	0.04	XLOC_236042	chr22	intronic	novel
ENSG00000229628.1	0.34	0.2	0.1	0.29	0.04	0.15	0.08	0.31	0.07	0.0	0.28	0.26	0.35	0.56	0.08	0.04	0.42	0.2	AC073115.7	chr7	lincRNA	--
ENSG00000273674.4	0.01	0.0	0.05	0.01	0.08	0.05	0.0	0.0	0.02	0.02	0.02	0.02	0.04	0.0	0.0	0.02	0.04	0.06	CTD-2378E12.1	chr15	lincRNA	--
ENSG00000254610.2	0.18	0.07	0.31	0.03	0.03	0.05	0.08	0.18	0.16	0.03	0.06	0.08	0.13	0.3	0.14	0.16	0.31	0.25	RP5-903G2.2	chr11	lincRNA	--
ENSG00000279548.1	0.01	0.0	0.0	0.0	0.0	0.0	0.01	0.01	0.0	0.0	0.01	0.0	0.02	0.01	0.0	0.02	0.0	0.0	CTA-243E7.3	chr22	antisense	--
ENSG00000255201.1	0.0	0.0	0.0	0.0	0.0	0.0	0.04	0.0	0.03	0.0	0.0	0.0	0.0	0.0	0.0	0.0	0.0	0.0	RP11-350N15.4	chr8	antisense	--
XLOC_198434	0.16	0.12	0.03	0.14	0.16	0.34	0.03	0.15	0.14	0.03	0.02	0.05	0.05	0.11	0.08	0.02	0.14	0.19	XLOC_198434	chr2	lincRNA	novel
XLOC_027177	0.01	0.0	0.0	0.0	0.0	0.0	0.07	0.0	0.0	0.0	0.0	0.0	0.0	0.0	0.0	0.0	0.0	0.0	XLOC_027177	chr1	antisense	novel
XLOC_336947	1.78	1.7	1.06	0.95	1.0	1.28	1.18	2.26	2.21	1.7	2.2	2.09	1.99	1.63	2.14	1.42	1.53	1.44	XLOC_336947	chr7	intronic	novel
XLOC_189338	0.17	0.0	0.04	0.05	0.16	0.06	0.0	0.01	0.01	0.0	0.04	0.0	0.0	0.0	0.02	0.0	0.02	0.03	XLOC_189338	chr2	lincRNA	novel
XLOC_143056	0.01	0.01	0.01	0.0	0.01	0.01	0.0	0.0	0.0	0.0	0.0	0.0	0.01	0.0	0.0	0.0	0.0	0.0	XLOC_143056	chr16	lincRNA	novel
ENSG00000180279.5	0.07	0.03	0.04	0.13	0.02	0.04	0.05	0.09	0.0	0.0	0.11	0.06	0.04	0.02	0.0	0.0	0.0	0.0	MGC45922	chr19	lincRNA	--
XLOC_242189	0.12	0.14	0.05	0.13	0.05	0.09	0.15	0.12	0.07	0.01	0.09	0.02	0.14	0.11	0.08	0.05	0.01	0.0	XLOC_242189	chr3	intronic	novel
XLOC_156260	0.0	0.0	0.0	0.01	0.01	0.01	0.01	0.0	0.0	0.0	0.0	0.0	0.0	0.0	0.0	0.0	0.0	0.0	XLOC_156260	chr17	lincRNA	novel
ENSG00000229313.1	0.0	0.0	0.0	0.0	0.0	0.0	0.0	0.0	0.0	0.0	0.0	0.0	0.0	0.0	0.0	0.15	0.0	0.0	RP3-425P12.5	chr6	antisense	--
ENSG00000269892.1	1.12	0.8	1.01	0.62	1.0	1.58	0.2	0.47	0.66	0.24	0.46	0.3	0.35	0.63	0.46	0.32	0.57	0.56	RP4-761J14.10	chr12	lincRNA	--
XLOC_207320	0.0	0.0	0.0	0.0	0.0	0.0	0.02	0.02	0.0	0.01	0.0	0.0	0.0	0.0	0.0	0.0	0.0	0.0	XLOC_207320	chr2	lincRNA	novel
XLOC_158447	0.02	0.02	0.01	0.03	0.02	0.01	0.0	0.01	0.0	0.01	0.02	0.02	0.0	0.01	0.01	0.0	0.01	0.01	XLOC_158447	chr17	intronic	novel
XLOC_097247	0.0	0.0	0.0	0.0	0.0	0.0	0.0	0.0	0.0	0.0	0.01	0.0	0.0	0.0	0.0	0.0	0.0	0.0	XLOC_097247	chr12	intronic	novel
ENSG00000272825.1	1.65	2.19	1.3	1.41	1.1	1.29	0.03	0.13	0.36	0.3	0.26	0.37	0.0	0.18	0.92	1.01	0.71	0.43	LL21NC02-1C16.2	chr21	antisense	--
XLOC_043085	0.0	0.0	0.02	0.02	0.0	0.01	0.0	0.0	0.0	0.0	0.02	0.1	0.01	0.01	0.02	0.01	0.01	0.01	XLOC_043085	chr10	intronic	novel
XLOC_364013	0.0	0.0	0.0	0.0	0.0	0.0	0.0	0.0	0.0	0.01	0.0	0.0	0.0	0.0	0.0	0.0	0.0	0.0	XLOC_364013	chr8	lincRNA	novel
ENSG00000279579.3	0.14	0.06	0.24	0.05	0.05	0.23	0.0	0.03	0.06	0.0	0.2	0.17	0.02	0.03	0.1	0.08	0.03	0.0	bP-2189O9.3	chr21	lincRNA	--
XLOC_082709	0.02	0.07	0.04	0.07	0.06	0.07	0.01	0.02	0.01	0.0	0.11	0.04	0.17	0.0	0.0	0.02	0.01	0.02	XLOC_082709	chr12	antisense	novel
XLOC_291346	0.14	0.16	0.19	0.12	0.11	0.18	0.12	0.06	0.19	0.02	0.05	0.06	0.04	0.09	0.09	0.1	0.06	0.04	XLOC_291346	chr5	lincRNA	novel
XLOC_395891	0.0	0.0	0.0	0.0	0.0	0.0	0.02	0.0	0.01	0.01	0.0	0.01	0.0	0.0	0.0	0.0	0.01	0.01	XLOC_395891	chrX	intronic	novel
XLOC_203484	0.01	0.0	0.0	0.0	0.0	0.01	0.0	0.0	0.0	0.0	0.0	0.0	0.0	0.0	0.0	0.0	0.0	0.0	XLOC_203484	chr2	lincRNA	novel
XLOC_065043	0.0	0.0	0.0	0.01	0.0	0.01	0.02	0.06	0.0	0.07	0.05	0.04	0.03	0.03	0.01	0.0	0.01	0.01	XLOC_065043	chr11	intronic	novel
XLOC_117120	0.0	0.0	0.0	0.0	0.0	0.0	0.0	0.0	0.0	0.0	0.0	0.0	0.0	0.0	0.01	0.0	0.0	0.01	XLOC_117120	chr14	lincRNA	novel
ENSG00000237017.1	0.02	0.03	0.04	0.03	0.04	0.08	0.06	0.01	0.01	0.01	0.04	0.02	0.0	0.03	0.03	0.05	0.0	0.02	AC012314.8	chr19	antisense	--
XLOC_357913	0.1	0.07	0.09	0.13	0.03	0.1	0.01	0.0	0.01	0.03	0.02	0.04	0.01	0.01	0.01	0.01	0.0	0.03	XLOC_357913	chr8	intronic	novel
XLOC_033752	0.0	0.0	0.0	0.01	0.0	0.0	0.0	0.0	0.0	0.0	0.0	0.0	0.0	0.0	0.0	0.0	0.0	0.0	XLOC_033752	chr1	lincRNA	novel
XLOC_242339	5.43	4.07	2.54	3.16	3.06	3.08	3.28	4.17	3.67	3.02	4.29	3.86	4.59	2.78	3.0	2.75	2.49	2.98	XLOC_242339	chr3	antisense	novel
XLOC_091497	0.03	0.06	0.09	0.06	0.07	0.03	0.0	0.03	0.1	0.06	0.04	0.09	0.05	0.2	0.1	0.15	0.09	0.06	XLOC_091497	chr12	intronic	novel
XLOC_372155	0.02	0.0	0.01	0.06	0.05	0.08	0.07	0.01	0.0	0.03	0.17	0.0	0.05	0.01	0.0	0.03	0.01	0.03	XLOC_372155	chr9	lincRNA	novel
ENSG00000227053.1	0.06	0.26	0.14	0.29	0.21	0.0	0.0	0.21	0.4	0.05	0.16	0.44	0.2	0.23	0.1	0.21	0.38	0.27	RP11-395B7.4	chr7	antisense	--
ENSG00000272855.1	0.0	0.23	0.0	0.08	0.0	0.04	0.0	0.0	0.0	0.0	0.0	0.0	0.0	0.0	0.18	0.0	0.0	0.0	RP5-1102E8.3	chr1	lincRNA	--
XLOC_320154	0.0	0.01	0.0	0.0	0.02	0.0	0.0	0.0	0.02	0.0	0.0	0.0	0.01	0.0	0.0	0.0	0.0	0.0	XLOC_320154	chr6	intronic	novel
XLOC_150257	0.16	0.19	0.21	0.21	0.51	0.53	0.16	0.06	0.36	0.22	0.51	0.32	0.3	0.35	0.17	0.23	0.24	0.27	XLOC_150257	chr17	lincRNA	novel
ENSG00000249112.1	0.0	0.03	0.0	0.0	0.0	0.0	0.0	0.0	0.0	0.0	0.0	0.0	0.0	0.0	0.0	0.0	0.0	0.0	RP11-43D2.2	chr5	antisense	--
XLOC_004073	0.0	0.0	0.0	0.03	0.04	0.02	0.0	0.06	0.01	0.07	0.03	0.05	0.0	0.0	0.01	0.0	0.05	0.02	XLOC_004073	KI270909.1	lincRNA	novel
XLOC_390632	0.18	0.18	0.17	0.17	0.2	0.2	0.06	0.11	0.08	0.04	0.2	0.08	0.1	0.07	0.17	0.06	0.09	0.1	XLOC_390632	chrX	intronic	novel
XLOC_196834	0.51	0.21	0.28	0.26	0.33	0.25	0.12	0.13	0.42	0.08	0.29	0.14	0.12	0.23	0.37	0.14	0.14	0.15	XLOC_196834	chr2	intronic	novel
XLOC_053593	0.01	0.01	0.01	0.0	0.01	0.0	0.01	0.01	0.02	0.01	0.02	0.0	0.01	0.0	0.0	0.01	0.01	0.01	XLOC_053593	chr10	lincRNA	novel
ENSG00000273219.1	0.6	0.0	0.06	0.45	0.42	0.58	0.14	0.18	0.12	0.0	0.07	0.0	0.0	0.0	0.28	0.0	0.0	0.0	RP11-644N4.1	chr7	antisense	--
ENSG00000228779.1	0.0	0.03	0.0	0.0	0.0	0.0	0.11	0.03	0.14	0.0	0.0	0.07	0.08	0.17	0.03	0.03	0.14	0.03	Z69666.2	chr16	antisense	--
ENSG00000272002.1	0.11	0.04	0.03	0.03	0.03	0.15	0.03	0.0	0.0	0.0	0.1	0.09	0.03	0.04	0.0	0.0	0.0	0.03	RP11-557L19.1	chr2	lincRNA	--
ENSG00000262098.1	0.0	0.0	0.1	0.05	0.0	0.0	0.0	0.0	0.0	0.0	0.0	0.0	0.0	0.0	0.0	0.0	0.0	0.0	CTD-2561B21.10	chr17	lincRNA	--
ENSG00000238033.1	0.04	0.02	0.04	0.06	0.07	0.05	0.01	0.01	0.01	0.01	0.05	0.01	0.0	0.05	0.02	0.02	0.0	0.01	AC002480.2	chr7	lincRNA	--
ENSG00000229613.1	0.0	0.0	0.0	0.0	0.0	0.0	0.0	0.0	0.0	0.0	0.0	0.0	0.0	0.0	0.0	0.0	0.02	0.0	LINC01501	chr9	lincRNA	long intergenic non-protein coding RNA 1501
ENSG00000234504.2	0.05	0.02	0.05	0.01	0.04	0.05	0.04	0.04	0.01	0.05	0.03	0.0	0.03	0.0	0.04	0.06	0.03	0.0	RP11-285G1.2	chr10	antisense	--
XLOC_370218	0.11	0.14	0.08	0.11	0.08	0.15	0.26	0.05	0.02	0.01	0.01	0.0	0.0	0.07	0.06	0.0	0.02	0.0	XLOC_370218	chr9	lincRNA	novel
XLOC_002540	0.01	0.0	0.01	0.03	0.1	0.02	0.02	0.07	0.01	0.0	0.03	0.0	0.01	0.0	0.02	0.01	0.01	0.0	XLOC_002540	GL949752.1	lincRNA	novel
ENSG00000236714.1	0.04	0.01	0.01	0.0	0.0	0.0	0.0	0.0	0.0	0.0	0.0	0.0	0.0	0.0	0.0	0.0	0.0	0.0	AC005592.1	chr5	lincRNA	--
XLOC_239887	0.04	0.08	0.07	0.11	0.16	0.02	0.03	0.0	0.02	0.01	0.01	0.01	0.0	0.04	0.03	0.01	0.01	0.01	XLOC_239887	chr3	lincRNA	novel
XLOC_111980	0.3	0.28	0.2	0.17	0.24	0.3	0.1	0.13	0.07	0.02	0.12	0.07	0.06	0.05	0.2	0.01	0.06	0.05	XLOC_111980	chr14	intronic	novel
ENSG00000249430.1	0.0	0.04	0.03	0.03	0.0	0.0	0.0	0.0	0.0	0.0	0.0	0.0	0.03	0.07	0.0	0.0	0.0	0.0	CTD-2231H16.1	chr5	lincRNA	--
XLOC_241147	0.18	0.22	0.63	0.42	0.55	0.18	0.3	0.14	0.17	0.06	0.12	0.03	0.2	0.08	0.42	0.36	0.14	0.42	XLOC_241147	chr3	antisense	novel
XLOC_341527	0.0	0.0	0.0	0.0	0.0	0.0	0.0	0.0	0.0	0.0	0.0	0.0	0.04	0.0	0.0	0.0	0.0	0.0	XLOC_341527	chr7	antisense	novel
ENSG00000236069.1	0.0	0.0	0.0	0.0	0.0	0.0	0.0	0.0	0.0	0.0	0.0	0.0	0.0	0.0	0.0	0.0	0.0	0.03	RP5-1011O1.3	chr1	lincRNA	--
XLOC_123072	0.05	0.08	0.12	0.07	0.08	0.21	0.13	0.06	0.0	0.03	0.01	0.02	0.02	0.01	0.03	0.04	0.03	0.02	XLOC_123072	chr15	intronic	novel
ENSG00000257270.1	0.0	0.0	0.08	0.04	0.05	0.04	0.05	0.0	0.0	0.0	0.0	0.0	0.09	0.0	0.0	0.05	0.0	0.0	RP11-521B24.5	chr14	antisense	--
ENSG00000226423.1	2.43	1.49	1.28	2.45	2.58	2.29	0.27	0.79	1.19	0.42	2.76	0.92	3.09	1.51	0.91	0.83	0.82	0.73	AC093642.4	chr2	lincRNA	--
ENSG00000237338.1	0.0	0.0	0.0	0.0	0.04	0.0	0.0	0.0	0.0	0.0	0.0	0.0	0.0	0.0	0.0	0.0	0.0	0.0	FTCD-AS1	chr21	antisense	FTCD antisense RNA 1
XLOC_073918	0.01	0.0	0.0	0.0	0.0	0.0	0.0	0.0	0.0	0.0	0.0	0.0	0.0	0.0	0.0	0.0	0.0	0.0	XLOC_073918	chr11	intronic	novel
XLOC_275422	0.0	0.0	0.0	0.01	0.0	0.0	0.0	0.0	0.0	0.0	0.0	0.0	0.0	0.0	0.0	0.0	0.0	0.0	XLOC_275422	chr4	intronic	novel
XLOC_130239	0.0	0.0	0.01	0.0	0.0	0.0	0.01	0.0	0.0	0.0	0.0	0.0	0.0	0.0	0.0	0.0	0.0	0.0	XLOC_130239	chr15	lincRNA	novel
ENSG00000261045.2	0.0	0.0	0.03	0.0	0.0	0.0	0.0	0.0	0.0	0.0	0.0	0.0	0.0	0.0	0.0	0.0	0.03	0.0	RP11-673P17.4	chr16	lincRNA	--
ENSG00000264007.1	0.07	0.29	0.12	0.06	0.07	0.15	1.58	0.0	0.06	0.43	2.05	0.47	0.2	0.0	0.1	0.0	0.03	0.14	RP11-68I3.10	chr17	sense_intronic	--
ENSG00000229154.1	0.0	0.0	0.0	0.0	0.0	0.0	0.0	0.0	0.02	0.0	0.0	0.0	0.0	0.0	0.0	0.0	0.0	0.0	KCNQ5-AS1	chr6	antisense	KCNQ5 antisense RNA 1
XLOC_331187	0.03	0.02	0.09	0.01	0.05	0.07	0.03	0.03	0.01	0.02	0.01	0.02	0.06	0.06	0.02	0.05	0.04	0.03	XLOC_331187	chr7	intronic	novel
XLOC_136537	0.05	0.01	0.06	0.04	0.07	0.02	0.01	0.03	0.09	0.07	0.02	0.06	0.12	0.03	0.04	0.14	0.02	0.07	XLOC_136537	chr16	lincRNA	novel
ENSG00000261399.1	0.05	0.0	0.0	0.04	0.0	0.0	0.0	0.0	0.0	0.0	0.05	0.0	0.0	0.0	0.0	0.09	0.0	0.0	LA16c-329F2.1	chr16	antisense	--
XLOC_127794	0.0	0.0	0.0	0.0	0.0	0.01	0.0	0.0	0.01	0.0	0.0	0.0	0.0	0.0	0.0	0.0	0.0	0.0	XLOC_127794	chr15	lincRNA	novel
XLOC_078796	0.0	0.01	0.0	0.0	0.0	0.0	0.23	0.01	0.03	0.01	0.03	0.0	0.0	0.0	0.02	0.04	0.07	0.02	XLOC_078796	chr12	lincRNA	novel
XLOC_291587	0.04	0.01	0.01	0.01	0.02	0.01	0.23	0.01	0.0	0.0	0.03	0.01	0.0	0.0	0.01	0.03	0.0	0.01	XLOC_291587	chr5	lincRNA	novel
ENSG00000257831.1	0.07	0.14	0.04	0.0	0.04	0.0	0.0	0.0	0.02	0.04	0.11	0.0	0.0	0.0	0.0	0.0	0.0	0.0	RP11-596D21.1	chr14	antisense	--
XLOC_324267	0.0	0.0	0.0	0.0	0.0	0.0	0.0	0.0	0.0	0.0	0.0	0.0	0.0	0.03	0.0	0.0	0.0	0.0	XLOC_324267	chr6	lincRNA	novel
XLOC_321512	0.0	0.01	0.0	0.01	0.0	0.01	0.0	0.0	0.0	0.0	0.0	0.0	0.0	0.0	0.0	0.0	0.0	0.01	XLOC_321512	chr6	lincRNA	novel
XLOC_081747	0.29	0.3	0.23	0.19	0.38	0.31	2.04	0.03	0.15	0.13	0.16	0.13	0.11	0.11	0.12	0.08	0.06	0.05	XLOC_081747	chr12	intronic	novel
XLOC_174802	0.0	0.01	0.0	0.03	0.0	0.05	0.15	0.0	0.0	0.0	0.0	0.02	0.0	0.0	0.02	0.0	0.0	0.0	XLOC_174802	chr19	lincRNA	novel
ENSG00000263986.1	0.05	0.05	0.0	0.0	0.04	0.08	0.0	0.0	0.0	0.0	0.0	0.0	0.0	0.0	0.04	0.04	0.0	0.0	RP11-746M1.1	chr17	antisense	--
XLOC_208450	0.0	0.01	0.0	0.0	0.02	0.0	0.0	0.0	0.0	0.0	0.0	0.01	0.0	0.0	0.0	0.0	0.0	0.0	XLOC_208450	chr2	lincRNA	novel
ENSG00000275178.1	0.06	0.0	0.0	0.38	0.0	0.0	0.0	0.0	0.0	0.0	0.0	0.0	0.0	0.0	0.0	0.0	0.0	0.0	RP11-4B16.3	chr18	antisense	--
XLOC_386992	0.06	0.24	0.03	0.01	0.03	0.01	0.02	0.1	0.01	0.01	0.0	0.03	0.01	0.02	0.02	0.01	0.0	0.0	XLOC_386992	chrX	lincRNA	novel
XLOC_397003	0.0	0.0	0.0	0.01	0.0	0.0	0.0	0.0	0.0	0.0	0.0	0.0	0.0	0.0	0.0	0.0	0.0	0.0	XLOC_397003	chrY	lincRNA	novel
ENSG00000260619.1	0.06	0.04	0.02	0.05	0.09	0.02	0.03	0.01	0.0	0.03	0.01	0.06	0.03	0.0	0.03	0.0	0.04	0.03	RP11-775C24.3	chr15	lincRNA	--
ENSG00000261420.1	0.06	0.0	0.09	0.13	0.09	0.19	0.21	0.1	0.02	0.52	0.2	0.15	0.18	0.11	0.05	0.2	0.2	0.4	RP1-168L15.5	chr6	antisense	--
XLOC_305655	0.0	0.0	0.0	0.0	0.01	0.0	0.0	0.0	0.0	0.0	0.0	0.0	0.0	0.0	0.0	0.0	0.0	0.0	XLOC_305655	chr5	intronic	novel
XLOC_083710	0.0	0.0	0.0	0.0	0.0	0.0	0.0	0.28	0.0	0.05	0.0	0.01	0.0	0.0	0.01	0.02	0.03	0.0	XLOC_083710	chr12	lincRNA	novel
ENSG00000271717.1	0.72	0.08	0.27	0.0	0.3	0.28	0.25	0.08	0.16	0.06	0.06	0.0	0.3	0.53	0.0	0.12	0.06	0.0	CTD-3020H12.4	chr19	antisense	--
XLOC_123462	1.13	1.22	1.72	1.3	1.53	1.6	0.63	2.87	2.13	1.01	1.23	1.44	1.58	1.97	1.91	2.1	2.5	0.92	XLOC_123462	chr15	intronic	novel
ENSG00000267269.1	0.0	0.0	0.0	0.0	0.0	0.04	0.0	0.0	0.0	0.0	0.0	0.0	0.0	0.0	0.0	0.0	0.0	0.0	RP11-2N1.1	chr18	antisense	--
ENSG00000261574.1	2.84	2.39	3.04	2.28	1.86	1.86	2.25	2.12	1.77	1.63	1.02	1.76	1.14	1.32	1.42	3.29	1.37	1.96	RP1-168P16.2	chr16	sense_intronic	--
XLOC_326746	0.0	0.03	0.0	0.01	0.01	0.01	0.0	0.0	0.0	0.0	0.03	0.01	0.02	0.0	0.01	0.0	0.01	0.01	XLOC_326746	chr6	intronic	novel
XLOC_088455	0.01	0.0	0.0	0.0	0.0	0.0	0.0	0.0	0.0	0.0	0.0	0.01	0.0	0.0	0.0	0.0	0.0	0.03	XLOC_088455	chr12	intronic	novel
ENSG00000231332.2	0.0	0.0	0.0	0.0	0.0	0.0	0.0	0.0	0.0	0.0	0.0	0.0	0.0	0.05	0.0	0.0	0.0	0.0	OOEP-AS1	chr6	antisense	OOEP antisense RNA 1
XLOC_057666	0.0	0.0	0.0	0.0	0.0	0.0	0.0	0.01	0.0	0.0	0.0	0.0	0.0	0.01	0.0	0.02	0.01	0.0	XLOC_057666	chr10	lincRNA	novel
ENSG00000273036.2	0.28	0.18	0.29	0.27	0.33	0.18	0.06	0.05	0.09	0.02	0.03	0.02	0.09	0.1	0.02	0.08	0.09	0.13	FAM95C	chr9	lincRNA	family with sequence similarity 95, member C
XLOC_311065	0.27	0.08	0.08	0.11	0.13	0.14	0.43	0.07	0.18	0.06	0.17	0.07	0.08	0.05	0.07	0.14	0.01	0.03	XLOC_311065	chr6	intronic	novel
XLOC_234366	0.2	0.23	0.27	0.34	0.22	0.29	1.72	0.13	0.34	0.14	0.52	0.16	0.17	0.27	0.26	0.28	0.17	0.13	XLOC_234366	chr22	intronic	novel
XLOC_259145	0.0	0.01	0.0	0.0	0.0	0.0	0.0	0.0	0.0	0.0	0.0	0.0	0.0	0.0	0.0	0.0	0.0	0.0	XLOC_259145	chr3	lincRNA	novel
ENSG00000264659.1	0.13	0.05	0.18	0.04	0.12	0.0	0.04	0.05	0.03	0.34	0.08	0.15	0.16	0.0	0.37	0.04	0.13	0.12	CTD-2006K23.2	chr17	antisense	--
XLOC_076943	0.02	0.0	0.01	0.01	0.0	0.02	0.05	0.02	0.01	0.0	0.01	0.0	0.04	0.01	0.01	0.02	0.0	0.02	XLOC_076943	chr11	intronic	novel
ENSG00000207955.3	0.0	0.0	0.0	0.0	0.01	0.0	0.0	0.0	0.0	0.0	0.0	0.0	0.0	0.0	0.0	0.0	0.0	0.0	MIR219A2	chr9	lincRNA	microRNA 219a-2
ENSG00000231467.2	0.0	0.0	0.0	0.0	0.0	0.0	0.0	0.06	0.0	0.0	0.0	0.0	0.0	0.0	0.0	0.0	0.0	0.0	RP5-1170K4.7	chr22	antisense	--
XLOC_386976	0.21	0.08	0.07	0.13	0.11	0.13	0.03	0.01	0.05	0.02	0.0	0.04	0.02	0.01	0.04	0.05	0.02	0.0	XLOC_386976	chrX	lincRNA	novel
XLOC_278799	0.07	0.06	0.01	0.04	0.02	0.01	0.02	0.01	0.03	0.01	0.01	0.03	0.01	0.06	0.01	0.07	0.02	0.03	XLOC_278799	chr4	intronic	novel
ENSG00000256597.2	0.0	0.0	0.01	0.0	0.0	0.0	0.0	0.0	0.01	0.02	0.02	0.0	0.0	0.0	0.0	0.0	0.0	0.0	FLJ37505	chr12	lincRNA	--
XLOC_223801	0.1	0.09	0.05	0.07	0.06	0.07	0.0	0.16	0.05	0.03	0.07	0.02	0.03	0.16	0.0	0.06	0.03	0.06	XLOC_223801	chr20	intronic	novel
XLOC_237800	0.0	0.02	0.01	0.03	0.0	0.02	0.02	0.0	0.0	0.03	0.0	0.01	0.0	0.0	0.0	0.0	0.0	0.01	XLOC_237800	chr22	intronic	novel
ENSG00000267504.1	0.04	0.19	0.05	0.05	0.23	0.02	0.1	0.13	0.03	0.02	0.04	0.0	0.09	0.15	0.06	0.02	0.02	0.1	RP11-845C23.2	chr18	sense_intronic	--
XLOC_149694	0.24	0.14	0.22	0.23	0.25	0.27	0.12	0.02	0.11	0.16	0.14	0.13	0.06	0.05	0.1	0.07	0.06	0.1	XLOC_149694	chr17	intronic	novel
XLOC_263103	0.01	0.01	0.0	0.0	0.01	0.0	0.0	0.0	0.0	0.0	0.0	0.0	0.0	0.0	0.0	0.0	0.0	0.01	XLOC_263103	chr3	intronic	novel
XLOC_204159	0.01	0.0	0.0	0.0	0.0	0.0	0.0	0.0	0.0	0.0	0.0	0.0	0.01	0.0	0.01	0.0	0.0	0.0	XLOC_204159	chr2	lincRNA	novel
XLOC_222719	0.0	0.02	0.0	0.0	0.03	0.01	0.0	0.0	0.01	0.0	0.0	0.0	0.0	0.0	0.0	0.0	0.0	0.0	XLOC_222719	chr20	lincRNA	novel
XLOC_378860	0.0	0.0	0.0	0.0	0.0	0.0	0.01	0.0	0.0	0.0	0.0	0.0	0.0	0.0	0.01	0.0	0.0	0.0	XLOC_378860	chr9	lincRNA	novel
XLOC_185358	0.0	0.04	0.02	0.04	0.0	0.06	0.12	0.0	0.08	0.04	0.04	0.06	0.15	0.0	0.0	0.01	0.06	0.0	XLOC_185358	chr2	lincRNA	novel
XLOC_013231	0.0	0.02	0.01	0.02	0.02	0.02	0.13	0.0	0.01	0.01	0.04	0.03	0.0	0.01	0.01	0.01	0.0	0.03	XLOC_013231	chr1	lincRNA	novel
XLOC_337059	0.42	0.42	0.43	0.48	0.53	0.4	0.49	0.3	0.38	0.26	0.53	0.3	0.39	0.28	0.41	0.22	0.39	0.33	XLOC_337059	chr7	intronic	novel
XLOC_293030	0.15	0.15	0.22	0.25	0.14	0.36	0.24	0.09	0.22	0.08	0.13	0.16	0.23	0.18	0.18	0.12	0.26	0.18	XLOC_293030	chr5	lincRNA	novel
XLOC_000954	0.02	0.04	0.1	0.06	0.04	0.07	0.0	0.0	0.0	0.0	0.0	0.0	0.0	0.0	0.0	0.0	0.0	0.0	XLOC_000954	GL000253.2	lincRNA	novel
ENSG00000256705.3	0.0	0.04	0.0	0.0	0.0	0.03	0.0	0.0	0.03	0.0	0.0	0.0	0.0	0.0	0.0	0.0	0.0	0.0	CTD-2017C7.1	chr14	antisense	--
ENSG00000277173.1	0.0	0.0	0.0	0.0	0.0	0.0	0.0	0.0	0.02	0.0	0.0	0.0	0.02	0.0	0.0	0.0	0.0	0.0	CTD-2024F21.1	chr12	sense_intronic	--
XLOC_370594	0.02	0.03	0.02	0.0	0.01	0.01	0.16	0.0	0.01	0.0	0.03	0.0	0.0	0.0	0.0	0.03	0.0	0.0	XLOC_370594	chr9	antisense	novel
ENSG00000258538.5	0.0	0.0	0.0	0.0	0.0	0.03	0.0	0.0	0.0	0.0	0.0	0.0	0.0	0.0	0.0	0.04	0.0	0.04	RP11-753D20.3	chr14	lincRNA	--
XLOC_320185	0.02	0.0	0.02	0.01	0.03	0.0	0.01	0.0	0.01	0.02	0.01	0.02	0.01	0.0	0.0	0.03	0.0	0.01	XLOC_320185	chr6	intronic	novel
XLOC_121289	0.09	0.07	0.05	0.02	0.04	0.04	0.02	0.0	0.04	0.04	0.0	0.01	0.02	0.0	0.01	0.0	0.0	0.02	XLOC_121289	chr15	intronic	novel
ENSG00000257310.1	0.0	0.0	0.0	0.01	0.0	0.0	0.0	0.0	0.0	0.0	0.0	0.0	0.0	0.0	0.0	0.0	0.0	0.0	RP11-496I2.2	chr14	lincRNA	--
ENSG00000225938.1	1.59	1.24	0.96	1.4	1.16	1.5	0.11	0.28	0.81	0.44	0.69	0.89	1.8	0.46	0.27	0.48	1.26	1.08	RP4-575N6.4	chr1	antisense	--
ENSG00000245748.1	0.02	0.01	0.02	0.0	0.02	0.02	0.01	0.0	0.0	0.0	0.0	0.01	0.0	0.01	0.0	0.0	0.0	0.01	RP11-367J11.2	chr4	antisense	--
ENSG00000261783.1	0.49	0.71	0.84	0.78	1.3	0.73	0.92	0.6	0.68	0.84	0.46	0.75	0.61	0.31	0.46	0.46	0.18	0.81	RP11-252K23.2	chr16	sense_intronic	--
XLOC_067525	0.03	0.03	0.04	0.05	0.04	0.13	0.06	0.02	0.02	0.02	0.18	0.05	0.11	0.03	0.05	0.02	0.0	0.03	XLOC_067525	chr11	lincRNA	novel
ENSG00000226758.1	0.93	1.11	1.6	0.92	1.28	1.75	0.45	0.73	0.24	0.1	0.28	0.18	0.3	0.36	0.98	0.47	0.38	0.28	DISC1-IT1	chr1	sense_intronic	DISC1 intronic transcript 1
ENSG00000269894.1	0.12	0.14	0.1	0.25	0.31	0.11	0.0	0.05	0.16	0.04	0.08	0.32	0.11	0.04	0.04	0.04	0.0	0.16	RP11-1020A11.1	chr3	sense_intronic	--
ENSG00000255670.1	0.56	0.13	0.36	0.38	0.36	0.24	0.47	0.27	0.18	0.14	0.31	0.39	0.15	0.11	0.31	0.16	0.11	0.05	RP11-253I19.3	chr12	lincRNA	--
XLOC_359340	0.0	0.0	0.01	0.01	0.0	0.01	0.03	0.0	0.0	0.02	0.03	0.02	0.01	0.0	0.01	0.0	0.0	0.0	XLOC_359340	chr8	lincRNA	novel
XLOC_292576	1.14	0.68	0.62	0.72	0.45	0.5	2.35	0.42	0.43	0.58	1.66	0.33	0.31	0.6	0.45	0.35	0.28	0.64	XLOC_292576	chr5	intronic	novel
ENSG00000251169.2	0.02	0.0	0.0	0.0	0.0	0.0	0.0	0.0	0.0	0.0	0.0	0.0	0.0	0.0	0.0	0.0	0.0	0.0	AC005355.2	chr5	lincRNA	--
XLOC_377659	0.01	0.0	0.0	0.0	0.0	0.0	0.0	0.0	0.0	0.0	0.0	0.0	0.0	0.0	0.0	0.01	0.0	0.0	XLOC_377659	chr9	intronic	novel
XLOC_003619	0.04	0.02	0.05	0.15	0.05	0.08	0.02	0.02	0.01	0.0	0.01	0.0	0.03	0.0	0.06	0.0	0.0	0.0	XLOC_003619	KI270898.1	lincRNA	novel
ENSG00000264196.1	0.04	0.0	0.0	0.0	0.0	0.0	0.0	0.0	0.0	0.0	0.0	0.0	0.0	0.0	0.0	0.0	0.0	0.0	RP11-171G2.1	chr17	antisense	--
XLOC_232814	0.0	0.0	0.08	0.07	0.02	0.01	0.07	0.0	0.04	0.05	0.08	0.03	0.05	0.1	0.04	0.0	0.03	0.09	XLOC_232814	chr22	intronic	novel
XLOC_248809	0.04	0.01	0.0	0.02	0.02	0.04	0.44	0.0	0.0	0.0	0.03	0.0	0.0	0.0	0.0	0.0	0.0	0.01	XLOC_248809	chr3	lincRNA	novel
XLOC_153623	0.08	0.09	0.12	0.14	0.01	0.01	0.15	0.04	0.22	0.04	0.02	0.09	0.06	0.07	0.11	0.14	0.04	0.05	XLOC_153623	chr17	intronic	novel
XLOC_027031	0.0	0.0	0.0	0.0	0.0	0.0	0.02	0.0	0.0	0.0	0.0	0.0	0.0	0.0	0.0	0.0	0.0	0.0	XLOC_027031	chr1	lincRNA	novel
XLOC_266793	0.1	0.02	0.02	0.03	0.02	0.03	0.03	0.0	0.0	0.0	0.01	0.01	0.0	0.0	0.0	0.0	0.0	0.03	XLOC_266793	chr4	lincRNA	novel
XLOC_389826	0.05	0.07	0.06	0.08	0.04	0.04	0.09	0.03	0.08	0.03	0.07	0.08	0.26	0.06	0.03	0.02	0.01	0.04	XLOC_389826	chrX	intronic	novel
XLOC_286120	0.04	0.1	0.06	0.1	0.07	0.09	0.01	0.03	0.02	0.0	0.02	0.0	0.04	0.01	0.05	0.03	0.01	0.02	XLOC_286120	chr5	intronic	novel
XLOC_097372	0.0	0.01	0.0	0.07	0.02	0.01	0.0	0.0	0.0	0.0	0.0	0.0	0.0	0.0	0.02	0.0	0.0	0.0	XLOC_097372	chr12	lincRNA	novel
ENSG00000261396.1	0.39	0.25	0.38	0.29	0.64	0.78	0.28	0.11	0.1	0.07	0.04	0.19	0.2	0.13	0.12	0.04	0.08	0.08	CTD-2012K14.2	chr16	antisense	--
XLOC_221000	0.86	0.62	1.31	0.77	0.95	0.89	0.87	0.49	0.98	1.71	1.44	1.31	1.7	0.8	1.65	1.33	1.03	0.4	XLOC_221000	chr20	intronic	novel
XLOC_114323	0.13	0.1	0.18	0.15	0.22	0.18	0.6	0.12	0.06	0.21	0.14	0.14	0.15	0.13	0.13	0.11	0.07	0.09	XLOC_114323	chr14	lincRNA	novel
ENSG00000232294.5	0.0	0.0	0.02	0.04	0.02	0.0	0.0	0.0	0.0	0.0	0.0	0.0	0.0	0.0	0.0	0.02	0.0	0.0	RP4-715N11.2	chr20	lincRNA	--
XLOC_333239	1.39	1.14	1.46	1.44	0.91	0.77	1.86	1.94	2.09	0.86	1.39	1.44	1.22	1.5	1.36	1.12	1.03	1.12	XLOC_333239	chr7	lincRNA	novel
XLOC_001338	0.0	0.0	0.0	0.0	0.0	0.0	0.0	0.0	0.0	0.0	0.0	0.0	0.01	0.0	0.0	0.0	0.0	0.0	XLOC_001338	GL000255.2	lincRNA	novel
ENSG00000276476.2	0.28	0.3	0.25	0.35	0.54	0.27	0.11	0.12	0.56	0.29	0.75	0.9	0.32	0.5	0.2	0.17	0.28	0.11	LINC00540	chr13	lincRNA	long intergenic non-protein coding RNA 540
XLOC_084584	0.02	0.02	0.03	0.02	0.01	0.03	0.47	0.02	0.04	0.06	0.05	0.01	0.06	0.01	0.02	0.02	0.02	0.06	XLOC_084584	chr12	lincRNA	novel
ENSG00000227210.1	0.0	0.0	0.0	0.0	0.0	0.0	0.0	0.0	0.0	0.0	0.0	0.0	0.12	0.0	0.0	0.0	0.0	0.0	AC079145.4	chr2	antisense	--
XLOC_029990	0.0	0.0	0.0	0.01	0.04	0.0	0.01	0.01	0.0	0.0	0.0	0.0	0.0	0.0	0.0	0.0	0.0	0.01	XLOC_029990	chr1	lincRNA	novel
ENSG00000269792.1	0.0	0.0	0.0	0.0	0.0	0.0	7.02	0.0	0.0	0.0	0.0	0.0	0.0	0.0	0.0	0.03	0.0	0.0	CTB-60E11.9	chr19	antisense	--
XLOC_267913	0.04	0.03	0.08	0.05	0.19	0.17	0.09	0.02	0.04	0.0	0.03	0.02	0.01	0.01	0.02	0.01	0.03	0.01	XLOC_267913	chr4	lincRNA	novel
ENSG00000269902.1	1.87	1.15	0.94	1.22	0.44	0.44	1.54	7.18	1.75	3.46	1.74	1.06	1.89	1.44	2.51	2.66	1.18	1.03	RP6-99M1.3	chrX	lincRNA	--
XLOC_172710	0.01	0.04	0.03	0.01	0.03	0.11	0.09	0.0	0.05	0.09	0.09	0.0	0.02	0.01	0.0	0.0	0.0	0.03	XLOC_172710	chr19	intronic	novel
ENSG00000233365.2	0.0	0.0	0.0	0.0	0.0	0.0	0.0	0.0	0.0	0.0	0.0	0.0	0.0	0.0	0.0	0.0	0.0	0.04	RP4-655C5.4	chr6	lincRNA	--
XLOC_208310	0.03	0.02	0.02	0.0	0.02	0.03	0.02	0.0	0.0	0.01	0.0	0.0	0.01	0.01	0.0	0.01	0.02	0.0	XLOC_208310	chr2	lincRNA	novel
XLOC_192435	0.33	0.27	0.26	0.33	0.42	0.37	0.34	0.09	0.1	0.09	0.22	0.05	0.13	0.07	0.17	0.05	0.09	0.1	XLOC_192435	chr2	intronic	novel
XLOC_215896	0.01	0.0	0.01	0.01	0.0	0.0	0.0	0.0	0.0	0.0	0.01	0.0	0.0	0.01	0.0	0.0	0.0	0.0	XLOC_215896	chr2	lincRNA	novel
XLOC_343940	0.0	0.01	0.0	0.01	0.01	0.02	0.0	0.0	0.0	0.0	0.01	0.01	0.0	0.0	0.0	0.01	0.0	0.0	XLOC_343940	chr7	intronic	novel
XLOC_252080	0.02	0.04	0.0	0.0	0.02	0.04	0.01	0.05	0.07	0.04	0.03	0.07	0.03	0.06	0.01	0.09	0.05	0.06	XLOC_252080	chr3	intronic	novel
XLOC_166779	0.12	0.07	0.11	0.13	0.08	0.14	0.03	0.03	0.04	0.01	0.01	0.05	0.04	0.01	0.05	0.08	0.04	0.05	XLOC_166779	chr18	intronic	novel
ENSG00000224959.1	2.37	2.13	3.4	2.53	3.67	4.02	0.8	2.12	2.71	4.32	1.63	2.94	2.5	1.97	3.1	2.39	3.37	4.33	AC017002.2	chr2	lincRNA	--
XLOC_070539	0.01	0.01	0.0	0.0	0.01	0.01	0.0	0.01	0.02	0.0	0.01	0.01	0.03	0.06	0.0	0.03	0.01	0.03	XLOC_070539	chr11	lincRNA	novel
ENSG00000259402.1	0.96	1.45	1.48	1.19	1.85	0.74	1.55	0.64	0.62	0.63	0.89	0.72	0.83	0.57	0.81	0.36	0.34	0.74	RP11-30K9.4	chr15	sense_intronic	--
XLOC_251935	0.02	0.05	0.03	0.03	0.06	0.01	0.16	0.0	0.01	0.0	0.05	0.04	0.02	0.0	0.01	0.02	0.0	0.0	XLOC_251935	chr3	lincRNA	novel
ENSG00000261057.1	0.0	0.0	0.08	0.04	0.0	0.04	0.1	0.0	0.0	0.13	0.0	0.05	0.0	0.0	0.0	0.0	0.2	0.0	LINC00555	chr13	antisense	long intergenic non-protein coding RNA 555
XLOC_032145	0.0	0.0	0.0	0.0	0.01	0.0	0.02	0.0	0.01	0.03	0.06	0.0	0.01	0.01	0.0	0.0	0.0	0.02	XLOC_032145	chr1	lincRNA	novel
ENSG00000274225.1	0.11	0.0	0.03	0.0	0.0	0.12	0.1	0.0	0.06	0.0	0.1	0.0	0.03	0.0	0.0	0.03	0.0	0.0	KB-68A7.1	chr21	lincRNA	--
XLOC_047094	0.05	0.04	0.13	0.04	0.11	0.01	0.14	0.03	0.01	0.01	0.07	0.02	0.02	0.03	0.0	0.0	0.01	0.01	XLOC_047094	chr10	intronic	novel
ENSG00000236039.1	0.15	0.03	0.06	0.09	0.0	0.0	0.05	0.0	0.0	0.0	0.1	0.04	0.0	0.08	0.02	0.05	0.05	0.0	AC019117.2	chr7	lincRNA	--
XLOC_370476	0.1	0.14	0.21	0.14	0.09	0.12	0.05	0.03	0.03	0.0	0.02	0.02	0.0	0.02	0.08	0.01	0.01	0.01	XLOC_370476	chr9	intronic	novel
ENSG00000275413.1	3.25	3.83	1.67	2.06	1.85	1.18	0.84	1.09	0.6	0.36	0.32	0.72	0.19	1.12	0.84	0.58	0.33	0.66	CTC-529I10.1	chr17	antisense	--
ENSG00000230747.1	1.24	1.53	1.15	1.21	1.57	1.35	2.46	2.52	3.38	1.75	2.52	2.02	2.47	2.44	1.47	1.5	1.29	2.26	AC021188.4	chr2	antisense	--
XLOC_032798	0.01	0.02	0.01	0.01	0.05	0.05	0.01	0.03	0.03	0.0	0.04	0.01	0.02	0.04	0.01	0.0	0.02	0.03	XLOC_032798	chr1	lincRNA	novel
XLOC_002611	0.11	0.08	0.08	0.13	0.21	0.18	0.01	0.04	0.03	0.02	0.06	0.06	0.06	0.03	0.03	0.01	0.07	0.03	XLOC_002611	KB663609.1	lincRNA	novel
XLOC_309054	0.01	0.0	0.01	0.0	0.0	0.0	0.33	0.02	0.0	0.03	0.03	0.0	0.0	0.0	0.0	0.0	0.0	0.0	XLOC_309054	chr6	lincRNA	novel
XLOC_081746	0.19	0.22	0.24	0.25	0.37	0.43	5.54	0.33	0.57	0.4	0.82	0.41	0.46	0.31	0.44	0.26	0.4	0.4	XLOC_081746	chr12	intronic	novel
ENSG00000279501.1	0.0	0.0	0.0	0.09	0.0	0.0	0.0	0.0	0.0	0.0	0.0	0.0	0.0	0.0	0.0	0.0	0.0	0.0	bP-2171C21.3	chr21	lincRNA	--
XLOC_284461	0.05	0.03	0.05	0.08	0.02	0.04	0.03	0.05	0.0	0.0	0.02	0.02	0.03	0.03	0.03	0.04	0.0	0.02	XLOC_284461	chr4	intronic	novel
ENSG00000227355.1	0.1	0.06	0.46	0.35	0.38	0.13	0.34	0.0	0.08	0.13	0.05	0.0	0.14	0.16	0.34	0.24	0.15	0.34	RP11-162D16.2	chr9	antisense	--
ENSG00000254588.1	0.02	0.0	0.01	0.0	0.0	0.0	0.03	0.0	0.0	0.0	0.0	0.0	0.01	0.0	0.0	0.0	0.0	0.0	RP11-1007G5.2	chr11	antisense	--
XLOC_145847	0.0	0.0	0.0	0.0	0.0	0.0	0.0	0.0	0.0	0.01	0.0	0.0	0.0	0.0	0.0	0.0	0.0	0.0	XLOC_145847	chr16	lincRNA	novel
ENSG00000224187.1	0.0	0.0	0.01	0.0	0.0	0.0	0.0	0.0	0.0	0.0	0.0	0.0	0.0	0.0	0.01	0.0	0.0	0.0	RP11-132N15.3	chr3	lincRNA	--
ENSG00000261537.1	0.14	0.17	0.4	0.17	0.08	0.22	0.19	0.39	0.25	0.37	0.08	0.4	0.1	0.15	0.35	0.19	0.0	0.05	RP11-319G9.5	chr16	sense_intronic	--
ENSG00000226698.1	0.0	0.0	0.12	0.06	0.0	0.0	0.07	0.09	0.0	0.0	0.0	0.0	0.0	0.0	0.0	0.0	0.0	0.14	RP1-50O24.6	chr1	antisense	--
XLOC_076762	0.0	0.0	0.0	0.0	0.0	0.0	0.0	0.0	0.0	0.0	0.01	0.0	0.0	0.0	0.0	0.0	0.0	0.0	XLOC_076762	chr11	lincRNA	novel
XLOC_009584	0.04	0.04	0.06	0.06	0.09	0.08	0.05	0.05	0.09	0.05	0.15	0.08	0.07	0.03	0.02	0.09	0.05	0.06	XLOC_009584	chr1	lincRNA	novel
XLOC_237030	0.04	0.03	0.01	0.03	0.03	0.03	0.06	0.02	0.03	0.03	0.05	0.01	0.03	0.1	0.03	0.01	0.05	0.03	XLOC_237030	chr22	intronic	novel
XLOC_212235	0.0	0.01	0.0	0.01	0.0	0.0	0.0	0.0	0.0	0.0	0.0	0.0	0.0	0.0	0.0	0.0	0.0	0.0	XLOC_212235	chr2	lincRNA	novel
XLOC_304622	0.01	0.03	0.02	0.04	0.05	0.05	0.0	0.0	0.07	0.01	0.01	0.03	0.04	0.03	0.11	0.04	0.02	0.04	XLOC_304622	chr5	lincRNA	novel
XLOC_293113	0.1	0.04	0.06	0.09	0.03	0.07	0.03	0.0	0.0	0.03	0.0	0.01	0.01	0.0	0.04	0.0	0.02	0.03	XLOC_293113	chr5	lincRNA	novel
XLOC_248346	0.08	0.04	0.01	0.01	0.13	0.07	0.12	0.05	0.03	0.04	0.02	0.1	0.04	0.06	0.05	0.05	0.0	0.0	XLOC_248346	chr3	lincRNA	novel
ENSG00000260583.1	0.37	0.05	0.17	0.21	0.53	0.49	0.04	0.1	0.36	0.21	0.73	0.36	0.37	0.54	0.0	0.27	0.04	0.19	AP000223.42	chr21	antisense	--
XLOC_075279	0.0	0.0	0.0	0.0	0.01	0.0	0.0	0.0	0.0	0.0	0.0	0.0	0.0	0.0	0.0	0.0	0.0	0.0	XLOC_075279	chr11	lincRNA	novel
XLOC_042351	0.19	0.1	0.05	0.1	0.13	0.1	0.21	0.04	0.01	0.03	0.14	0.07	0.07	0.03	0.01	0.05	0.02	0.03	XLOC_042351	chr10	lincRNA	novel
XLOC_191518	0.0	0.0	0.0	0.01	0.01	0.0	0.16	0.26	0.0	0.0	0.04	0.02	0.0	0.0	0.0	0.02	0.0	0.05	XLOC_191518	chr2	lincRNA	novel
XLOC_091841	0.0	0.0	0.01	0.0	0.0	0.0	0.0	0.0	0.01	0.01	0.0	0.01	0.01	0.01	0.0	0.0	0.0	0.0	XLOC_091841	chr12	lincRNA	novel
ENSG00000233501.1	0.0	0.0	0.0	0.0	0.0	0.0	0.0	0.0	0.0	0.0	0.01	0.0	0.0	0.0	0.0	0.0	0.0	0.0	SRGAP2-AS1	chr1	antisense	SRGAP2 antisense RNA 1
ENSG00000226235.1	0.0	0.0	0.0	0.0	0.0	0.01	0.01	0.0	0.01	0.0	0.02	0.0	0.0	0.04	0.0	0.0	0.01	0.0	LEMD1-AS1	chr1	antisense	LEMD1 antisense RNA 1
ENSG00000226240.1	0.03	0.07	0.08	0.11	0.15	0.05	0.0	0.0	0.02	0.0	0.0	0.03	0.0	0.03	0.0	0.0	0.03	0.0	LINC00381	chr13	lincRNA	long intergenic non-protein coding RNA 381
XLOC_219854	0.01	0.02	0.01	0.0	0.01	0.0	0.18	0.0	0.0	0.06	0.09	0.01	0.01	0.0	0.01	0.01	0.0	0.0	XLOC_219854	chr20	lincRNA	novel
XLOC_376603	0.0	0.0	0.0	0.01	0.0	0.0	0.02	0.0	0.0	0.1	0.15	0.0	0.02	0.0	0.02	0.0	0.0	0.04	XLOC_376603	chr9	lincRNA	novel
ENSG00000231729.1	0.23	0.0	0.05	0.1	0.0	0.05	0.11	0.0	0.0	0.1	0.05	0.05	0.05	0.0	0.05	0.11	0.06	0.06	ARHGEF9-IT1	chrX	sense_intronic	ARHGEF9 intronic transcript 1
ENSG00000248187.1	0.0	0.0	0.0	0.0	0.0	0.0	0.0	0.02	0.0	0.0	0.0	0.0	0.0	0.0	0.0	0.0	0.0	0.01	RP11-184M15.1	chr4	lincRNA	--
ENSG00000237940.3	1.38	1.29	1.25	1.25	1.15	1.48	0.5	0.58	0.63	0.28	0.56	0.67	1.09	0.88	0.6	0.52	0.24	0.3	AC093642.3	chr2	lincRNA	--
ENSG00000261113.1	0.0	0.0	0.0	0.0	0.0	0.0	0.54	0.0	0.0	0.0	0.0	0.0	0.0	0.0	0.03	0.0	0.0	0.0	RP11-141O15.1	chr16	antisense	--
XLOC_185539	0.26	0.26	0.3	0.36	0.38	0.46	0.38	0.03	0.07	0.02	0.14	0.06	0.06	0.03	0.06	0.0	0.03	0.03	XLOC_185539	chr2	intronic	novel
XLOC_293118	0.09	0.08	0.2	0.09	0.11	0.06	0.03	0.0	0.11	0.09	0.03	0.05	0.05	0.13	0.01	0.11	0.03	0.09	XLOC_293118	chr5	lincRNA	novel
XLOC_090542	0.05	0.04	0.08	0.02	0.05	0.01	0.03	0.0	0.01	0.0	0.06	0.02	0.01	0.04	0.01	0.04	0.01	0.01	XLOC_090542	chr12	intronic	novel
XLOC_203064	0.02	0.0	0.0	0.0	0.0	0.0	0.01	0.01	0.0	0.01	0.0	0.0	0.01	0.0	0.0	0.0	0.0	0.0	XLOC_203064	chr2	antisense	novel
ENSG00000248165.1	0.04	0.0	0.0	0.0	0.0	0.0	0.0	0.0	0.0	0.0	0.0	0.0	0.0	0.0	0.0	0.0	0.0	0.0	RP11-44F21.2	chr4	antisense	--
ENSG00000260708.1	1.3	1.38	2.01	2.62	1.33	0.67	1.79	4.08	6.81	9.57	2.97	4.26	4.24	6.45	1.56	4.19	5.66	9.0	CTA-29F11.1	chr22	antisense	--
XLOC_330690	0.08	0.01	0.04	0.06	0.04	0.04	0.32	0.0	0.01	0.01	0.02	0.01	0.04	0.01	0.02	0.06	0.0	0.01	XLOC_330690	chr7	lincRNA	novel
XLOC_225149	0.0	0.0	0.0	0.0	0.01	0.01	0.0	0.0	0.0	0.0	0.0	0.0	0.0	0.0	0.01	0.0	0.0	0.0	XLOC_225149	chr20	lincRNA	novel
XLOC_068677	0.0	0.0	0.0	0.01	0.0	0.0	0.0	0.0	0.02	0.0	0.0	0.0	0.0	0.0	0.0	0.0	0.0	0.0	XLOC_068677	chr11	lincRNA	novel
ENSG00000261402.1	0.0	0.0	0.0	0.0	0.0	0.0	0.0	0.0	0.0	0.0	0.0	0.0	0.0	0.0	0.0	0.01	0.0	0.0	RP11-378I6.1	chr9	lincRNA	--
XLOC_065598	0.09	0.02	0.05	0.05	0.04	0.01	0.11	0.03	0.01	0.02	0.04	0.07	0.05	0.03	0.02	0.0	0.02	0.02	XLOC_065598	chr11	lincRNA	novel
ENSG00000276093.1	0.0	0.05	0.0	0.0	0.0	0.0	0.0	0.0	0.0	0.0	0.0	0.0	0.0	0.0	0.0	0.04	0.0	0.0	RP5-1017F8.2	chr20	lincRNA	--
XLOC_357752	0.04	0.11	0.08	0.07	0.1	0.09	0.0	0.0	0.0	0.0	0.03	0.02	0.08	0.02	0.01	0.0	0.0	0.02	XLOC_357752	chr8	lincRNA	novel
ENSG00000259459.5	0.0	0.0	0.0	0.0	0.0	0.0	0.0	0.0	0.0	0.0	0.0	0.02	0.0	0.0	0.0	0.01	0.0	0.0	RP11-321G12.1	chr15	lincRNA	--
ENSG00000260274.1	0.45	0.26	0.53	0.72	0.53	0.38	0.3	0.45	0.48	0.41	0.24	0.31	0.52	0.45	0.19	0.27	0.59	0.71	RP11-817O13.8	chr15	lincRNA	--
XLOC_372322	0.2	0.21	0.13	0.13	0.37	0.19	0.11	0.05	0.19	0.1	0.24	0.22	0.34	0.07	0.17	0.06	0.14	0.34	XLOC_372322	chr9	lincRNA	novel
XLOC_268096	0.04	0.01	0.0	0.0	0.0	0.0	0.23	0.02	0.0	0.05	0.04	0.03	0.0	0.0	0.02	0.0	0.0	0.0	XLOC_268096	chr4	lincRNA	novel
XLOC_047920	0.2	0.22	0.23	0.26	0.34	0.49	0.24	0.33	0.46	0.32	0.27	0.22	0.2	0.25	0.13	0.2	0.19	0.31	XLOC_047920	chr10	antisense	novel
ENSG00000230753.5	0.0	0.0	0.12	0.09	0.07	0.09	0.07	0.0	0.0	0.0	0.13	0.03	0.0	0.04	0.1	0.0	0.31	0.14	ZNF341-AS1	chr20	antisense	ZNF341 antisense RNA 1
ENSG00000270523.1	0.06	0.0	0.0	0.0	0.0	0.05	0.0	0.0	0.0	0.0	0.0	0.0	0.0	0.0	0.0	0.0	0.0	0.0	RP11-145P16.3	chr15	sense_intronic	--
XLOC_246334	0.04	0.11	0.02	0.13	0.18	0.08	0.07	0.06	0.02	0.08	0.07	0.08	0.1	0.07	0.15	0.05	0.05	0.03	XLOC_246334	chr3	lincRNA	novel
ENSG00000273407.1	0.07	0.0	0.32	0.0	0.0	0.22	0.31	0.0	0.0	0.0	0.0	0.0	0.0	0.0	0.0	0.0	0.0	0.0	RP11-757A13.1	chr7	antisense	--
ENSG00000257058.1	0.12	0.0	0.09	0.0	0.0	0.05	0.05	0.0	0.32	0.05	0.0	0.1	0.05	0.35	0.0	0.22	0.17	0.06	RP11-864I4.4	chr11	antisense	--
ENSG00000226849.1	0.6	0.65	0.57	0.58	1.61	0.69	0.01	0.07	0.13	0.12	0.2	0.13	0.22	0.09	0.21	0.2	0.08	0.11	RP4-635E18.7	chr1	antisense	--
XLOC_354775	0.01	0.0	0.0	0.0	0.04	0.03	0.04	0.01	0.0	0.19	0.16	0.02	0.04	0.0	0.01	0.0	0.0	0.01	XLOC_354775	chr8	antisense	novel
XLOC_337153	0.0	0.0	0.0	0.0	0.0	0.0	0.23	0.0	0.03	0.01	0.05	0.0	0.04	0.0	0.0	0.0	0.0	0.0	XLOC_337153	chr7	lincRNA	novel
ENSG00000275805.1	0.0	0.0	0.0	0.0	0.0	0.01	0.0	0.0	0.0	0.0	0.0	0.0	0.0	0.0	0.0	0.0	0.0	0.0	RP11-349H17.2	chr18	sense_intronic	--
ENSG00000253505.1	0.0	0.0	0.02	0.0	0.0	0.0	0.02	0.0	0.02	0.0	0.0	0.0	0.0	0.0	0.0	0.0	0.0	0.0	CTA-398F10.1	chr8	lincRNA	--
ENSG00000258038.5	0.0	0.0	0.01	0.01	0.0	0.0	0.0	0.0	0.0	0.0	0.0	0.0	0.0	0.05	0.0	0.0	0.0	0.0	CTD-2384A14.1	chr14	lincRNA	--
XLOC_003905	0.08	0.08	0.06	0.03	0.04	0.12	0.05	0.06	0.02	0.02	0.04	0.05	0.04	0.01	0.02	0.0	0.0	0.02	XLOC_003905	KI270908.1	lincRNA	novel
ENSG00000272911.1	0.23	0.09	0.67	0.52	0.56	0.32	0.42	0.83	1.37	2.65	1.27	0.79	1.71	0.84	0.07	0.77	1.24	2.5	RP11-74E22.6	chr17	lincRNA	--
ENSG00000263335.1	4.66	3.85	6.01	6.37	12.91	6.9	4.87	4.73	11.09	5.02	9.93	6.68	9.83	11.64	4.37	3.36	4.77	4.38	AF001548.5	chr16	antisense	--
XLOC_015725	0.06	0.12	0.02	0.12	0.17	0.13	0.53	0.1	0.07	0.0	0.05	0.01	0.03	0.01	0.01	0.01	0.02	0.03	XLOC_015725	chr1	intronic	novel
ENSG00000258338.1	0.0	0.0	0.0	0.0	0.0	0.0	0.0	0.0	0.0	0.0	0.0	0.0	0.0	0.0	0.0	0.0	0.0	0.03	RP11-87P13.2	chr12	lincRNA	--
ENSG00000232284.7	0.0	0.0	0.0	0.0	0.0	0.01	0.0	0.0	0.0	0.0	0.0	0.0	0.0	0.0	0.0	0.0	0.0	0.0	GNG12-AS1	chr1	antisense	GNG12 antisense RNA 1
XLOC_305203	0.01	0.01	0.0	0.0	0.0	0.0	0.01	0.0	0.01	0.01	0.02	0.0	0.01	0.0	0.0	0.0	0.0	0.0	XLOC_305203	chr5	intronic	novel
ENSG00000274015.1	0.83	0.52	0.4	0.6	0.23	0.25	0.39	0.15	0.62	0.18	0.42	0.65	0.49	0.58	0.23	0.04	0.16	0.43	CTD-2302E22.6	chr14	lincRNA	--
ENSG00000261519.3	0.01	0.03	0.08	0.01	0.08	0.01	0.01	0.0	0.09	0.07	0.01	0.06	0.02	0.06	0.02	0.01	0.15	0.09	RP11-403P17.4	chr16	lincRNA	--
XLOC_153192	0.08	0.21	0.04	0.15	0.15	0.08	0.06	0.05	0.03	0.05	0.13	0.07	0.05	0.06	0.22	0.07	0.0	0.17	XLOC_153192	chr17	lincRNA	novel
ENSG00000214407.3	0.1	0.12	0.23	0.2	0.09	0.08	0.15	0.6	0.14	0.2	0.21	0.58	0.29	0.06	0.11	0.09	0.66	0.24	RP11-221J22.1	chr3	lincRNA	--
XLOC_307909	0.03	0.02	0.03	0.02	0.15	0.1	0.1	0.27	0.06	0.14	0.09	0.2	0.03	0.05	0.05	0.1	0.04	0.07	XLOC_307909	chr6	intronic	novel
XLOC_176188	0.0	0.01	0.05	0.03	0.01	0.0	0.01	0.07	0.01	0.12	0.12	0.08	0.04	0.01	0.08	0.09	0.19	0.04	XLOC_176188	chr19	lincRNA	novel
XLOC_233245	0.09	0.01	0.1	0.0	0.01	0.21	0.0	0.0	0.0	0.0	0.0	0.0	0.01	0.0	0.12	0.0	0.0	0.0	XLOC_233245	chr22	lincRNA	novel
XLOC_170276	0.0	0.0	0.0	0.0	0.0	0.0	0.01	0.0	0.0	0.0	0.0	0.0	0.0	0.0	0.0	0.0	0.0	0.0	XLOC_170276	chr18	lincRNA	novel
ENSG00000259432.1	0.0	0.0	0.0	0.0	0.0	0.0	0.0	0.0	0.0	0.0	0.0	0.0	0.04	0.0	0.0	0.0	0.0	0.0	RP11-37C7.2	chr15	sense_intronic	--
XLOC_154644	0.22	0.3	0.29	0.35	0.24	0.41	0.07	0.1	0.06	0.11	0.13	0.21	0.28	0.32	0.16	0.12	0.16	0.11	XLOC_154644	chr17	intronic	novel
XLOC_134524	0.4	0.15	0.18	0.13	0.28	0.25	0.12	0.05	0.11	0.0	0.1	0.01	0.05	0.02	0.19	0.09	0.07	0.06	XLOC_134524	chr16	intronic	novel
XLOC_090502	0.0	0.01	0.0	0.02	0.0	0.01	0.0	0.0	0.0	0.0	0.0	0.0	0.0	0.0	0.0	0.0	0.0	0.0	XLOC_090502	chr12	lincRNA	novel
XLOC_230155	0.0	0.0	0.0	0.01	0.0	0.0	0.0	0.0	0.0	0.0	0.01	0.0	0.0	0.0	0.0	0.0	0.0	0.0	XLOC_230155	chr21	intronic	novel
XLOC_242068	0.19	0.26	0.16	0.16	0.26	0.2	0.32	0.07	0.26	0.08	0.14	0.08	0.23	0.16	0.17	0.33	0.19	0.19	XLOC_242068	chr3	intronic	novel
ENSG00000276071.1	0.18	0.2	0.27	0.21	0.37	0.41	0.18	0.17	0.25	0.06	0.23	0.2	0.21	0.21	0.08	0.05	0.09	0.08	CTD-3234P18.6	chr19	lincRNA	--
ENSG00000253139.1	0.05	0.21	0.21	0.05	0.27	0.25	0.05	0.0	0.06	0.11	0.1	0.12	0.1	0.03	0.25	0.0	0.1	0.0	RP11-17A4.3	chr8	lincRNA	--
XLOC_351699	0.07	0.1	0.08	0.14	0.13	0.12	0.1	0.05	0.05	0.05	0.02	0.0	0.08	0.05	0.11	0.02	0.07	0.03	XLOC_351699	chr8	lincRNA	novel
XLOC_347659	0.02	0.0	0.01	0.01	0.0	0.01	0.0	0.0	0.0	0.0	0.0	0.0	0.01	0.0	0.01	0.0	0.0	0.0	XLOC_347659	chr7	intronic	novel
XLOC_057424	0.0	0.0	0.0	0.03	0.01	0.0	0.0	0.0	0.0	0.0	0.01	0.0	0.03	0.0	0.0	0.01	0.01	0.01	XLOC_057424	chr10	intronic	novel
XLOC_299043	0.0	0.0	0.03	0.0	0.0	0.01	0.0	0.0	0.02	0.0	0.0	0.0	0.0	0.0	0.0	0.0	0.0	0.0	XLOC_299043	chr5	lincRNA	novel
XLOC_380729	0.0	0.0	0.0	0.0	0.0	0.0	0.01	0.0	0.0	0.0	0.0	0.0	0.0	0.0	0.0	0.0	0.0	0.0	XLOC_380729	chr9	lincRNA	novel
ENSG00000259607.1	0.0	0.05	0.0	0.07	0.0	0.07	0.0	0.05	0.0	0.03	0.04	0.03	0.07	0.0	0.0	0.0	0.0	0.07	CTD-2647L4.5	chr8	antisense	--
ENSG00000230686.1	0.0	0.0	0.0	0.0	0.0	0.0	0.07	0.04	0.0	0.0	0.03	0.0	0.0	0.0	0.0	0.0	0.0	0.0	AC067945.2	chr2	antisense	--
XLOC_200502	0.0	0.0	0.0	0.0	0.0	0.01	0.0	0.0	0.0	0.01	0.0	0.0	0.02	0.0	0.0	0.0	0.0	0.0	XLOC_200502	chr2	lincRNA	novel
ENSG00000260066.1	0.0	0.0	0.01	0.0	0.0	0.01	0.0	0.0	0.02	0.0	0.0	0.0	0.0	0.0	0.0	0.0	0.01	0.0	CTD-2587M23.1	chr5	lincRNA	--
XLOC_043449	0.01	0.0	0.04	0.11	0.02	0.07	0.03	0.03	0.04	0.02	0.02	0.01	0.06	0.01	0.01	0.02	0.02	0.0	XLOC_043449	chr10	lincRNA	novel
XLOC_355921	0.02	0.06	0.05	0.02	0.0	0.02	0.03	0.0	0.0	0.04	0.02	0.25	0.01	0.0	0.03	0.03	0.03	0.03	XLOC_355921	chr8	lincRNA	novel
ENSG00000270019.1	0.58	0.37	0.38	0.45	0.71	0.73	1.09	0.94	0.27	1.76	0.8	0.61	0.74	0.22	0.28	0.25	0.42	1.16	RP11-141B14.1	chr2	lincRNA	--
ENSG00000277170.1	0.33	0.22	0.54	0.65	0.66	0.86	0.63	0.41	0.49	0.25	0.8	0.33	0.35	0.72	0.22	0.71	0.69	0.23	RP11-295D4.4	chr16	sense_intronic	--
XLOC_271225	0.11	0.08	0.07	0.12	0.13	0.22	0.12	0.02	0.03	0.03	0.08	0.05	0.04	0.03	0.04	0.02	0.03	0.02	XLOC_271225	chr4	intronic	novel
ENSG00000225399.4	0.0	0.0	0.0	0.0	0.0	0.0	0.0	0.0	0.01	0.02	0.0	0.0	0.0	0.0	0.0	0.03	0.0	0.02	RP11-3B7.1	chr3	lincRNA	--
XLOC_177961	0.02	0.01	0.1	0.07	0.03	0.06	1.97	0.08	0.08	0.21	1.1	0.03	0.01	0.06	0.02	0.01	0.02	0.05	XLOC_177961	chr19	intronic	novel
XLOC_068509	0.03	0.06	0.02	0.02	0.04	0.06	0.0	0.0	0.0	0.02	0.02	0.04	0.01	0.0	0.03	0.0	0.05	0.01	XLOC_068509	chr11	intronic	novel
XLOC_034757	0.01	0.04	0.04	0.08	0.05	0.06	0.01	0.06	0.02	0.02	0.04	0.01	0.02	0.09	0.04	0.05	0.02	0.02	XLOC_034757	chr1	intronic	novel
ENSG00000236356.1	0.0	0.0	0.0	0.0	0.0	0.0	0.09	0.0	0.0	0.0	0.0	0.0	0.0	0.0	0.0	0.0	0.0	0.05	AC079584.2	chr2	lincRNA	--
XLOC_309720	0.0	0.0	0.0	0.0	0.0	0.0	0.18	0.0	0.0	0.0	0.0	0.0	0.0	0.0	0.0	0.01	0.0	0.0	XLOC_309720	chr6	intronic	novel
XLOC_087979	0.01	0.0	0.0	0.0	0.0	0.0	0.01	0.0	0.0	0.01	0.01	0.0	0.0	0.0	0.0	0.0	0.0	0.0	XLOC_087979	chr12	lincRNA	novel
XLOC_318443	0.0	0.0	0.01	0.0	0.0	0.0	0.0	0.0	0.0	0.0	0.0	0.0	0.0	0.0	0.0	0.0	0.0	0.0	XLOC_318443	chr6	lincRNA	novel
XLOC_354460	0.02	0.03	0.05	0.06	0.06	0.02	0.0	0.08	0.0	0.02	0.0	0.0	0.0	0.11	0.06	0.0	0.15	0.06	XLOC_354460	chr8	lincRNA	novel
XLOC_313596	0.01	0.03	0.0	0.0	0.01	0.05	0.01	0.06	0.01	0.39	0.19	0.08	0.08	0.0	0.0	0.02	0.01	0.05	XLOC_313596	chr6	lincRNA	novel
XLOC_183671	0.05	0.0	0.04	0.05	0.05	0.02	0.0	0.0	0.0	0.0	0.01	0.0	0.02	0.0	0.0	0.0	0.01	0.02	XLOC_183671	chr2	lincRNA	novel
XLOC_068662	0.0	0.0	0.0	0.0	0.0	0.0	0.0	0.0	0.0	0.0	0.0	0.0	0.01	0.0	0.0	0.0	0.0	0.0	XLOC_068662	chr11	lincRNA	novel
XLOC_165202	0.08	0.1	0.03	0.04	0.06	0.12	0.0	0.0	0.0	0.0	0.0	0.0	0.0	0.0	0.0	0.0	0.0	0.0	XLOC_165202	chr18	lincRNA	novel
XLOC_091421	0.01	0.0	0.0	0.0	0.02	0.03	0.0	0.0	0.0	0.02	0.02	0.01	0.0	0.01	0.02	0.01	0.01	0.01	XLOC_091421	chr12	intronic	novel
ENSG00000260650.1	0.04	0.0	0.03	0.07	0.0	0.0	0.0	0.0	0.0	0.0	0.0	0.0	0.0	0.0	0.04	0.08	0.0	0.0	RP11-403P17.2	chr16	antisense	--
XLOC_015589	0.07	0.02	0.06	0.06	0.0	0.13	0.0	0.04	0.0	0.0	0.0	0.02	0.0	0.01	0.01	0.0	0.0	0.01	XLOC_015589	chr1	lincRNA	novel
XLOC_387498	0.04	0.04	0.03	0.01	0.03	0.03	0.0	0.0	0.0	0.04	0.16	0.04	0.0	0.0	0.01	0.0	0.0	0.0	XLOC_387498	chrX	lincRNA	novel
XLOC_296960	0.0	0.0	0.01	0.0	0.01	0.01	0.0	0.0	0.0	0.0	0.0	0.0	0.0	0.0	0.0	0.0	0.0	0.0	XLOC_296960	chr5	intronic	novel
XLOC_041489	0.15	0.17	0.33	0.15	0.24	0.23	0.05	0.1	0.1	0.02	0.05	0.01	0.14	0.11	0.12	0.02	0.07	0.01	XLOC_041489	chr10	intronic	novel
ENSG00000230470.1	0.38	0.25	0.13	0.6	0.25	0.55	0.71	1.25	0.77	1.3	0.91	1.98	1.13	0.93	0.25	1.01	0.21	1.69	GS1-115G20.1	chr1	sense_intronic	--
XLOC_149690	0.97	0.69	0.58	0.66	0.64	0.91	0.36	0.75	0.8	0.41	0.64	0.78	0.79	0.81	0.38	0.64	0.67	0.46	XLOC_149690	chr17	intronic	novel
ENSG00000247373.3	0.3	0.37	0.27	0.26	0.42	0.37	0.13	0.11	0.14	0.11	0.15	0.13	0.14	0.22	0.2	0.1	0.12	0.18	RP11-486O12.2	chr12	lincRNA	--
XLOC_184413	0.11	0.01	0.07	0.11	0.19	0.12	0.03	0.02	0.07	0.01	0.0	0.04	0.02	0.04	0.03	0.0	0.01	0.03	XLOC_184413	chr2	lincRNA	novel
XLOC_118247	0.0	0.0	0.0	0.0	0.0	0.0	0.01	0.0	0.01	0.0	0.0	0.0	0.0	0.0	0.0	0.0	0.0	0.0	XLOC_118247	chr14	lincRNA	novel
ENSG00000271874.1	0.05	0.0	0.0	0.0	0.0	0.0	0.0	0.0	0.0	0.0	0.0	0.0	0.0	0.0	0.0	0.0	0.0	0.0	CTD-2024P10.2	chr5	lincRNA	--
XLOC_021655	0.03	0.08	0.14	0.09	0.07	0.09	0.16	0.09	0.11	0.0	0.03	0.05	0.03	0.07	0.18	0.11	0.11	0.05	XLOC_021655	chr1	lincRNA	novel
XLOC_050793	0.0	0.0	0.0	0.0	0.0	0.01	0.02	0.0	0.0	0.0	0.0	0.0	0.0	0.0	0.0	0.0	0.0	0.0	XLOC_050793	chr10	lincRNA	novel
ENSG00000271201.1	0.06	0.0	0.0	0.0	0.0	0.0	0.0	0.0	0.0	0.0	0.0	0.0	0.0	0.0	0.0	0.0	0.0	0.0	AB019440.50	chr14	lincRNA	--
XLOC_109212	0.04	0.06	0.11	0.1	0.1	0.07	0.27	0.05	0.09	0.02	0.03	0.03	0.04	0.05	0.11	0.14	0.09	0.09	XLOC_109212	chr14	lincRNA	novel
XLOC_249442	0.01	0.02	0.05	0.04	0.33	0.04	0.0	0.0	0.01	0.0	0.01	0.0	0.0	0.0	0.01	0.0	0.0	0.01	XLOC_249442	chr3	lincRNA	novel
ENSG00000266965.1	0.96	0.71	1.01	1.13	0.6	0.75	0.72	1.51	1.03	0.57	0.5	0.73	0.54	0.68	1.16	1.01	0.52	0.64	RP11-712P20.2	chr18	sense_intronic	--
XLOC_306249	0.03	0.06	0.04	0.03	0.08	0.04	0.01	0.03	0.03	0.01	0.02	0.02	0.0	0.03	0.04	0.03	0.04	0.03	XLOC_306249	chr5	intronic	novel
ENSG00000266962.2	2.71	2.89	2.88	3.56	4.57	3.76	0.69	1.35	2.38	2.02	1.94	2.41	2.31	2.8	2.6	1.38	2.72	2.15	RP11-400F19.6	chr17	antisense	--
ENSG00000229893.2	0.06	0.0	0.0	0.03	0.07	0.03	0.23	0.07	0.02	0.16	0.14	0.05	0.0	0.0	0.0	0.0	0.02	0.11	AC004549.6	chr7	antisense	--
XLOC_002373	0.07	0.02	0.01	0.1	0.07	0.04	0.04	0.09	0.04	0.01	0.04	0.08	0.04	0.03	0.03	0.0	0.01	0.0	XLOC_002373	GL949746.1	lincRNA	novel
ENSG00000259887.1	0.11	0.0	0.0	0.05	0.0	0.23	0.0	0.0	0.0	0.0	0.1	0.0	0.05	0.22	0.0	0.0	0.0	0.05	RP11-923I11.5	chr12	lincRNA	--
ENSG00000256287.1	0.05	0.0	0.0	0.0	0.05	0.0	0.0	0.0	0.0	0.0	0.0	0.0	0.0	0.0	0.0	0.0	0.0	0.0	RP11-664H17.1	chr12	lincRNA	--
XLOC_370785	0.28	0.11	0.1	0.18	0.03	0.11	0.04	0.1	0.1	0.06	0.0	0.02	0.0	0.0	0.04	0.04	0.02	0.0	XLOC_370785	chr9	lincRNA	novel
ENSG00000231721.6	8.8	6.4	6.73	7.54	5.98	5.82	14.32	14.66	13.32	19.02	6.87	15.57	10.67	13.35	6.46	10.58	9.01	14.12	LINC-PINT	chr7	antisense	long intergenic non-protein coding RNA, p53 induced transcript
XLOC_196847	0.05	0.05	0.05	0.05	0.03	0.06	0.2	0.02	0.07	0.0	0.04	0.03	0.0	0.09	0.01	0.06	0.05	0.03	XLOC_196847	chr2	intronic	novel
XLOC_140373	0.06	0.03	0.06	0.03	0.04	0.03	0.45	0.03	0.06	0.05	0.07	0.05	0.02	0.02	0.05	0.08	0.03	0.02	XLOC_140373	chr16	lincRNA	novel
ENSG00000267412.1	0.6	0.46	0.25	0.62	0.63	0.5	0.18	0.1	0.1	0.16	0.04	0.04	0.3	0.16	0.01	0.04	0.04	0.2	CTC-265F19.2	chr19	sense_intronic	--
ENSG00000275040.1	0.0	0.04	0.03	0.03	0.03	0.03	0.0	0.09	0.0	0.06	0.0	0.0	0.0	0.0	0.0	0.0	0.0	0.0	RP11-70D24.4	chr16	lincRNA	--
XLOC_261769	0.0	0.0	0.0	0.0	0.0	0.0	0.05	0.0	0.01	0.0	0.02	0.01	0.0	0.0	0.0	0.01	0.0	0.02	XLOC_261769	chr3	intronic	novel
ENSG00000260896.5	0.04	0.02	0.0	0.05	0.0	0.0	0.01	0.0	0.0	0.0	0.02	0.03	0.0	0.0	0.03	0.0	0.0	0.0	PRCAT47	chr16	lincRNA	--
XLOC_312775	0.03	0.02	0.01	0.02	0.0	0.0	0.01	0.03	0.05	0.09	0.09	0.0	0.13	0.01	0.01	0.02	0.0	0.08	XLOC_312775	chr6	lincRNA	novel
XLOC_090720	0.0	0.02	0.0	0.01	0.02	0.01	0.0	0.0	0.01	0.0	0.0	0.0	0.02	0.0	0.0	0.0	0.0	0.01	XLOC_090720	chr12	intronic	novel
XLOC_267290	0.02	0.03	0.02	0.04	0.08	0.04	0.46	0.08	0.03	0.16	0.12	0.04	0.16	0.01	0.07	0.06	0.01	0.12	XLOC_267290	chr4	intronic	novel
ENSG00000251218.1	0.0	0.0	0.0	0.0	0.01	0.05	0.01	0.0	0.0	0.0	0.0	0.0	0.01	0.0	0.0	0.0	0.0	0.0	RP11-1057B8.2	chr8	lincRNA	--
ENSG00000267626.1	0.04	0.0	0.0	0.1	0.0	0.0	0.0	0.0	0.0	0.0	0.0	0.0	0.0	0.0	0.0	0.0	0.0	0.0	AC002115.9	chr19	lincRNA	--
XLOC_385351	0.11	0.07	0.07	0.04	0.06	0.09	0.0	0.0	0.01	0.0	0.02	0.03	0.01	0.0	0.02	0.02	0.01	0.01	XLOC_385351	chrX	intronic	novel
ENSG00000248874.5	0.13	0.32	0.0	0.04	0.05	0.08	0.06	0.01	0.07	0.0	0.06	0.1	0.04	0.05	0.01	0.02	0.03	0.0	C5orf17	chr5	lincRNA	chromosome 5 open reading frame 17
ENSG00000267079.1	0.06	0.0	0.0	0.0	0.0	0.0	0.0	0.0	0.0	0.0	0.0	0.0	0.0	0.0	0.0	0.0	0.0	0.0	RP11-820I16.1	chr18	lincRNA	--
XLOC_220513	0.02	0.07	0.03	0.08	0.01	0.0	0.08	0.01	0.01	0.0	0.02	0.0	0.02	0.0	0.04	0.0	0.0	0.0	XLOC_220513	chr20	intronic	novel
ENSG00000253371.1	0.0	0.0	0.0	0.0	0.0	0.0	0.0	0.0	0.0	0.0	0.0	0.03	0.0	0.0	0.0	0.0	0.0	0.0	RP11-587H10.1	chr8	lincRNA	--
ENSG00000272086.1	0.74	0.95	0.99	0.85	0.79	0.61	0.29	0.63	0.84	0.86	0.27	0.99	0.44	0.72	0.77	0.77	1.63	0.81	CTD-2186M15.3	chr5	lincRNA	--
ENSG00000237489.2	0.3	0.31	0.22	0.22	0.41	0.32	0.18	0.1	0.18	0.19	0.14	0.08	0.19	0.14	0.06	0.08	0.26	0.06	LINC00959	chr10	lincRNA	long intergenic non-protein coding RNA 959
ENSG00000259475.1	0.0	0.0	0.03	0.0	0.0	0.03	0.0	0.0	0.03	0.0	0.0	0.0	0.0	0.0	0.04	0.04	0.04	0.0	RP11-654A16.3	chr15	antisense	--
XLOC_080141	0.0	0.01	0.01	0.01	0.02	0.01	0.1	0.0	0.0	0.01	0.13	0.01	0.04	0.04	0.02	0.0	0.0	0.01	XLOC_080141	chr12	lincRNA	novel
ENSG00000282591.1	0.0	0.0	0.0	0.0	0.0	0.0	0.0	0.0	0.05	0.0	0.0	0.0	0.0	0.0	0.0	0.0	0.02	0.0	FAM138F	chr19	lincRNA	family with sequence similarity 138, member F
XLOC_165577	0.02	0.03	0.05	0.01	0.02	0.05	0.4	0.0	0.01	0.0	0.01	0.0	0.0	0.0	0.02	0.0	0.0	0.03	XLOC_165577	chr18	lincRNA	novel
XLOC_297136	0.01	0.0	0.0	0.01	0.01	0.0	0.0	0.0	0.0	0.01	0.0	0.01	0.0	0.0	0.0	0.0	0.0	0.0	XLOC_297136	chr5	intronic	novel
XLOC_092165	0.07	0.01	0.03	0.01	0.03	0.03	0.0	0.0	0.03	0.01	0.01	0.0	0.0	0.0	0.0	0.0	0.0	0.0	XLOC_092165	chr12	intronic	novel
ENSG00000234136.1	0.0	0.0	0.0	0.04	0.0	0.0	0.0	0.0	0.0	0.0	0.0	0.0	0.0	0.0	0.0	0.0	0.0	0.0	AC055764.1	chr3	antisense	--
XLOC_378714	0.0	0.0	0.01	0.0	0.0	0.0	0.0	0.0	0.0	0.0	0.0	0.0	0.0	0.0	0.0	0.0	0.0	0.0	XLOC_378714	chr9	lincRNA	novel
ENSG00000272767.1	0.0	0.02	0.06	0.01	0.03	0.04	0.02	0.0	0.0	0.07	0.06	0.09	0.03	0.03	0.0	0.05	0.1	0.0	JMJD1C-AS1	chr10	antisense	JMJD1C antisense RNA 1
XLOC_271334	0.08	0.03	0.02	0.03	0.01	0.06	0.2	0.01	0.0	0.04	0.13	0.01	0.01	0.0	0.0	0.0	0.01	0.0	XLOC_271334	chr4	lincRNA	novel
XLOC_101966	0.02	0.0	0.02	0.0	0.07	0.0	0.04	0.05	0.08	0.0	0.08	0.04	0.06	0.06	0.13	0.1	0.06	0.05	XLOC_101966	chr13	lincRNA	novel
XLOC_107429	0.55	0.81	0.85	0.78	0.95	0.81	0.32	0.38	0.72	0.49	1.03	0.95	0.61	0.45	1.12	0.97	0.6	0.72	XLOC_107429	chr14	intronic	novel
XLOC_181055	0.0	0.0	0.0	0.0	0.0	0.0	0.0	0.0	0.0	0.0	0.01	0.0	0.0	0.0	0.0	0.0	0.0	0.0	XLOC_181055	chr19	lincRNA	novel
ENSG00000268240.1	0.12	0.03	0.02	0.0	0.03	0.02	0.0	0.0	0.02	0.0	0.0	0.0	0.02	0.0	0.0	0.04	0.06	0.04	RP11-678G14.4	chr19	lincRNA	--
XLOC_386569	0.15	0.17	0.07	0.1	0.12	0.19	0.1	0.26	0.18	0.25	0.13	0.33	0.21	0.29	0.07	0.13	0.09	0.16	XLOC_386569	chrX	intronic	novel
ENSG00000260276.2	0.68	0.78	0.69	0.87	0.69	1.02	0.25	0.19	0.72	0.27	0.39	0.5	0.54	0.78	0.47	0.47	0.73	0.58	RP11-77H9.2	chr16	antisense	--
ENSG00000273454.1	0.25	0.33	0.1	0.18	0.15	0.14	0.0	0.05	0.0	0.07	0.12	0.11	0.0	0.13	0.0	0.0	0.0	0.0	RP11-797D24.3	chr3	lincRNA	--
ENSG00000258512.1	0.43	0.25	0.4	0.49	0.33	0.34	0.13	0.35	0.25	0.58	0.6	0.66	1.1	0.54	0.17	0.27	0.24	0.64	LINC00239	chr14	lincRNA	long intergenic non-protein coding RNA 239
XLOC_166140	0.1	0.08	0.15	0.19	0.12	0.12	0.31	0.03	0.03	0.04	0.13	0.01	0.01	0.07	0.02	0.03	0.01	0.04	XLOC_166140	chr18	lincRNA	novel
XLOC_078312	3.19	4.62	2.34	1.56	2.69	3.38	3.19	2.8	3.54	1.83	1.2	2.29	1.34	1.09	0.73	0.78	0.53	1.77	XLOC_078312	chr12	intronic	novel
ENSG00000270681.1	1.01	0.92	0.66	0.63	0.46	0.12	3.14	3.46	5.29	2.38	3.77	1.99	4.72	4.24	2.21	2.85	1.63	2.01	RP11-372K14.2	chr4	antisense	--
XLOC_128110	0.01	0.01	0.0	0.0	0.0	0.0	0.01	0.0	0.0	0.0	0.0	0.0	0.01	0.0	0.01	0.0	0.0	0.0	XLOC_128110	chr15	intronic	novel
ENSG00000254230.1	0.0	0.0	0.0	0.0	0.0	0.0	0.04	0.0	0.06	0.0	0.0	0.0	0.0	0.04	0.0	0.0	0.0	0.04	RP11-582J16.3	chr8	antisense	--
ENSG00000256050.2	0.07	0.14	0.1	0.09	0.1	0.06	0.26	0.11	0.17	0.12	0.03	0.02	0.32	0.09	0.2	0.39	0.12	0.22	RP11-982M15.6	chr14	lincRNA	--
ENSG00000273010.1	0.12	0.1	0.12	0.19	0.28	0.01	0.33	0.1	0.17	0.15	0.14	0.52	0.6	0.14	0.14	0.21	0.25	0.51	RP11-96K19.5	chr1	antisense	--
ENSG00000203605.3	0.03	0.0	0.0	0.0	0.0	0.0	0.0	0.0	0.0	0.02	0.0	0.0	0.0	0.0	0.03	0.0	0.0	0.03	RP11-335E6.2	chr1	lincRNA	--
XLOC_230078	0.0	0.0	0.0	0.0	0.0	0.0	0.04	0.0	0.0	0.0	0.0	0.0	0.0	0.0	0.0	0.0	0.0	0.0	XLOC_230078	chr21	lincRNA	novel
XLOC_214636	0.01	0.0	0.0	0.0	0.0	0.0	0.01	0.0	0.0	0.0	0.01	0.01	0.0	0.0	0.0	0.0	0.0	0.0	XLOC_214636	chr2	intronic	novel
ENSG00000269971.1	1.37	0.72	0.7	0.64	0.69	0.85	0.7	0.76	1.08	0.75	0.23	0.65	0.56	1.13	1.04	1.85	0.96	0.47	RP3-426I6.5	chr1	sense_intronic	--
XLOC_240660	0.01	0.22	0.01	0.01	0.01	0.05	0.0	0.07	0.0	0.0	0.0	0.01	0.04	0.01	0.02	0.0	0.0	0.0	XLOC_240660	chr3	lincRNA	novel
ENSG00000225331.1	0.11	0.27	0.68	0.77	0.68	0.29	0.3	0.32	0.9	2.35	1.26	2.14	2.87	1.28	0.44	0.83	0.97	1.5	AP001055.6	chr21	lincRNA	--
ENSG00000264693.1	0.0	0.0	0.0	0.0	0.0	0.0	0.0	0.0	0.08	0.0	0.0	0.0	0.0	0.0	0.0	0.0	0.0	0.0	RP11-63N3.1	chr18	lincRNA	--
XLOC_326949	0.0	0.0	0.0	0.01	0.0	0.01	0.0	0.0	0.0	0.0	0.0	0.0	0.0	0.0	0.0	0.0	0.0	0.0	XLOC_326949	chr6	lincRNA	novel
ENSG00000273399.2	0.37	0.33	0.23	0.21	0.23	0.28	0.0	0.15	0.0	0.0	0.27	0.07	0.0	0.0	0.15	0.0	0.08	0.08	RP11-408A13.3	chr9	lincRNA	--
ENSG00000246225.6	0.19	0.13	0.05	0.17	0.18	0.23	0.08	0.27	0.05	0.05	0.05	0.09	0.08	0.14	0.03	0.08	0.04	0.15	RP11-17A1.3	chr11	antisense	--
XLOC_102508	0.01	0.0	0.0	0.01	0.06	0.02	0.01	0.0	0.0	0.0	0.02	0.0	0.0	0.0	0.0	0.0	0.0	0.02	XLOC_102508	chr13	lincRNA	novel
XLOC_126439	0.06	0.02	0.02	0.05	0.1	0.07	0.01	0.04	0.03	0.02	0.07	0.02	0.12	0.1	0.15	0.05	0.06	0.05	XLOC_126439	chr15	intronic	novel
ENSG00000224577.1	0.0	0.04	0.0	0.0	0.0	0.0	0.0	0.0	0.0	0.0	0.0	0.0	0.0	0.0	0.0	0.0	0.0	0.0	LINC01117	chr2	lincRNA	long intergenic non-protein coding RNA 1117
XLOC_227498	0.08	0.01	0.01	0.09	0.0	0.0	0.06	0.07	0.04	0.04	0.0	0.0	0.0	0.02	0.0	0.0	0.02	0.02	XLOC_227498	chr21	lincRNA	novel
ENSG00000272335.1	1.1	1.13	0.52	0.56	0.98	0.85	0.14	0.34	0.24	0.19	0.75	0.33	0.73	0.14	0.35	0.09	0.19	0.22	RP11-53O19.3	chr5	lincRNA	--
ENSG00000255094.1	0.0	0.0	0.0	0.02	0.0	0.0	0.0	0.0	0.02	0.02	0.0	0.0	0.0	0.0	0.0	0.03	0.0	0.0	RP11-406D1.2	chr11	lincRNA	--
XLOC_154857	0.01	0.02	0.06	0.02	0.01	0.0	0.21	0.03	0.0	0.05	0.02	0.03	0.05	0.02	0.05	0.06	0.11	0.06	XLOC_154857	chr17	lincRNA	novel
ENSG00000269974.1	0.56	0.29	0.05	0.13	0.12	0.32	0.06	0.27	0.17	0.13	0.12	0.44	0.06	0.09	0.35	0.41	0.09	0.15	RP11-932O9.10	chr15	lincRNA	--
XLOC_134581	0.07	0.03	0.06	0.09	0.09	0.13	0.36	0.03	0.04	0.02	0.06	0.02	0.04	0.03	0.12	0.04	0.05	0.03	XLOC_134581	chr16	intronic	novel
ENSG00000233242.2	0.0	0.0	0.0	0.0	0.0	0.0	0.0	0.0	0.0	0.0	0.0	0.02	0.0	0.0	0.0	0.0	0.0	0.0	RP11-220I1.2	chr9	antisense	--
ENSG00000253572.2	0.0	0.0	0.03	0.0	0.0	0.0	0.03	0.0	0.0	0.0	0.03	0.03	0.0	0.0	0.0	0.0	0.0	0.03	RP11-107N7.1	chr5	lincRNA	--
XLOC_046264	0.07	0.0	0.03	0.03	0.03	0.19	0.05	0.04	0.01	0.01	0.0	0.01	0.02	0.0	0.03	0.0	0.01	0.0	XLOC_046264	chr10	lincRNA	novel
ENSG00000249198.1	0.0	0.0	0.0	0.0	0.0	0.0	0.0	0.0	0.0	0.04	0.0	0.0	0.0	0.0	0.04	0.0	0.0	0.0	RP11-772C9.1	chr5	lincRNA	--
ENSG00000265579.1	0.07	0.0	0.03	0.06	0.01	0.01	0.01	0.03	0.0	0.0	0.01	0.0	0.0	0.0	0.02	0.0	0.0	0.05	RP11-713C5.1	chr18	sense_intronic	--
XLOC_291368	0.06	0.05	0.04	0.07	0.02	0.04	0.03	0.03	0.0	0.0	0.02	0.01	0.0	0.01	0.0	0.0	0.0	0.0	XLOC_291368	chr5	intronic	novel
XLOC_180278	0.0	0.01	0.01	0.01	0.0	0.01	0.0	0.01	0.0	0.01	0.01	0.01	0.01	0.01	0.0	0.01	0.01	0.01	XLOC_180278	chr19	lincRNA	novel
XLOC_317415	0.0	0.01	0.01	0.01	0.0	0.0	0.31	0.08	0.01	0.04	0.0	0.01	0.02	0.0	0.01	0.01	0.02	0.03	XLOC_317415	chr6	lincRNA	novel
XLOC_372299	0.52	0.49	0.37	0.34	0.47	0.53	0.33	0.53	0.48	0.31	0.3	0.34	0.4	0.41	0.33	0.35	0.14	0.33	XLOC_372299	chr9	intronic	novel
ENSG00000203498.2	0.0	0.0	0.0	0.0	0.0	0.0	0.0	0.0	0.07	0.0	0.0	0.0	0.0	0.0	0.0	0.0	0.0	0.0	RP11-556O15.1	chr6	lincRNA	--
ENSG00000236188.1	0.0	0.05	0.0	0.0	0.0	0.0	0.0	0.0	0.0	0.0	0.0	0.0	0.0	0.0	0.0	0.0	0.0	0.0	PRKX-AS1	chrX	antisense	PRKX antisense RNA 1
XLOC_189438	0.15	0.08	0.11	0.06	0.02	0.11	0.0	0.0	0.03	0.02	0.0	0.02	0.02	0.0	0.02	0.0	0.02	0.0	XLOC_189438	chr2	intronic	novel
ENSG00000271888.1	0.11	0.1	0.26	0.14	0.04	0.11	0.06	0.47	0.12	0.33	0.06	0.04	0.06	0.47	0.16	0.1	0.33	0.2	RP11-560J1.2	chr6	lincRNA	--
ENSG00000260193.1	0.15	0.34	0.3	0.37	0.25	0.18	0.05	0.04	0.12	0.22	0.06	0.21	0.09	0.12	0.27	0.14	0.25	0.15	RP11-83N9.5	chr9	lincRNA	--
ENSG00000241593.5	0.0	0.0	0.0	0.0	0.0	0.0	0.0	0.0	0.02	0.0	0.0	0.0	0.0	0.0	0.0	0.0	0.02	0.0	RP11-520D19.2	chr3	lincRNA	--
ENSG00000203565.2	0.0	0.0	0.0	0.0	0.0	0.0	0.0	0.0	0.0	0.0	0.0	0.0	0.0	0.0	0.0	0.05	0.0	0.0	RP13-259N13.2	chr10	lincRNA	--
ENSG00000225606.1	0.0	0.0	0.0	0.0	0.0	0.0	0.02	0.0	0.0	0.0	0.0	0.0	0.0	0.0	0.0	0.0	0.0	0.0	AC005281.2	chr7	antisense	--
ENSG00000254202.1	0.0	0.0	0.03	0.0	0.0	0.0	0.0	0.0	0.0	0.0	0.0	0.0	0.0	0.0	0.0	0.0	0.0	0.0	RP11-120I21.2	chr8	lincRNA	--
ENSG00000203999.8	0.09	0.07	0.07	0.08	0.27	0.11	0.68	0.12	0.14	0.47	0.63	0.26	0.61	0.05	0.17	0.16	0.19	0.08	LINC01270	chr20	lincRNA	long intergenic non-protein coding RNA 1270
XLOC_076536	0.01	0.0	0.0	0.0	0.0	0.0	0.0	0.0	0.0	0.0	0.0	0.0	0.0	0.0	0.0	0.0	0.0	0.0	XLOC_076536	chr11	lincRNA	novel
XLOC_033137	0.01	0.01	0.01	0.01	0.01	0.01	0.0	0.0	0.0	0.01	0.0	0.0	0.01	0.01	0.0	0.01	0.0	0.0	XLOC_033137	chr1	intronic	novel
XLOC_001455	0.0	0.0	0.01	0.0	0.02	0.0	0.0	0.0	0.0	0.0	0.0	0.01	0.0	0.0	0.0	0.0	0.0	0.0	XLOC_001455	GL000255.2	lincRNA	novel
XLOC_056631	0.0	0.02	0.0	0.01	0.01	0.0	0.03	0.0	0.0	0.0	0.01	0.0	0.01	0.0	0.0	0.0	0.0	0.0	XLOC_056631	chr10	intronic	novel
XLOC_103505	0.01	0.01	0.0	0.0	0.0	0.0	0.0	0.0	0.0	0.0	0.0	0.01	0.0	0.0	0.0	0.01	0.0	0.0	XLOC_103505	chr13	lincRNA	novel
ENSG00000241219.1	0.0	0.0	0.0	0.0	0.0	0.0	0.0	0.0	0.0	0.02	0.0	0.0	0.0	0.0	0.0	0.0	0.0	0.0	RP11-572M11.1	chr3	lincRNA	--
XLOC_229416	0.6	0.95	0.7	0.68	1.43	1.32	1.18	0.47	0.25	0.19	0.66	0.23	0.35	0.32	0.59	0.04	0.33	0.53	XLOC_229416	chr21	antisense	novel
XLOC_144808	0.05	0.02	0.02	0.03	0.01	0.02	0.0	0.0	0.0	0.02	0.03	0.02	0.03	0.01	0.0	0.04	0.02	0.02	XLOC_144808	chr16	intronic	novel
XLOC_158070	0.02	0.0	0.0	0.01	0.02	0.04	0.03	0.0	0.0	0.02	0.02	0.0	0.02	0.01	0.0	0.0	0.0	0.04	XLOC_158070	chr17	intronic	novel
XLOC_177419	0.03	0.02	0.03	0.0	0.0	0.0	0.0	0.02	0.07	0.01	0.07	0.05	0.01	0.04	0.04	0.03	0.03	0.12	XLOC_177419	chr19	lincRNA	novel
XLOC_121509	0.01	0.0	0.01	0.0	0.02	0.02	0.14	0.01	0.0	0.0	0.0	0.0	0.0	0.0	0.0	0.0	0.0	0.0	XLOC_121509	chr15	lincRNA	novel
ENSG00000249738.6	0.06	0.0	0.0	0.06	0.01	0.02	0.0	0.04	0.05	0.0	0.01	0.0	0.02	0.0	0.01	0.0	0.06	0.0	AC008697.1	chr5	lincRNA	--
XLOC_134834	0.05	0.04	0.03	0.07	0.1	0.03	0.06	0.05	0.12	0.29	0.02	0.09	0.1	0.16	0.06	0.06	0.08	0.07	XLOC_134834	chr16	intronic	novel
ENSG00000225579.1	0.19	0.35	0.12	0.03	0.04	0.07	0.14	0.14	0.0	0.0	0.11	0.13	0.17	0.12	0.0	0.04	0.33	0.0	EDNRB-AS1	chr13	lincRNA	EDNRB antisense RNA 1
XLOC_190847	0.07	0.1	0.03	0.07	0.0	0.08	0.09	0.03	0.01	0.04	0.03	0.04	0.04	0.03	0.03	0.0	0.0	0.03	XLOC_190847	chr2	lincRNA	novel
XLOC_017217	0.03	0.09	0.08	0.15	0.04	0.15	0.01	0.0	0.02	0.0	0.01	0.0	0.01	0.0	0.02	0.02	0.0	0.0	XLOC_017217	chr1	lincRNA	novel
XLOC_026025	0.0	0.0	0.01	0.03	0.0	0.0	0.0	0.0	0.0	0.0	0.0	0.0	0.0	0.0	0.0	0.0	0.0	0.0	XLOC_026025	chr1	intronic	novel
XLOC_040666	0.08	0.08	0.02	0.01	0.16	0.07	0.0	0.0	0.0	0.0	0.0	0.0	0.0	0.0	0.0	0.0	0.0	0.0	XLOC_040666	chr10	lincRNA	novel
ENSG00000228798.1	0.0	0.0	0.0	0.0	0.0	0.0	0.04	0.0	0.0	0.0	0.0	0.0	0.0	0.0	0.0	0.0	0.0	0.0	AP000473.5	chr21	lincRNA	--
XLOC_250641	0.15	0.17	0.13	0.15	0.3	0.1	0.36	0.05	0.05	0.07	0.19	0.1	0.12	0.02	0.08	0.06	0.05	0.11	XLOC_250641	chr3	intronic	novel
ENSG00000229368.1	0.13	0.15	0.11	0.22	0.36	0.3	0.28	0.0	0.45	0.48	0.41	0.42	0.47	0.18	0.32	0.24	0.42	0.95	AC090587.4	chr11	sense_overlapping	--
XLOC_121998	0.09	0.03	0.07	0.1	0.09	0.04	0.03	0.04	0.05	0.01	0.03	0.02	0.01	0.01	0.02	0.01	0.01	0.03	XLOC_121998	chr15	intronic	novel
ENSG00000205791.3	0.15	0.09	0.12	0.01	0.04	0.04	0.06	0.09	0.02	0.09	0.11	0.04	0.08	0.14	0.0	0.03	0.1	0.03	LOH12CR2	chr12	lincRNA	loss of heterozygosity, 12, chromosomal region 2 (non-protein coding)
XLOC_234246	0.0	0.0	0.01	0.01	0.0	0.01	0.19	0.0	0.0	0.02	0.06	0.0	0.0	0.0	0.02	0.0	0.0	0.0	XLOC_234246	chr22	intronic	novel
ENSG00000228540.1	0.08	0.14	0.43	0.14	0.27	0.18	0.04	0.25	0.1	0.14	0.08	0.04	0.15	0.0	0.12	0.08	0.24	0.08	AC073326.3	chr7	sense_intronic	--
ENSG00000224536.1	1.21	0.31	0.92	0.57	0.44	0.06	0.13	0.0	0.21	0.12	0.57	0.18	0.12	0.48	0.13	0.13	0.07	0.26	RP11-134G8.7	chr1	antisense	--
XLOC_116766	0.0	0.0	0.0	0.01	0.01	0.0	0.0	0.0	0.0	0.0	0.0	0.01	0.0	0.0	0.0	0.0	0.0	0.0	XLOC_116766	chr14	lincRNA	novel
ENSG00000253490.5	0.0	0.01	0.0	0.01	0.0	0.01	0.0	0.0	0.0	0.0	0.01	0.01	0.0	0.02	0.0	0.0	0.0	0.0	AC145110.1	chr8	lincRNA	--
ENSG00000278341.1	0.54	0.5	0.91	0.46	1.17	0.65	1.2	0.23	0.51	0.09	0.35	0.24	0.13	0.41	0.26	0.13	0.37	0.2	RP5-1142A6.10	chr16	antisense	--
XLOC_286038	0.2	0.13	0.13	0.05	0.15	0.08	0.0	0.07	0.02	0.02	0.01	0.01	0.04	0.04	0.05	0.05	0.03	0.03	XLOC_286038	chr5	lincRNA	novel
ENSG00000274020.1	2.61	2.52	2.59	2.88	2.9	3.67	0.72	1.63	1.43	0.86	1.21	1.4	1.55	1.84	1.86	0.95	1.01	1.53	LINC01138	chr1	lincRNA	long intergenic non-protein coding RNA 1138
XLOC_134118	0.02	0.06	0.04	0.04	0.03	0.03	0.03	0.0	0.02	0.0	0.09	0.03	0.05	0.02	0.02	0.03	0.03	0.0	XLOC_134118	chr16	intronic	novel
XLOC_191395	0.13	0.15	0.06	0.16	0.05	0.06	0.0	0.0	0.02	0.03	0.09	0.02	0.12	0.0	0.0	0.01	0.02	0.02	XLOC_191395	chr2	lincRNA	novel
ENSG00000228630.5	0.0	0.0	0.01	0.01	0.0	0.0	0.0	0.0	0.0	0.01	0.0	0.0	0.0	0.0	0.0	0.0	0.01	0.0	HOTAIR	chr12	antisense	HOX transcript antisense RNA
XLOC_012010	0.21	0.07	0.14	0.06	0.13	0.11	0.3	0.42	0.1	0.09	0.11	0.08	0.09	0.01	0.04	0.05	0.05	0.03	XLOC_012010	chr1	lincRNA	novel
XLOC_257616	0.0	0.0	0.0	0.0	0.0	0.0	0.0	0.0	0.0	0.0	0.0	0.01	0.0	0.0	0.0	0.0	0.0	0.0	XLOC_257616	chr3	intronic	novel
XLOC_370829	0.06	0.08	0.03	0.16	0.06	0.11	0.01	0.01	0.01	0.01	0.05	0.01	0.0	0.0	0.04	0.0	0.04	0.0	XLOC_370829	chr9	lincRNA	novel
XLOC_351760	0.05	0.01	0.04	0.04	0.05	0.03	0.09	0.04	0.01	0.08	0.14	0.05	0.01	0.0	0.01	0.01	0.04	0.02	XLOC_351760	chr8	lincRNA	novel
ENSG00000260296.1	0.97	0.52	0.43	0.47	0.35	0.3	0.04	0.19	0.14	0.1	0.11	0.12	0.13	0.04	0.2	0.06	0.21	0.28	RP11-395I6.3	chr4	sense_overlapping	--
XLOC_002642	0.28	0.02	0.03	0.02	0.01	0.04	0.0	0.04	0.0	0.0	0.0	0.0	0.0	0.01	0.03	0.04	0.0	0.03	XLOC_002642	KI270706.1	lincRNA	novel
XLOC_336205	0.72	1.27	1.67	0.99	1.13	1.15	0.89	0.52	0.64	0.49	0.84	0.83	0.78	0.65	1.42	0.9	0.64	0.55	XLOC_336205	chr7	intronic	novel
ENSG00000275927.1	0.99	0.71	1.2	0.84	1.07	2.5	0.31	1.2	0.98	2.33	2.27	2.51	2.69	0.79	0.61	1.49	0.68	2.85	RP11-567P19.1	chr16	sense_intronic	--
XLOC_314461	0.09	0.16	0.13	0.15	0.09	0.07	0.04	0.28	0.38	0.5	0.55	0.61	1.06	0.24	0.27	0.24	0.08	0.3	XLOC_314461	chr6	intronic	novel
XLOC_156860	0.03	0.03	0.01	0.02	0.04	0.01	0.27	0.03	0.05	0.03	0.08	0.02	0.03	0.06	0.01	0.06	0.05	0.06	XLOC_156860	chr17	intronic	novel
ENSG00000250903.8	0.5	0.54	0.64	0.68	0.6	0.69	0.24	0.33	0.38	0.15	0.27	0.32	0.29	0.37	0.4	0.32	0.38	0.3	GMDS-AS1	chr6	lincRNA	GMDS antisense RNA 1 (head to head)
ENSG00000272434.1	0.7	1.15	0.71	1.35	0.97	0.5	0.33	0.57	2.22	1.2	1.09	0.77	1.22	1.89	0.82	0.98	1.64	0.78	RP13-131K19.6	chr3	antisense	--
XLOC_012711	0.08	0.05	0.03	0.15	0.03	0.09	0.04	0.06	0.07	0.07	0.17	0.09	0.01	0.05	0.01	0.04	0.02	0.09	XLOC_012711	chr1	intronic	novel
XLOC_002569	0.0	0.01	0.01	0.0	0.0	0.01	0.0	0.0	0.0	0.01	0.0	0.0	0.0	0.0	0.0	0.0	0.0	0.0	XLOC_002569	GL949752.1	lincRNA	novel
XLOC_000606	0.0	0.01	0.0	0.0	0.0	0.0	0.04	0.13	0.09	0.12	0.05	0.14	0.2	0.12	0.04	0.12	0.06	0.14	XLOC_000606	GL000252.2	lincRNA	novel
XLOC_177681	0.05	0.14	0.02	0.08	0.05	0.17	0.0	0.0	0.0	0.0	0.03	0.0	0.0	0.01	0.01	0.06	0.0	0.01	XLOC_177681	chr19	intronic	novel
XLOC_098269	0.01	0.0	0.01	0.0	0.03	0.0	0.08	0.0	0.01	0.0	0.0	0.0	0.0	0.0	0.0	0.0	0.0	0.0	XLOC_098269	chr13	intronic	novel
ENSG00000254370.1	0.0	0.0	0.0	0.0	0.0	0.04	0.0	0.0	0.0	0.0	0.0	0.0	0.0	0.0	0.0	0.0	0.0	0.0	RP11-181B11.1	chr8	sense_intronic	--
ENSG00000259985.1	0.47	0.36	0.36	0.45	0.31	0.57	0.02	0.33	0.15	0.0	0.07	0.03	0.09	0.14	0.15	0.16	0.15	0.17	RP11-549B18.1	chr18	antisense	--
XLOC_106391	0.0	0.03	0.04	0.01	0.03	0.04	0.11	0.0	0.03	0.06	0.03	0.03	0.07	0.07	0.01	0.01	0.01	0.07	XLOC_106391	chr13	intronic	novel
ENSG00000229495.1	0.0	0.0	0.0	0.0	0.01	0.0	0.0	0.0	0.02	0.0	0.0	0.0	0.0	0.0	0.0	0.0	0.0	0.0	RP11-173D14.3	chr6	lincRNA	--
XLOC_337028	0.0	0.0	0.02	0.03	0.0	0.02	0.3	0.04	0.03	0.08	0.35	0.04	0.09	0.01	0.0	0.0	0.01	0.02	XLOC_337028	chr7	lincRNA	novel
XLOC_098768	0.0	0.0	0.02	0.0	0.0	0.0	0.16	0.0	0.0	0.0	0.0	0.0	0.01	0.0	0.0	0.0	0.0	0.0	XLOC_098768	chr13	lincRNA	novel
ENSG00000230746.1	0.03	0.0	0.0	0.0	0.0	0.0	0.0	0.0	0.0	0.0	0.0	0.0	0.0	0.0	0.0	0.0	0.0	0.0	AC006007.1	chr7	lincRNA	--
XLOC_026255	0.29	0.07	0.24	0.1	0.22	0.15	0.16	0.14	0.18	0.3	0.11	0.15	0.11	0.23	0.33	0.49	0.56	0.11	XLOC_026255	chr1	intronic	novel
ENSG00000249771.1	0.0	0.0	0.07	0.0	0.0	0.0	0.0	0.0	0.0	0.0	0.0	0.0	0.0	0.0	0.0	0.0	0.0	0.0	RP11-457P14.5	chr4	lincRNA	--
XLOC_386250	0.2	0.18	0.15	0.16	0.16	0.19	0.01	0.08	0.08	0.03	0.09	0.05	0.11	0.12	0.02	0.04	0.04	0.1	XLOC_386250	chrX	intronic	novel
ENSG00000226200.6	0.51	0.76	0.6	0.93	0.55	0.65	0.21	0.42	0.68	0.19	0.46	0.38	0.46	0.57	0.41	0.37	0.6	0.42	SGMS1-AS1	chr10	antisense	SGMS1 antisense RNA 1
XLOC_236474	0.01	0.0	0.01	0.0	0.0	0.01	0.0	0.01	0.01	0.0	0.0	0.0	0.0	0.01	0.0	0.01	0.0	0.0	XLOC_236474	chr22	intronic	novel
XLOC_173708	0.01	0.0	0.0	0.01	0.04	0.07	0.08	0.0	0.02	0.16	0.15	0.02	0.25	0.0	0.08	0.04	0.01	0.0	XLOC_173708	chr19	lincRNA	novel
ENSG00000258172.1	0.14	0.21	0.11	0.12	0.26	0.36	0.09	0.06	0.29	0.0	0.0	0.0	0.0	0.05	0.0	0.04	0.04	0.0	RP11-1105G2.4	chr12	antisense	--
ENSG00000229424.1	0.0	0.0	0.0	0.0	0.04	0.0	0.0	0.0	0.0	0.0	0.0	0.0	0.0	0.0	0.0	0.0	0.0	0.0	AC007349.4	chr7	lincRNA	--
ENSG00000269072.1	0.01	0.03	0.0	0.0	0.0	0.0	0.01	0.0	0.0	0.03	0.0	0.0	0.0	0.03	0.0	0.0	0.0	0.0	CTD-3187F8.14	chr19	antisense	--
XLOC_188003	0.01	0.0	0.0	0.0	0.03	0.01	0.01	0.0	0.03	0.0	0.04	0.03	0.08	0.0	0.02	0.05	0.0	0.03	XLOC_188003	chr2	lincRNA	novel
XLOC_038379	0.04	0.04	0.0	0.01	0.02	0.01	0.02	0.0	0.01	0.0	0.0	0.0	0.04	0.0	0.02	0.0	0.0	0.01	XLOC_038379	chr1	intronic	novel
XLOC_268371	0.05	0.0	0.01	0.02	0.0	0.0	0.18	0.0	0.0	0.0	0.03	0.0	0.0	0.0	0.0	0.02	0.01	0.0	XLOC_268371	chr4	lincRNA	novel
ENSG00000267980.1	0.43	0.99	1.14	1.12	1.13	1.23	0.2	0.49	0.51	0.26	0.23	0.16	0.28	0.31	0.17	0.06	0.45	0.23	AC007292.6	chr19	antisense	--
ENSG00000275202.1	1.35	1.34	1.59	1.26	1.52	0.64	0.76	1.49	1.64	1.91	1.59	2.52	2.21	1.53	1.92	1.62	2.6	1.85	RP11-156K23.3	chr13	antisense	--
XLOC_004310	0.0	0.0	0.0	0.0	0.0	0.0	0.54	0.07	0.0	0.0	0.03	0.0	0.02	0.0	0.06	0.02	0.06	0.03	XLOC_004310	KI270938.1	lincRNA	novel
ENSG00000235300.4	0.02	0.04	0.0	0.0	0.0	0.0	0.0	0.0	0.0	0.0	0.0	0.0	0.0	0.0	0.0	0.0	0.0	0.0	antisense	chr17	antisense	--
ENSG00000244055.1	1.14	0.82	1.03	1.34	0.92	1.0	0.37	0.61	0.62	1.07	0.6	0.25	0.52	0.5	1.2	0.86	0.69	0.47	AC007566.10	chr7	antisense	--
ENSG00000271780.1	0.66	0.83	1.37	1.05	1.22	0.8	0.7	0.65	0.91	1.31	0.56	1.26	1.1	1.11	1.21	0.99	2.53	0.84	RP11-1017G21.5	chr14	lincRNA	--
XLOC_283748	0.02	0.0	0.0	0.01	0.0	0.01	0.0	0.0	0.0	0.01	0.01	0.01	0.0	0.02	0.0	0.01	0.0	0.0	XLOC_283748	chr4	intronic	novel
ENSG00000230499.1	0.0	0.0	0.0	0.0	0.0	0.0	0.0	0.07	0.0	0.0	0.05	0.0	0.0	0.0	0.0	0.0	0.0	0.0	AC108463.1	chr2	lincRNA	--
XLOC_232190	0.22	0.12	0.15	0.15	0.16	0.12	0.1	0.32	0.24	0.3	0.11	0.16	0.14	0.2	0.19	0.24	0.35	0.14	XLOC_232190	chr22	intronic	novel
XLOC_224567	0.0	0.01	0.0	0.0	0.0	0.0	0.01	0.0	0.0	0.0	0.0	0.0	0.0	0.0	0.0	0.0	0.0	0.0	XLOC_224567	chr20	intronic	novel
XLOC_387556	0.0	0.0	0.0	0.0	0.0	0.0	0.07	0.0	0.0	0.01	0.07	0.0	0.01	0.0	0.0	0.02	0.0	0.04	XLOC_387556	chrX	lincRNA	novel
ENSG00000267213.4	0.57	0.52	0.87	0.56	0.54	0.34	0.15	0.4	0.56	0.3	0.42	0.68	0.26	0.45	0.48	0.53	0.39	0.33	AC007773.2	chr19	antisense	--
XLOC_166778	0.14	0.19	0.19	0.14	0.11	0.14	0.04	0.03	0.05	0.03	0.02	0.03	0.03	0.04	0.09	0.05	0.02	0.0	XLOC_166778	chr18	intronic	novel
XLOC_000483	0.0	0.0	0.01	0.0	0.0	0.0	0.01	0.0	0.0	0.0	0.0	0.0	0.0	0.0	0.0	0.0	0.0	0.0	XLOC_000483	GL000251.2	lincRNA	novel
XLOC_152534	1.82	1.61	2.11	1.85	1.5	1.72	1.12	0.88	1.31	0.83	1.2	1.3	1.18	0.98	1.48	0.91	1.04	0.93	XLOC_152534	chr17	intronic	novel
XLOC_189423	0.15	0.13	0.12	0.15	0.06	0.08	0.05	0.08	0.03	0.01	0.02	0.01	0.01	0.04	0.03	0.0	0.03	0.0	XLOC_189423	chr2	lincRNA	novel
ENSG00000262714.1	0.6	0.68	0.3	0.3	0.48	1.06	0.03	0.09	0.14	0.05	0.23	0.04	0.08	0.06	0.14	0.06	0.05	0.06	RP11-44F14.8	chr16	lincRNA	--
XLOC_244472	0.12	0.09	0.09	0.1	0.11	0.12	0.02	0.05	0.02	0.0	0.07	0.05	0.01	0.08	0.03	0.02	0.02	0.0	XLOC_244472	chr3	lincRNA	novel
XLOC_386540	0.05	0.0	0.02	0.01	0.02	0.01	0.07	0.01	0.04	0.04	0.15	0.04	0.02	0.05	0.01	0.0	0.0	0.0	XLOC_386540	chrX	intronic	novel
XLOC_225097	0.0	0.0	0.0	0.0	0.0	0.0	0.02	0.0	0.0	0.0	0.0	0.0	0.0	0.0	0.0	0.0	0.0	0.0	XLOC_225097	chr20	antisense	novel
XLOC_232203	0.12	0.06	0.05	0.02	0.01	0.01	0.07	0.07	0.03	0.02	0.02	0.05	0.03	0.0	0.09	0.04	0.06	0.04	XLOC_232203	chr22	intronic	novel
XLOC_368959	0.39	0.25	0.29	0.34	0.5	0.42	1.25	0.19	0.2	0.81	0.62	0.44	0.23	0.33	0.25	0.3	0.34	0.35	XLOC_368959	chr9	intronic	novel
XLOC_001554	0.0	0.0	0.0	0.0	0.0	0.0	0.03	0.0	0.0	0.05	0.04	0.0	0.0	0.0	0.0	0.0	0.0	0.01	XLOC_001554	GL000256.2	lincRNA	novel
XLOC_223317	0.0	0.0	0.0	0.0	0.0	0.0	0.0	0.0	0.0	0.01	0.0	0.0	0.0	0.0	0.0	0.0	0.0	0.0	XLOC_223317	chr20	lincRNA	novel
XLOC_151071	0.02	0.02	0.02	0.01	0.01	0.0	0.05	0.01	0.01	0.03	0.07	0.03	0.03	0.0	0.02	0.01	0.04	0.0	XLOC_151071	chr17	intronic	novel
ENSG00000275894.1	0.0	0.07	0.05	0.06	0.0	0.03	0.82	1.85	0.36	0.66	0.48	0.11	0.15	0.2	0.09	0.36	0.34	0.64	RP3-453C12.14	chr20	sense_intronic	--
XLOC_211476	0.0	0.0	0.01	0.0	0.0	0.0	0.0	0.0	0.0	0.0	0.0	0.0	0.0	0.0	0.0	0.0	0.0	0.0	XLOC_211476	chr2	lincRNA	novel
XLOC_187241	0.08	0.08	0.09	0.09	0.15	0.1	0.03	0.04	0.14	0.12	0.11	0.0	0.08	0.13	0.04	0.08	0.05	0.05	XLOC_187241	chr2	lincRNA	novel
XLOC_175635	0.11	0.07	0.1	0.07	0.08	0.09	0.2	0.0	0.0	0.0	0.0	0.0	0.0	0.0	0.0	0.0	0.0	0.0	XLOC_175635	chr19	intronic	novel
XLOC_096156	0.03	0.0	0.0	0.0	0.0	0.0	0.0	0.0	0.0	0.0	0.0	0.0	0.02	0.0	0.0	0.0	0.0	0.01	XLOC_096156	chr12	lincRNA	novel
XLOC_000646	0.0	0.0	0.0	0.0	0.0	0.0	0.01	0.01	0.0	0.0	0.01	0.0	0.0	0.01	0.0	0.0	0.0	0.01	XLOC_000646	GL000252.2	lincRNA	novel
ENSG00000276454.1	0.15	0.12	0.04	0.13	0.05	0.13	0.0	0.0	0.24	0.0	0.0	0.04	0.05	0.1	0.05	0.1	0.0	0.1	RP11-493L12.7	chr12	lincRNA	--
XLOC_137549	0.06	0.03	0.03	0.05	0.04	0.1	0.13	0.22	0.1	0.12	0.18	0.14	0.19	0.0	0.02	0.04	0.1	0.09	XLOC_137549	chr16	lincRNA	novel
XLOC_049720	0.07	0.07	0.08	0.05	0.01	0.1	0.08	0.03	0.01	0.0	0.02	0.02	0.0	0.03	0.16	0.07	0.01	0.0	XLOC_049720	chr10	lincRNA	novel
ENSG00000262881.1	0.0	0.03	0.0	0.0	0.0	0.0	0.0	0.0	0.0	0.0	0.0	0.0	0.0	0.0	0.0	0.0	0.0	0.0	RP11-669E14.4	chr17	antisense	--
XLOC_248301	0.03	0.09	0.02	0.03	0.08	0.02	1.23	0.02	0.02	0.07	0.11	0.06	0.05	0.03	0.04	0.11	0.01	0.04	XLOC_248301	chr3	lincRNA	novel
XLOC_072530	0.01	0.0	0.0	0.03	0.01	0.0	0.0	0.0	0.01	0.0	0.0	0.0	0.0	0.0	0.0	0.0	0.0	0.0	XLOC_072530	chr11	intronic	novel
ENSG00000272646.1	0.11	0.12	0.43	0.27	0.74	0.92	0.1	0.0	0.04	0.0	0.25	0.14	0.19	0.11	0.0	0.05	0.1	0.36	RP11-188P17.2	chr4	lincRNA	--
ENSG00000240152.2	0.0	0.0	0.0	0.0	0.0	0.02	0.0	0.0	0.0	0.0	0.0	0.0	0.0	0.0	0.0	0.03	0.0	0.0	RP11-16N2.1	chr4	lincRNA	--
XLOC_373121	0.2	0.18	0.22	0.17	0.22	0.35	0.01	0.01	0.02	0.01	0.01	0.0	0.01	0.04	0.06	0.04	0.02	0.01	XLOC_373121	chr9	intronic	novel
XLOC_215744	0.0	0.0	0.0	0.0	0.0	0.0	0.01	0.0	0.0	0.0	0.0	0.0	0.0	0.0	0.0	0.0	0.0	0.0	XLOC_215744	chr2	intronic	novel
XLOC_008928	0.08	0.12	0.08	0.08	0.12	0.2	2.2	0.21	0.14	0.56	0.78	0.36	0.36	0.19	0.26	0.27	0.15	0.36	XLOC_008928	chr1	lincRNA	novel
XLOC_338723	0.28	0.34	0.21	0.31	0.11	0.07	0.39	0.48	0.39	0.28	0.9	0.46	0.42	0.27	0.62	0.5	0.31	0.17	XLOC_338723	chr7	intronic	novel
XLOC_033371	0.04	0.01	0.0	0.02	0.02	0.0	0.01	0.02	0.01	0.0	0.02	0.0	0.01	0.02	0.02	0.01	0.0	0.02	XLOC_033371	chr1	intronic	novel
ENSG00000251093.1	0.0	0.04	0.0	0.0	0.0	0.0	0.0	0.0	0.0	0.0	0.0	0.0	0.0	0.04	0.0	0.0	0.0	0.0	RP11-414H23.3	chr5	lincRNA	--
ENSG00000229433.1	0.0	0.0	0.01	0.0	0.0	0.03	0.02	0.04	0.0	0.01	0.01	0.0	0.04	0.0	0.01	0.03	0.0	0.0	RP11-329B9.1	chr3	lincRNA	--
XLOC_287982	0.0	0.0	0.02	0.02	0.07	0.03	0.03	0.03	0.07	0.12	0.16	0.13	0.06	0.05	0.23	0.12	0.15	0.1	XLOC_287982	chr5	intronic	novel
ENSG00000227028.6	0.02	0.02	0.0	0.01	0.0	0.0	0.0	0.0	0.01	0.0	0.02	0.0	0.0	0.0	0.0	0.01	0.0	0.0	SLC8A1-AS1	chr2	antisense	SLC8A1 antisense RNA 1
XLOC_019134	0.04	0.03	0.02	0.03	0.05	0.07	0.25	0.13	0.02	0.44	0.86	0.09	0.26	0.0	0.0	0.02	0.06	0.04	XLOC_019134	chr1	lincRNA	novel
ENSG00000271825.1	0.0	0.0	0.0	0.04	0.0	0.0	0.0	0.0	0.0	0.0	0.0	0.0	0.0	0.0	0.0	0.0	0.0	0.0	RP11-337N6.2	chr2	antisense	--
XLOC_069764	0.0	0.0	0.0	0.0	0.0	0.0	0.0	0.0	0.0	0.0	0.01	0.0	0.0	0.0	0.0	0.0	0.0	0.0	XLOC_069764	chr11	lincRNA	novel
ENSG00000269737.1	0.02	0.02	0.0	0.11	0.01	0.01	0.05	0.0	0.03	0.0	0.0	0.0	0.0	0.02	0.0	0.0	0.0	0.0	RP11-345P4.7	chr1	antisense	--
ENSG00000270571.2	0.05	0.02	0.05	0.02	0.07	0.11	0.01	0.01	0.02	0.0	0.0	0.0	0.02	0.0	0.0	0.01	0.01	0.0	RP11-355F16.1	chr2	antisense	--
ENSG00000270223.1	0.0	0.03	0.0	0.02	0.0	0.02	0.0	0.0	0.0	0.0	0.0	0.0	0.02	0.0	0.0	0.0	0.0	0.02	RP13-36G14.4	chrX	sense_intronic	--
ENSG00000259396.1	0.0	0.0	0.04	0.12	0.04	0.04	3.02	0.06	0.11	1.2	1.3	0.17	0.17	0.15	0.58	0.31	0.19	0.41	RP11-16O9.2	chr15	sense_intronic	--
ENSG00000237604.1	1.65	2.06	2.05	2.02	1.62	1.33	0.81	2.04	1.85	5.02	2.14	3.38	6.8	3.15	1.98	3.68	3.32	4.04	AP001056.1	chr21	lincRNA	--
ENSG00000278769.1	0.33	0.22	0.2	0.24	0.54	0.31	0.34	0.14	0.09	0.02	0.0	0.05	0.1	0.0	0.05	0.0	0.03	0.0	CTD-2036P10.5	chr15	antisense	--
XLOC_344479	0.0	0.01	0.0	0.0	0.01	0.0	0.05	0.0	0.0	0.0	0.0	0.0	0.0	0.0	0.0	0.0	0.0	0.0	XLOC_344479	chr7	intronic	novel
XLOC_320134	0.0	0.0	0.01	0.02	0.0	0.01	0.02	0.0	0.0	0.0	0.0	0.01	0.0	0.0	0.01	0.01	0.0	0.0	XLOC_320134	chr6	lincRNA	novel
XLOC_249456	0.05	0.0	0.02	0.0	0.28	0.02	0.0	0.0	0.0	0.0	0.02	0.0	0.0	0.0	0.0	0.0	0.0	0.0	XLOC_249456	chr3	lincRNA	novel
ENSG00000270182.1	0.04	0.0	0.0	0.0	0.0	0.0	0.0	0.0	0.0	0.0	0.0	0.0	0.03	0.0	0.0	0.0	0.0	0.0	RP1-170O19.24	chr7	sense_intronic	--
XLOC_314556	0.07	0.06	0.01	0.02	0.04	0.12	0.01	0.06	0.01	0.0	0.0	0.01	0.01	0.0	0.02	0.04	0.03	0.0	XLOC_314556	chr6	lincRNA	novel
XLOC_001680	1.48	1.26	0.0	0.0	0.0	0.0	0.0	0.0	0.0	0.0	0.0	0.0	0.0	0.0	0.0	0.0	1.0	1.19	XLOC_001680	GL000256.2	lincRNA	novel
ENSG00000261566.1	0.0	0.0	0.0	0.0	0.0	0.03	0.0	0.0	0.0	0.0	0.0	0.0	0.0	0.0	0.0	0.0	0.0	0.0	CTD-2144E22.6	chr16	lincRNA	--
ENSG00000249349.1	0.0	0.0	0.0	0.0	0.0	0.0	0.05	0.0	0.0	0.05	0.0	0.0	0.0	0.0	0.0	0.05	0.0	0.0	CTC-384G19.1	chr5	lincRNA	--
XLOC_090639	0.0	0.0	0.0	0.0	0.0	0.0	0.0	0.0	0.0	0.01	0.0	0.0	0.0	0.0	0.0	0.0	0.0	0.0	XLOC_090639	chr12	intronic	novel
ENSG00000230322.1	0.0	0.0	0.0	0.0	0.0	0.0	0.2	0.0	0.0	0.0	0.05	0.0	0.0	0.0	0.0	0.0	0.0	0.0	RP3-323N1.2	chr10	antisense	--
XLOC_195543	0.55	0.3	0.25	0.24	0.63	0.72	0.22	0.1	0.18	0.38	0.76	0.43	0.35	0.07	0.17	0.07	0.09	0.12	XLOC_195543	chr2	intronic	novel
ENSG00000273783.1	0.2	0.21	0.29	0.16	0.19	0.09	0.49	0.3	0.11	0.4	0.28	0.41	0.15	0.12	0.25	0.17	0.31	0.15	CTD-2506P8.6	chr14	antisense	--
XLOC_014444	0.12	0.14	0.13	0.29	0.24	0.23	0.04	0.03	0.09	0.02	0.07	0.04	0.08	0.01	0.05	0.0	0.02	0.02	XLOC_014444	chr1	intronic	novel
ENSG00000253424.1	0.04	0.0	0.0	0.0	0.04	0.0	0.0	0.0	0.0	0.04	0.0	0.22	0.0	0.04	0.0	0.04	0.0	0.04	CTC-436K13.3	chr5	lincRNA	--
XLOC_248663	0.08	0.15	0.17	0.08	0.29	0.17	0.15	0.08	0.03	0.02	0.0	0.02	0.06	0.04	0.05	0.1	0.07	0.06	XLOC_248663	chr3	lincRNA	novel
XLOC_360837	0.09	0.06	0.05	0.06	0.04	0.02	0.05	0.04	0.03	0.05	0.06	0.05	0.02	0.08	0.06	0.04	0.05	0.06	XLOC_360837	chr8	intronic	novel
ENSG00000274737.1	0.71	0.31	0.79	0.68	1.07	1.33	0.29	0.32	0.7	0.68	0.41	0.46	0.36	1.25	0.21	0.17	0.43	0.63	RP5-1057I20.6	chr12	sense_intronic	--
XLOC_064282	0.03	0.03	0.05	0.05	0.16	0.07	0.22	0.03	0.03	0.0	0.06	0.02	0.0	0.0	0.05	0.04	0.03	0.01	XLOC_064282	chr11	antisense	novel
ENSG00000270894.1	0.27	0.25	0.18	0.05	0.25	0.28	0.2	0.2	0.0	0.19	0.61	0.57	0.3	0.44	0.2	0.0	0.26	0.05	AC015849.13	chr17	sense_overlapping	--
XLOC_253349	1.12	0.63	0.44	0.6	0.64	0.76	0.14	0.58	0.77	0.33	0.41	0.2	0.41	0.82	0.26	0.31	0.23	0.28	XLOC_253349	chr3	antisense	novel
ENSG00000203266.2	0.0	0.0	0.0	0.0	0.0	0.0	0.0	0.0	0.0	0.03	0.0	0.0	0.0	0.0	0.0	0.0	0.0	0.0	RP11-560A15.3	chr20	lincRNA	--
XLOC_343592	0.0	0.0	0.03	0.02	0.0	0.0	0.0	0.13	0.02	0.03	0.01	0.03	0.01	0.08	0.02	0.09	0.03	0.02	XLOC_343592	chr7	lincRNA	novel
XLOC_074432	0.01	0.0	0.01	0.0	0.0	0.01	0.0	0.0	0.0	0.0	0.0	0.0	0.0	0.0	0.0	0.0	0.0	0.0	XLOC_074432	chr11	intronic	novel
ENSG00000257642.1	0.21	0.0	0.07	0.07	0.08	0.11	0.23	0.46	0.26	0.07	0.35	0.51	0.34	0.04	0.04	0.08	0.2	0.28	RP11-474B16.1	chr12	antisense	--
XLOC_017813	0.03	0.1	0.05	0.02	0.02	0.06	0.41	0.01	0.01	0.02	0.02	0.02	0.01	0.0	0.0	0.01	0.0	0.07	XLOC_017813	chr1	lincRNA	novel
ENSG00000258914.1	0.18	0.21	0.15	0.15	0.5	0.31	0.17	0.0	0.14	0.0	0.0	0.16	0.16	0.18	0.17	0.0	0.0	0.17	CTD-2134A5.3	chr14	lincRNA	--
XLOC_054657	0.0	0.0	0.0	0.0	0.01	0.01	0.0	0.0	0.0	0.0	0.0	0.0	0.0	0.0	0.0	0.0	0.0	0.0	XLOC_054657	chr10	intronic	novel
ENSG00000223642.7	0.0	0.0	0.0	0.0	0.0	0.02	0.0	0.0	0.0	0.0	0.0	0.0	0.0	0.0	0.0	0.0	0.0	0.0	AC008277.1	chr2	antisense	--
ENSG00000228629.2	0.05	0.0	0.0	0.04	0.15	0.0	0.15	0.19	0.17	0.0	0.0	0.14	0.05	0.11	0.05	0.0	0.0	0.0	AC092295.4	chr19	antisense	--
XLOC_244196	0.01	0.0	0.0	0.01	0.02	0.03	0.04	0.08	0.05	0.13	0.06	0.07	0.03	0.0	0.04	0.06	0.01	0.09	XLOC_244196	chr3	lincRNA	novel
XLOC_313924	0.06	0.11	0.08	0.13	0.32	0.28	0.1	0.08	0.13	0.13	0.12	0.09	0.07	0.05	0.16	0.04	0.02	0.03	XLOC_313924	chr6	lincRNA	novel
XLOC_302200	0.0	0.0	0.0	0.0	0.0	0.0	0.01	0.0	0.0	0.0	0.01	0.0	0.0	0.0	0.0	0.0	0.0	0.0	XLOC_302200	chr5	lincRNA	novel
XLOC_170043	0.64	0.58	0.66	0.49	0.44	0.6	0.01	0.01	0.01	0.0	0.01	0.0	0.0	0.0	0.01	0.0	0.0	0.0	XLOC_170043	chr18	intronic	novel
ENSG00000254057.1	0.0	0.0	0.03	0.0	0.0	0.0	0.16	0.0	0.0	0.0	0.04	0.08	0.04	0.0	0.04	0.0	0.0	0.0	RP3-388N13.3	chr8	lincRNA	--
XLOC_397013	0.0	0.0	0.0	0.01	0.0	0.0	0.01	0.0	0.0	0.0	0.0	0.0	0.0	0.0	0.0	0.0	0.0	0.0	XLOC_397013	chrY	lincRNA	novel
ENSG00000253503.5	0.0	0.0	0.0	0.0	0.0	0.0	0.0	0.0	0.0	0.0	0.03	0.0	0.0	0.0	0.0	0.0	0.0	0.0	RP11-653B10.1	chr8	lincRNA	--
XLOC_268626	0.02	0.01	0.05	0.05	0.01	0.03	0.23	0.01	0.02	0.1	0.18	0.04	0.08	0.06	0.09	0.0	0.03	0.21	XLOC_268626	chr4	lincRNA	novel
XLOC_104239	0.01	0.01	0.0	0.05	0.0	0.0	0.0	0.01	0.0	0.0	0.0	0.0	0.0	0.0	0.0	0.0	0.0	0.01	XLOC_104239	chr13	intronic	novel
ENSG00000254248.1	0.0	0.0	0.05	0.0	0.13	0.02	0.0	0.07	0.0	0.0	0.0	0.0	0.03	0.0	0.0	0.0	0.08	0.05	RP11-320N21.2	chr8	antisense	--
ENSG00000223711.1	0.48	0.29	0.18	0.31	0.29	0.17	0.61	0.62	0.34	0.36	0.61	0.34	1.02	0.57	0.11	0.18	0.25	0.62	AC091633.3	chr3	antisense	--
XLOC_041605	0.21	0.26	0.21	0.16	0.19	0.14	0.06	0.24	0.06	0.06	0.05	0.03	0.06	0.18	0.11	0.15	0.16	0.05	XLOC_041605	chr10	intronic	novel
XLOC_381599	0.0	0.01	0.0	0.0	0.0	0.0	0.0	0.0	0.0	0.0	0.0	0.0	0.0	0.0	0.0	0.0	0.0	0.0	XLOC_381599	chr9	intronic	novel
ENSG00000233538.1	0.0	0.14	0.07	0.0	0.37	0.07	0.08	0.0	0.0	0.0	0.34	0.14	0.26	0.12	0.0	0.0	0.0	0.0	AC017104.2	chr2	lincRNA	--
XLOC_169635	0.0	0.0	0.0	0.0	0.0	0.01	0.0	0.01	0.01	0.0	0.0	0.0	0.01	0.0	0.0	0.0	0.0	0.0	XLOC_169635	chr18	intronic	novel
ENSG00000251018.2	0.0	0.0	0.0	0.0	0.0	0.0	0.0	0.0	0.0	0.0	0.0	0.0	0.0	0.07	0.0	0.0	0.0	0.0	HMMR-AS1	chr5	antisense	HMMR antisense RNA 1
XLOC_326737	0.04	0.02	0.0	0.0	0.01	0.04	0.0	0.0	0.0	0.0	0.0	0.05	0.0	0.0	0.0	0.02	0.01	0.1	XLOC_326737	chr6	intronic	novel
XLOC_076512	0.04	0.0	0.01	0.03	0.01	0.06	0.01	0.0	0.0	0.0	0.01	0.0	0.02	0.01	0.01	0.02	0.01	0.02	XLOC_076512	chr11	intronic	novel
XLOC_179064	0.01	0.0	0.0	0.0	0.02	0.01	0.0	0.0	0.0	0.0	0.0	0.0	0.0	0.0	0.0	0.0	0.0	0.0	XLOC_179064	chr19	lincRNA	novel
ENSG00000250427.1	0.0	0.0	0.0	0.0	0.0	0.0	0.02	0.0	0.0	0.0	0.0	0.0	0.0	0.0	0.02	0.0	0.0	0.0	CTD-3179P9.2	chr5	lincRNA	--
XLOC_337000	0.08	0.04	0.02	0.03	0.08	0.08	0.1	0.04	0.02	0.01	0.15	0.02	0.03	0.01	0.03	0.02	0.01	0.04	XLOC_337000	chr7	antisense	novel
XLOC_320628	0.0	0.01	0.01	0.01	0.01	0.0	0.04	0.0	0.01	0.0	0.01	0.0	0.01	0.04	0.01	0.01	0.01	0.0	XLOC_320628	chr6	lincRNA	novel
XLOC_000418	0.04	0.01	0.01	0.01	0.0	0.01	0.0	0.0	0.0	0.0	0.0	0.0	0.0	0.0	0.0	0.0	0.0	0.0	XLOC_000418	GL000251.2	lincRNA	novel
ENSG00000212663.2	0.08	0.0	0.0	0.11	0.12	0.07	0.16	0.0	0.17	0.11	0.08	0.04	0.19	0.17	0.2	0.12	0.0	0.16	RP1-122K4.3	chrX	lincRNA	--
XLOC_064553	0.12	0.33	0.15	0.22	0.29	0.34	0.27	0.13	0.34	0.15	0.37	0.11	0.21	0.12	0.17	0.05	0.22	0.12	XLOC_064553	chr11	lincRNA	novel
ENSG00000245598.6	0.0	0.05	0.0	0.04	0.0	0.0	0.0	0.0	0.01	0.0	0.0	0.0	0.0	0.0	0.0	0.0	0.0	0.0	DACT3-AS1	chr19	antisense	DACT3 antisense RNA 1
XLOC_195625	0.03	0.06	0.0	0.02	0.09	0.13	0.01	0.01	0.0	0.01	0.0	0.01	0.0	0.0	0.02	0.0	0.0	0.0	XLOC_195625	chr2	lincRNA	novel
XLOC_189687	0.02	0.09	0.1	0.07	0.12	0.12	0.0	0.01	0.02	0.0	0.0	0.02	0.04	0.02	0.0	0.01	0.0	0.01	XLOC_189687	chr2	lincRNA	novel
XLOC_132885	0.0	0.0	0.01	0.0	0.01	0.01	0.0	0.0	0.0	0.0	0.0	0.0	0.0	0.0	0.01	0.0	0.0	0.0	XLOC_132885	chr15	intronic	novel
XLOC_284824	0.23	0.19	0.24	0.22	0.37	0.13	0.1	0.18	0.09	0.17	0.17	0.19	0.19	0.15	0.19	0.08	0.2	0.04	XLOC_284824	chr5	intronic	novel
XLOC_049219	0.26	0.08	0.13	0.2	0.05	0.29	0.04	0.0	0.0	0.0	0.01	0.0	0.07	0.02	0.01	0.0	0.05	0.01	XLOC_049219	chr10	lincRNA	novel
XLOC_070909	0.01	0.01	0.04	0.01	0.01	0.01	0.0	0.02	0.01	0.01	0.0	0.02	0.01	0.05	0.03	0.0	0.0	0.0	XLOC_070909	chr11	intronic	novel
ENSG00000257955.1	0.02	0.03	0.04	0.0	0.0	0.0	0.27	0.0	0.04	0.02	0.02	0.0	0.0	0.0	0.04	0.0	0.0	0.0	RP1-228P16.5	chr12	lincRNA	--
XLOC_224908	0.0	0.0	0.02	0.0	0.04	0.03	0.01	0.01	0.01	0.01	0.0	0.0	0.0	0.0	0.0	0.0	0.01	0.0	XLOC_224908	chr20	intronic	novel
ENSG00000277619.1	0.08	0.04	0.0	0.0	0.02	0.0	0.0	0.0	0.0	0.0	0.0	0.0	0.0	0.0	0.0	0.0	0.0	0.0	CTC-276P9.4	chr5	antisense	--
XLOC_394693	0.01	0.0	0.0	0.01	0.01	0.01	0.0	0.01	0.0	0.0	0.03	0.0	0.02	0.03	0.0	0.01	0.01	0.01	XLOC_394693	chrX	lincRNA	novel
ENSG00000232453.5	0.09	0.17	0.09	0.11	0.09	0.08	0.0	0.12	0.0	0.06	0.02	0.0	0.05	0.15	0.16	0.18	0.2	0.14	RP4-794H19.1	chr1	lincRNA	--
XLOC_392559	0.0	0.0	0.0	0.0	0.0	0.0	0.01	0.0	0.0	0.0	0.0	0.0	0.0	0.0	0.0	0.0	0.0	0.0	XLOC_392559	chrX	lincRNA	novel
XLOC_084582	0.01	0.01	0.02	0.03	0.03	0.08	0.88	0.04	0.03	0.19	0.09	0.06	0.18	0.02	0.01	0.02	0.04	0.15	XLOC_084582	chr12	lincRNA	novel
XLOC_300280	0.11	0.08	0.05	0.05	0.11	0.08	0.06	0.03	0.01	0.06	0.05	0.06	0.07	0.06	0.02	0.03	0.03	0.06	XLOC_300280	chr5	intronic	novel
XLOC_044123	0.03	0.0	0.05	0.0	0.08	0.1	0.66	0.01	0.02	0.03	0.16	0.01	0.03	0.03	0.02	0.01	0.02	0.07	XLOC_044123	chr10	intronic	novel
ENSG00000228327.2	1.72	1.86	2.44	2.18	1.98	1.53	1.79	1.57	1.99	1.53	1.74	2.14	2.58	3.05	1.41	1.57	2.56	1.43	RP11-206L10.2	chr1	lincRNA	--
XLOC_175158	0.06	0.09	0.07	0.04	0.05	0.02	0.15	0.03	0.1	0.08	0.06	0.17	0.08	0.11	0.06	0.1	0.12	0.12	XLOC_175158	chr19	lincRNA	novel
XLOC_330120	0.13	0.28	0.17	0.38	0.24	0.22	0.6	0.33	0.33	0.4	0.27	0.24	0.36	0.41	0.14	0.38	0.35	0.55	XLOC_330120	chr7	intronic	novel
XLOC_248835	0.01	0.01	0.01	0.01	0.0	0.0	0.14	0.0	0.0	0.0	0.0	0.01	0.0	0.0	0.0	0.0	0.0	0.0	XLOC_248835	chr3	lincRNA	novel
ENSG00000259933.6	0.0	0.0	0.0	0.0	0.0	0.0	0.04	0.11	0.0	0.04	0.0	0.0	0.0	0.0	0.0	0.0	0.0	0.0	RP11-304L19.1	chr16	sense_overlapping	--
ENSG00000237027.1	0.0	0.0	0.02	0.0	0.0	0.0	0.0	0.0	0.02	0.0	0.0	0.03	0.02	0.0	0.0	0.0	0.02	0.0	RP11-16C18.3	chr6	antisense	--
ENSG00000260339.1	0.19	0.18	0.11	0.14	0.17	0.07	0.06	0.07	0.09	0.12	0.07	0.1	0.1	0.19	0.12	0.03	0.11	0.1	HEXA-AS1	chr15	antisense	HEXA antisense RNA 1
XLOC_222174	0.04	0.03	0.06	0.06	0.05	0.05	0.38	0.1	0.1	0.91	0.21	0.11	0.2	0.09	0.08	0.04	0.08	0.26	XLOC_222174	chr20	lincRNA	novel
ENSG00000227463.2	0.0	0.0	0.0	0.0	0.0	0.01	0.0	0.0	0.0	0.0	0.0	0.0	0.01	0.0	0.01	0.0	0.0	0.0	RP11-158D2.2	chr9	lincRNA	--
XLOC_271967	0.01	0.0	0.0	0.01	0.0	0.0	0.1	0.0	0.0	0.02	0.04	0.0	0.01	0.0	0.0	0.0	0.0	0.0	XLOC_271967	chr4	lincRNA	novel
ENSG00000269397.1	0.09	0.21	0.16	0.0	0.1	0.33	0.07	0.17	0.06	0.07	0.03	0.05	0.11	0.2	0.06	0.03	0.03	0.07	CTB-92J24.2	chr19	sense_intronic	--
XLOC_348209	0.01	0.01	0.02	0.01	0.0	0.01	0.04	0.01	0.03	0.03	0.01	0.02	0.02	0.02	0.02	0.01	0.01	0.01	XLOC_348209	chr7	intronic	novel
ENSG00000232265.7	0.0	0.0	0.01	0.0	0.0	0.0	0.02	0.02	0.0	0.0	0.0	0.0	0.0	0.02	0.0	0.0	0.0	0.0	XXyac-YX155B6.5	chr1	lincRNA	--
XLOC_380561	0.0	0.0	0.0	0.0	0.0	0.0	0.01	0.0	0.0	0.01	0.0	0.0	0.0	0.0	0.0	0.01	0.0	0.01	XLOC_380561	chr9	lincRNA	novel
XLOC_016522	0.02	0.0	0.0	0.03	0.01	0.02	0.08	0.0	0.02	0.05	0.01	0.0	0.01	0.02	0.05	0.01	0.03	0.08	XLOC_016522	chr1	intronic	novel
XLOC_186603	0.0	0.0	0.0	0.0	0.0	0.01	0.18	0.0	0.0	0.0	0.01	0.0	0.0	0.0	0.0	0.0	0.0	0.0	XLOC_186603	chr2	intronic	novel
ENSG00000233721.1	0.03	0.04	0.0	0.0	0.06	0.0	0.24	0.12	0.45	0.11	0.12	0.19	0.12	0.19	0.15	0.24	0.0	0.15	RP11-205K6.1	chr9	lincRNA	--
ENSG00000253167.1	0.0	0.0	0.0	0.0	0.04	0.0	0.0	0.0	0.0	0.03	0.0	0.0	0.0	0.0	0.0	0.04	0.0	0.0	KIAA0196-AS1	chr8	antisense	KIAA0196 antisense RNA 1
XLOC_068595	0.03	0.01	0.02	0.01	0.01	0.03	0.01	0.0	0.01	0.02	0.0	0.01	0.05	0.05	0.0	0.03	0.04	0.02	XLOC_068595	chr11	intronic	novel
XLOC_057856	0.0	0.0	0.0	0.0	0.0	0.0	0.0	0.0	0.0	0.0	0.0	0.01	0.0	0.0	0.0	0.0	0.0	0.0	XLOC_057856	chr10	intronic	novel
ENSG00000228140.1	0.23	0.13	0.24	0.24	0.15	0.39	0.29	0.33	0.13	0.34	0.21	0.15	0.21	0.24	0.05	0.12	0.16	0.37	RP3-467K16.4	chr1	lincRNA	--
XLOC_247428	0.18	0.12	0.13	0.17	0.11	0.09	0.06	0.03	0.14	0.03	0.08	0.06	0.06	0.03	0.08	0.02	0.04	0.06	XLOC_247428	chr3	lincRNA	novel
XLOC_224813	0.0	0.0	0.0	0.01	0.0	0.03	0.0	0.0	0.0	0.0	0.0	0.0	0.0	0.0	0.01	0.0	0.01	0.0	XLOC_224813	chr20	lincRNA	novel
XLOC_278803	0.03	0.05	0.03	0.07	0.01	0.03	0.02	0.01	0.01	0.03	0.01	0.04	0.0	0.05	0.02	0.02	0.02	0.08	XLOC_278803	chr4	lincRNA	novel
XLOC_146445	0.07	0.09	0.11	0.08	0.1	0.1	0.02	0.16	0.15	0.13	0.04	0.09	0.11	0.18	0.08	0.13	0.13	0.14	XLOC_146445	chr16	intronic	novel
ENSG00000260805.2	0.08	0.19	0.16	0.17	0.06	0.08	0.03	0.19	0.1	0.43	0.02	0.21	0.15	0.22	0.18	0.34	0.58	0.21	RP11-61J19.5	chr1	lincRNA	--
ENSG00000235884.3	0.04	0.02	0.0	0.06	0.13	0.04	0.01	0.08	0.02	0.01	0.1	0.06	0.0	0.03	0.03	0.01	0.04	0.04	LINC00941	chr12	lincRNA	long intergenic non-protein coding RNA 941
ENSG00000247213.6	0.0	0.0	0.0	0.0	0.0	0.0	0.09	0.0	0.01	0.0	0.0	0.0	0.0	0.0	0.0	0.0	0.0	0.0	LINC01498	chr12	antisense	long intergenic non-protein coding RNA 1498
XLOC_151958	0.05	0.12	0.15	0.12	0.18	0.13	0.56	0.04	0.11	0.07	0.13	0.14	0.12	0.08	0.12	0.07	0.07	0.11	XLOC_151958	chr17	intronic	novel
XLOC_228359	0.03	0.01	0.01	0.0	0.02	0.0	0.46	0.0	0.0	0.0	0.01	0.0	0.01	0.01	0.0	0.0	0.0	0.0	XLOC_228359	chr21	lincRNA	novel
ENSG00000225860.2	0.01	0.0	0.0	0.01	0.0	0.0	0.0	0.0	0.0	0.01	0.0	0.0	0.01	0.0	0.0	0.0	0.0	0.0	RP11-1018N14.2	chr17	lincRNA	--
XLOC_048236	1.07	0.84	0.43	0.64	0.9	1.02	1.59	1.38	1.09	2.08	3.76	2.1	2.63	0.99	0.55	1.02	0.8	1.52	XLOC_048236	chr10	intronic	novel
XLOC_323639	0.06	0.04	0.04	0.03	0.02	0.04	0.04	0.02	0.03	0.01	0.06	0.04	0.01	0.02	0.01	0.02	0.02	0.03	XLOC_323639	chr6	intronic	novel
ENSG00000255326.1	0.0	0.04	0.06	0.0	0.0	0.0	0.03	0.0	0.0	0.0	0.0	0.0	0.0	0.0	0.0	0.0	0.0	0.0	CTD-2530H12.4	chr11	antisense	--
ENSG00000254635.5	3.48	3.14	2.83	2.77	2.65	2.63	2.1	2.92	2.8	3.06	3.44	3.33	3.23	3.55	3.04	2.41	4.81	3.83	WAC-AS1	chr10	antisense	WAC antisense RNA 1 (head to head)
XLOC_178036	0.0	0.0	0.0	0.0	0.01	0.0	0.01	0.0	0.0	0.01	0.01	0.0	0.01	0.0	0.0	0.01	0.0	0.0	XLOC_178036	chr19	antisense	novel
ENSG00000258694.1	0.0	0.0	0.0	0.0	0.0	0.0	0.0	0.0	0.0	0.06	0.0	0.0	0.0	0.2	0.0	0.0	0.0	0.06	RP11-1033H12.1	chr14	lincRNA	--
XLOC_259692	0.08	0.07	0.05	0.09	0.02	0.04	0.04	0.02	0.08	0.04	0.02	0.04	0.02	0.01	0.02	0.02	0.02	0.01	XLOC_259692	chr3	intronic	novel
XLOC_000057	0.01	0.0	0.0	0.01	0.0	0.0	0.0	0.0	0.02	0.0	0.0	0.0	0.0	0.0	0.02	0.0	0.0	0.0	XLOC_000057	GL000205.2	lincRNA	novel
XLOC_108149	0.12	0.13	0.14	0.15	0.05	0.09	0.29	0.12	0.1	0.1	0.11	0.08	0.11	0.05	0.07	0.07	0.09	0.1	XLOC_108149	chr14	lincRNA	novel
XLOC_103654	0.0	0.0	0.0	0.02	0.02	0.0	0.0	0.0	0.0	0.0	0.0	0.0	0.0	0.0	0.02	0.0	0.0	0.0	XLOC_103654	chr13	lincRNA	novel
XLOC_334590	0.03	0.06	0.06	0.05	0.03	0.05	0.21	0.0	0.01	0.14	0.17	0.03	0.27	0.04	0.03	0.02	0.05	0.13	XLOC_334590	chr7	intronic	novel
XLOC_226934	0.01	0.01	0.0	0.0	0.0	0.01	0.0	0.0	0.0	0.01	0.0	0.0	0.01	0.0	0.0	0.01	0.0	0.0	XLOC_226934	chr20	intronic	novel
XLOC_208248	0.0	0.0	0.01	0.0	0.0	0.0	0.01	0.0	0.0	0.0	0.0	0.0	0.0	0.0	0.01	0.0	0.0	0.0	XLOC_208248	chr2	lincRNA	novel
XLOC_034575	0.0	0.01	0.0	0.01	0.0	0.01	0.0	0.01	0.02	0.0	0.0	0.0	0.0	0.0	0.0	0.0	0.0	0.01	XLOC_034575	chr1	lincRNA	novel
ENSG00000272667.1	0.11	0.08	0.23	0.15	0.27	0.09	0.37	0.09	0.0	0.25	0.27	0.41	0.43	0.11	0.2	0.07	0.32	0.21	RP11-395A13.2	chr2	lincRNA	--
XLOC_209839	0.01	0.01	0.0	0.01	0.0	0.0	0.0	0.0	0.0	0.0	0.0	0.0	0.0	0.0	0.0	0.0	0.0	0.0	XLOC_209839	chr2	intronic	novel
ENSG00000270279.1	0.01	0.0	0.0	0.0	0.0	0.0	0.0	0.0	0.0	0.05	0.0	0.0	0.0	0.0	0.0	0.0	0.0	0.0	RP4-806M20.5	chr20	lincRNA	--
ENSG00000244252.1	0.0	0.0	0.0	0.0	0.0	0.0	0.04	0.0	0.0	0.04	0.0	0.0	0.0	0.08	0.0	0.0	0.0	0.04	RP11-495P10.7	chr1	lincRNA	--
ENSG00000251538.5	0.01	0.0	0.0	0.0	0.0	0.0	0.0	0.0	0.0	0.0	0.0	0.0	0.0	0.01	0.0	0.0	0.01	0.0	RP11-166A12.1	chr5	lincRNA	--
XLOC_138400	0.02	0.0	0.04	0.06	0.03	0.0	0.02	0.19	0.04	0.34	0.07	0.1	0.09	0.07	0.06	0.09	0.29	0.17	XLOC_138400	chr16	intronic	novel
ENSG00000223813.2	0.02	0.0	0.0	0.0	0.0	0.04	0.0	0.02	0.0	0.0	0.0	0.0	0.0	0.0	0.01	0.0	0.0	0.0	AC007255.8	chr7	antisense	--
XLOC_089548	0.0	0.0	0.0	0.0	0.0	0.0	0.0	0.0	0.0	0.0	0.0	0.0	0.0	0.0	0.0	0.03	0.0	0.0	XLOC_089548	chr12	lincRNA	novel
ENSG00000243276.5	0.0	0.0	0.0	0.04	0.0	0.0	0.0	0.0	0.0	0.0	0.0	0.0	0.0	0.0	0.0	0.0	0.02	0.0	RP11-384F7.1	chr3	lincRNA	--
XLOC_103682	0.0	0.0	0.01	0.0	0.0	0.0	0.0	0.0	0.0	0.0	0.0	0.0	0.0	0.0	0.0	0.0	0.01	0.0	XLOC_103682	chr13	intronic	novel
ENSG00000258583.5	0.0	0.0	0.0	0.08	0.06	0.0	0.0	0.04	0.0	0.0	0.0	0.0	0.0	0.09	0.0	0.0	0.0	0.0	LINC01500	chr14	lincRNA	long intergenic non-protein coding RNA 1500
XLOC_093065	0.0	0.04	0.0	0.04	0.02	0.01	0.02	0.0	0.0	0.0	0.0	0.0	0.02	0.0	0.01	0.0	0.0	0.0	XLOC_093065	chr12	lincRNA	novel
ENSG00000264672.5	0.1	0.02	0.04	0.04	0.03	0.04	0.02	0.04	0.0	0.01	0.05	0.01	0.01	0.03	0.02	0.0	0.0	0.02	SEPT4-AS1	chr17	antisense	SEPT4 antisense RNA 1
ENSG00000227964.1	0.0	0.0	0.0	0.0	0.0	0.0	0.0	0.0	0.02	0.0	0.02	0.0	0.0	0.0	0.0	0.01	0.0	0.0	LINC01429	chr20	lincRNA	long intergenic non-protein coding RNA 1429
ENSG00000229382.1	0.0	0.0	0.0	0.0	0.0	0.0	0.0	0.0	0.0	0.0	0.0	0.0	0.05	0.0	0.0	0.0	0.0	0.0	BX322557.13	chr21	lincRNA	--
ENSG00000259223.2	0.0	0.0	0.0	0.0	0.0	0.03	0.0	0.0	0.0	0.0	0.0	0.0	0.0	0.0	0.0	0.0	0.0	0.0	RP11-82L7.4	chr15	lincRNA	--
XLOC_134531	0.15	0.14	0.24	0.24	0.27	0.22	0.21	0.11	0.08	0.02	0.12	0.03	0.07	0.07	0.21	0.09	0.17	0.01	XLOC_134531	chr16	intronic	novel
XLOC_202469	0.07	0.04	0.02	0.05	0.06	0.05	0.07	0.02	0.05	0.06	0.04	0.05	0.01	0.05	0.01	0.02	0.02	0.07	XLOC_202469	chr2	intronic	novel
ENSG00000267776.1	0.0	0.09	0.03	0.17	0.18	0.2	0.04	0.0	0.0	0.17	0.04	0.0	0.07	0.0	0.11	0.0	0.0	0.04	AC006116.24	chr19	sense_intronic	--
ENSG00000267723.1	0.07	0.0	0.12	0.09	0.03	0.03	0.0	0.0	0.09	0.0	0.07	0.0	0.1	0.0	0.0	0.0	0.04	0.03	CTD-2189E23.1	chr19	lincRNA	--
ENSG00000259939.1	1.12	1.23	1.27	1.91	1.71	1.82	0.31	0.95	0.93	0.43	0.94	1.12	0.71	0.73	1.41	0.73	0.92	1.48	RP11-77H9.5	chr16	antisense	--
XLOC_393762	0.0	0.0	0.0	0.0	0.0	0.0	0.01	0.0	0.0	0.0	0.0	0.0	0.0	0.0	0.0	0.0	0.0	0.0	XLOC_393762	chrX	lincRNA	novel
ENSG00000224387.1	0.3	0.0	0.28	0.21	0.09	0.13	0.14	0.06	0.2	0.0	0.0	0.09	0.14	0.1	0.0	0.19	0.1	0.0	RP3-395M20.2	chr1	antisense	--
XLOC_344079	0.02	0.02	0.04	0.03	0.03	0.02	0.0	0.02	0.0	0.0	0.0	0.0	0.0	0.0	0.0	0.01	0.0	0.0	XLOC_344079	chr7	intronic	novel
XLOC_035849	0.0	0.0	0.0	0.0	0.0	0.0	0.01	0.0	0.0	0.0	0.0	0.0	0.0	0.0	0.0	0.0	0.0	0.0	XLOC_035849	chr1	intronic	novel
XLOC_332424	0.01	0.01	0.0	0.0	0.0	0.0	1.11	0.05	0.0	0.01	0.01	0.0	0.01	0.0	0.0	0.0	0.01	0.02	XLOC_332424	chr7	lincRNA	novel
XLOC_242452	0.0	0.01	0.02	0.0	0.0	0.01	0.06	0.0	0.0	0.0	0.02	0.0	0.03	0.01	0.0	0.0	0.0	0.0	XLOC_242452	chr3	lincRNA	novel
XLOC_029042	0.0	0.03	0.0	0.0	0.0	0.0	0.0	0.0	0.01	0.0	0.0	0.0	0.0	0.0	0.0	0.03	0.0	0.0	XLOC_029042	chr1	intronic	novel
XLOC_329808	2.5	2.95	3.55	3.16	2.69	2.56	5.17	1.96	3.41	3.39	3.84	2.95	3.51	2.8	3.2	3.68	4.5	3.55	XLOC_329808	chr7	antisense	novel
XLOC_377853	0.0	0.0	0.01	0.0	0.0	0.0	0.0	0.0	0.0	0.04	0.0	0.0	0.0	0.0	0.01	0.03	0.01	0.01	XLOC_377853	chr9	lincRNA	novel
XLOC_181723	0.0	0.0	0.01	0.0	0.05	0.02	0.0	0.0	0.0	0.0	0.0	0.0	0.0	0.0	0.01	0.0	0.0	0.0	XLOC_181723	chr19	lincRNA	novel
XLOC_003233	0.19	0.0	0.72	0.37	0.0	0.81	0.0	0.0	0.0	0.0	0.0	0.0	0.0	0.0	0.0	0.0	0.0	0.0	XLOC_003233	KI270857.1	lincRNA	novel
XLOC_161203	0.13	0.15	0.19	0.12	0.12	0.15	0.08	0.14	0.11	0.1	0.11	0.12	0.05	0.18	0.08	0.22	0.14	0.11	XLOC_161203	chr17	intronic	novel
XLOC_001475	0.0	0.01	0.0	0.0	0.0	0.0	0.0	0.0	0.0	0.0	0.0	0.0	0.0	0.0	0.0	0.0	0.0	0.0	XLOC_001475	GL000255.2	lincRNA	novel
ENSG00000239906.1	0.07	0.08	0.0	0.0	0.07	0.06	0.07	0.0	0.0	0.06	0.07	0.12	0.0	0.0	0.07	0.0	0.0	0.0	RP11-34P13.14	chr1	antisense	--
XLOC_384856	0.02	0.01	0.01	0.02	0.11	0.07	0.11	0.01	0.0	0.0	0.03	0.03	0.0	0.02	0.17	0.01	0.0	0.0	XLOC_384856	chrX	lincRNA	novel
ENSG00000203469.2	0.0	0.0	0.0	0.0	0.0	0.0	0.0	0.0	0.0	0.0	0.0	0.0	0.0	0.05	0.09	0.05	0.05	0.0	RP5-1113E3.3	chr1	antisense	--
ENSG00000254459.1	0.31	0.36	0.09	0.6	0.18	0.37	0.11	0.1	0.4	0.03	0.48	0.31	0.35	0.04	0.29	0.47	0.23	0.07	RP11-91P24.7	chr11	antisense	--
XLOC_368965	0.12	0.19	0.14	0.14	0.09	0.03	0.52	0.08	0.0	0.12	0.12	0.05	0.09	0.01	0.06	0.07	0.04	0.02	XLOC_368965	chr9	intronic	novel
XLOC_040594	0.07	0.08	0.02	0.09	0.07	0.04	0.53	0.17	0.2	0.55	0.72	0.27	0.44	0.16	0.19	0.35	0.17	0.06	XLOC_040594	chr10	lincRNA	novel
XLOC_328516	0.04	0.1	0.05	0.1	0.02	0.04	0.09	0.06	0.14	0.33	0.17	0.42	0.21	0.17	0.08	0.13	0.02	0.3	XLOC_328516	chr6	intronic	novel
ENSG00000251330.3	0.0	0.05	0.0	0.04	0.0	0.0	0.0	0.0	0.0	0.0	0.04	0.08	0.04	0.04	0.0	0.08	0.04	0.0	CTD-2283N19.1	chr5	antisense	--
ENSG00000242687.2	1.82	1.52	2.14	2.14	2.61	2.77	1.57	0.97	1.8	0.95	1.58	1.14	1.06	1.23	1.4	1.01	1.56	1.03	AC004893.11	chr7	antisense	--
XLOC_076236	0.01	0.0	0.01	0.01	0.0	0.04	0.06	0.0	0.0	0.0	0.01	0.0	0.0	0.0	0.0	0.0	0.0	0.0	XLOC_076236	chr11	intronic	novel
XLOC_120595	0.0	0.0	0.0	0.0	0.0	0.0	0.0	0.0	0.0	0.01	0.0	0.0	0.0	0.0	0.02	0.01	0.0	0.02	XLOC_120595	chr14	lincRNA	novel
ENSG00000276863.1	0.09	0.0	0.0	0.0	0.0	0.04	0.0	0.0	0.0	0.11	0.0	0.0	0.08	0.0	0.04	0.04	0.0	0.0	CTD-2047H16.5	chr17	antisense	--
XLOC_251976	0.09	0.09	0.09	0.08	0.25	0.11	0.15	0.06	0.03	0.01	0.02	0.01	0.01	0.0	0.1	0.04	0.1	0.01	XLOC_251976	chr3	intronic	novel
XLOC_081628	0.12	0.23	0.33	0.31	0.18	0.29	0.83	0.29	0.41	0.66	0.84	0.39	0.41	0.25	0.61	0.53	0.79	0.59	XLOC_081628	chr12	lincRNA	novel
XLOC_279065	0.0	0.01	0.0	0.0	0.0	0.0	0.02	0.0	0.0	0.0	0.0	0.0	0.0	0.0	0.0	0.0	0.0	0.0	XLOC_279065	chr4	lincRNA	novel
XLOC_036264	0.02	0.04	0.01	0.03	0.02	0.01	0.01	0.01	0.0	0.03	0.05	0.0	0.0	0.02	0.01	0.0	0.0	0.03	XLOC_036264	chr1	intronic	novel
ENSG00000259976.1	2.88	1.62	1.73	2.03	1.92	2.39	1.49	2.37	2.12	1.33	2.4	2.27	2.62	2.34	1.7	1.34	1.27	1.49	RP11-553L6.5	chr3	lincRNA	--
XLOC_229962	0.01	0.01	0.0	0.0	0.01	0.01	0.0	0.03	0.0	0.04	0.03	0.04	0.01	0.03	0.0	0.03	0.05	0.02	XLOC_229962	chr21	intronic	novel
ENSG00000245479.2	0.0	0.04	0.0	0.0	0.0	0.0	0.12	0.0	0.0	0.03	0.02	0.0	0.0	0.0	0.0	0.0	0.0	0.0	LINC01585	chr15	sense_overlapping	long intergenic non-protein coding RNA 1585
ENSG00000236392.2	0.0	0.04	0.0	0.0	0.0	0.0	0.0	0.0	0.0	0.0	0.03	0.0	0.0	0.0	0.0	0.0	0.0	0.0	AC100848.1	chr18	lincRNA	--
ENSG00000221953.5	0.0	0.0	0.0	0.0	0.01	0.03	0.04	0.01	0.0	0.08	0.05	0.03	0.02	0.06	0.0	0.08	0.01	0.06	C1orf229	chr1	lincRNA	chromosome 1 open reading frame 229
XLOC_345860	0.08	0.0	0.0	0.01	0.01	0.01	0.01	0.0	0.01	0.01	0.0	0.0	0.0	0.0	0.0	0.0	0.01	0.01	XLOC_345860	chr7	lincRNA	novel
ENSG00000186615.10	0.21	0.12	0.18	0.14	0.11	0.11	0.03	0.04	0.1	0.02	0.06	0.06	0.09	0.08	0.06	0.01	0.05	0.06	KTN1-AS1	chr14	antisense	KTN1 antisense RNA 1
ENSG00000225988.1	0.0	0.0	0.0	0.0	0.02	0.0	0.0	0.01	0.0	0.0	0.0	0.0	0.0	0.0	0.0	0.0	0.0	0.0	LAMP5-AS1	chr20	antisense	LAMP5 antisense RNA 1
XLOC_012249	0.13	0.27	0.12	0.2	0.19	0.16	0.01	0.17	0.14	0.01	0.11	0.1	0.05	0.08	0.05	0.01	0.1	0.06	XLOC_012249	chr1	intronic	novel
XLOC_127222	0.0	0.0	0.0	0.0	0.0	0.0	0.01	0.0	0.01	0.0	0.0	0.0	0.0	0.0	0.0	0.0	0.0	0.0	XLOC_127222	chr15	intronic	novel
XLOC_012945	0.58	0.38	0.26	0.34	0.36	0.34	0.17	0.08	0.16	0.05	0.26	0.13	0.14	0.14	0.14	0.07	0.11	0.12	XLOC_012945	chr1	intronic	novel
XLOC_368931	0.68	0.59	0.73	0.92	1.34	1.58	0.01	0.15	0.24	0.11	0.72	0.22	0.74	0.16	0.21	0.06	0.25	0.2	XLOC_368931	chr9	antisense	novel
XLOC_259155	0.0	0.0	0.0	0.0	0.0	0.0	0.01	0.0	0.0	0.0	0.0	0.0	0.0	0.0	0.0	0.0	0.0	0.0	XLOC_259155	chr3	lincRNA	novel
XLOC_157476	0.0	0.02	0.02	0.02	0.03	0.04	0.01	0.01	0.03	0.02	0.0	0.06	0.01	0.01	0.0	0.07	0.01	0.02	XLOC_157476	chr17	intronic	novel
XLOC_358633	0.0	0.0	0.01	0.01	0.01	0.01	0.1	0.15	0.01	0.11	0.17	0.11	0.09	0.03	0.02	0.01	0.07	0.01	XLOC_358633	chr8	lincRNA	novel
ENSG00000280018.3	0.36	0.2	0.19	0.16	0.03	0.31	0.0	0.0	0.13	0.03	0.12	0.1	0.07	0.06	0.03	0.01	0.0	0.07	CH507-154B10.2	chr21	lincRNA	--
ENSG00000268746.1	0.0	0.0	0.0	0.0	0.0	0.0	0.0	0.0	0.0	0.0	0.06	0.0	0.0	0.0	0.06	0.0	0.0	0.0	CTD-2571L23.8	chr19	lincRNA	--
ENSG00000255760.1	1.13	1.42	2.52	1.21	2.14	2.85	0.18	0.88	1.4	0.53	0.43	0.47	0.54	0.62	0.8	0.82	0.18	0.36	RP11-428G5.5	chr12	lincRNA	--
ENSG00000246211.2	0.0	0.0	0.01	0.0	0.0	0.0	0.0	0.0	0.0	0.0	0.0	0.0	0.01	0.0	0.0	0.0	0.0	0.0	RP11-632K5.3	chr11	lincRNA	--
ENSG00000266667.1	0.0	0.0	0.03	0.0	0.0	0.04	0.0	0.0	0.03	0.0	0.0	0.0	0.04	0.0	0.0	0.0	0.0	0.0	RP11-849N15.4	chr17	lincRNA	--
XLOC_060494	0.41	0.39	0.27	0.32	0.31	0.35	0.58	0.24	0.26	0.38	0.49	0.6	0.4	0.29	0.29	0.15	0.22	0.45	XLOC_060494	chr11	intronic	novel
ENSG00000258935.1	0.0	0.0	0.0	0.0	0.0	0.0	0.04	0.0	0.0	0.0	0.0	0.0	0.0	0.0	0.0	0.0	0.0	0.0	RP11-1078H9.2	chr14	lincRNA	--
ENSG00000261723.1	0.0	0.0	0.0	0.0	0.0	0.0	0.0	0.0	0.0	0.0	0.0	0.03	0.0	0.0	0.0	0.0	0.0	0.0	CTD-2196E14.3	chr16	antisense	--
ENSG00000265010.1	0.21	0.0	0.06	0.06	0.26	0.24	0.0	0.0	0.0	0.0	0.13	0.0	0.06	0.0	0.0	0.0	0.0	0.0	RP11-661C3.2	chr17	sense_intronic	--
XLOC_347610	0.0	0.0	0.0	0.0	0.01	0.0	0.0	0.0	0.0	0.0	0.0	0.0	0.0	0.0	0.0	0.0	0.0	0.0	XLOC_347610	chr7	lincRNA	novel
XLOC_311588	0.1	0.05	0.04	0.07	0.05	0.07	0.28	0.05	0.05	0.05	0.21	0.11	0.02	0.05	0.02	0.0	0.05	0.04	XLOC_311588	chr6	intronic	novel
XLOC_046225	0.04	0.1	0.05	0.04	0.03	0.08	0.0	0.01	0.01	0.02	0.02	0.03	0.03	0.04	0.03	0.0	0.01	0.0	XLOC_046225	chr10	lincRNA	novel
ENSG00000236700.5	0.0	0.03	0.0	0.01	0.0	0.0	0.0	0.0	0.0	0.02	0.02	0.02	0.07	0.0	0.04	0.0	0.0	0.0	LINC01010	chr6	lincRNA	long intergenic non-protein coding RNA 1010
ENSG00000276724.1	2.88	3.39	1.92	2.51	2.08	1.28	0.92	1.43	1.27	0.95	1.68	1.28	1.45	2.01	1.01	1.73	1.52	2.51	RP11-1000B6.7	chr15	sense_intronic	--
ENSG00000271659.1	0.0	0.06	0.19	0.2	0.27	0.04	0.0	0.0	0.15	0.0	0.18	0.0	0.0	0.0	0.0	0.0	0.0	0.0	RP11-435O5.4	chr9	antisense	--
ENSG00000233397.1	0.0	0.0	0.0	0.03	0.0	0.0	0.0	0.0	0.0	0.0	0.0	0.0	0.0	0.0	0.0	0.0	0.0	0.0	AC008063.3	chr2	lincRNA	--
XLOC_353411	0.0	0.03	0.05	0.0	0.0	0.02	0.0	0.2	0.04	0.16	0.03	0.02	0.11	0.1	0.06	0.03	0.21	0.02	XLOC_353411	chr8	lincRNA	novel
XLOC_154159	1.52	1.32	1.42	1.6	1.23	0.9	1.43	0.55	1.16	0.69	1.06	1.02	0.65	0.74	0.83	0.71	0.93	0.56	XLOC_154159	chr17	intronic	novel
XLOC_000822	0.0	0.0	0.0	0.0	0.0	0.0	0.19	0.03	0.01	0.29	0.33	0.08	0.07	0.01	0.01	0.0	0.01	0.04	XLOC_000822	GL000253.2	lincRNA	novel
XLOC_339946	0.13	0.08	0.07	0.11	0.01	0.06	0.06	0.02	0.06	0.05	0.02	0.03	0.03	0.06	0.01	0.05	0.03	0.05	XLOC_339946	chr7	lincRNA	novel
XLOC_342475	0.0	0.0	0.0	0.01	0.0	0.0	0.0	0.0	0.0	0.0	0.05	0.0	0.0	0.0	0.0	0.0	0.01	0.0	XLOC_342475	chr7	lincRNA	novel
XLOC_240570	0.05	0.12	0.04	0.02	0.07	0.06	0.03	0.16	0.06	0.01	0.02	0.04	0.06	0.02	0.01	0.03	0.0	0.0	XLOC_240570	chr3	lincRNA	novel
ENSG00000271973.1	0.0	0.0	0.0	0.0	0.0	0.0	0.08	0.0	0.0	0.0	0.0	0.0	0.0	0.0	0.0	0.0	0.0	0.0	RP11-572O6.1	chr3	lincRNA	--
XLOC_330019	0.17	0.17	0.2	0.23	0.21	0.27	1.18	0.15	0.1	0.04	0.32	0.05	0.09	0.21	0.13	0.03	0.06	0.07	XLOC_330019	chr7	lincRNA	novel
ENSG00000269038.1	0.25	0.35	0.33	0.26	0.14	0.09	0.0	0.12	0.36	0.04	0.14	0.31	0.14	0.26	0.14	0.0	0.29	0.38	AP001462.6	chr11	lincRNA	--
ENSG00000244041.7	0.86	0.67	1.69	1.49	2.48	0.96	0.79	0.51	0.55	0.16	0.37	0.26	0.6	0.64	0.72	0.6	0.84	0.84	LINC01011	chr6	lincRNA	long intergenic non-protein coding RNA 1011
ENSG00000224799.1	0.0	0.0	0.0	0.0	0.0	0.0	0.0	0.04	0.0	0.0	0.03	0.0	0.0	0.04	0.1	0.0	0.0	0.0	RP11-445O16.3	chrX	antisense	--
XLOC_083139	0.14	0.02	0.02	0.0	0.01	0.0	0.0	0.0	0.03	0.0	0.0	0.0	0.0	0.0	0.02	0.0	0.0	0.0	XLOC_083139	chr12	intronic	novel
ENSG00000268615.1	0.0	0.37	0.39	0.55	0.3	0.14	0.0	0.0	0.13	0.28	0.3	0.14	0.29	0.16	0.3	0.6	0.79	0.31	RP11-65J3.15	chr9	lincRNA	--
XLOC_383841	0.0	0.01	0.0	0.0	0.0	0.0	0.0	0.0	0.0	0.0	0.01	0.0	0.0	0.0	0.0	0.0	0.0	0.0	XLOC_383841	chr9	lincRNA	novel
XLOC_343171	0.0	0.0	0.01	0.0	0.0	0.0	0.0	0.0	0.01	0.0	0.0	0.0	0.0	0.0	0.01	0.0	0.0	0.0	XLOC_343171	chr7	lincRNA	novel
XLOC_112306	0.06	0.01	0.12	0.17	0.09	0.08	0.03	0.07	0.12	0.1	0.07	0.13	0.03	0.06	0.13	0.04	0.12	0.02	XLOC_112306	chr14	lincRNA	novel
XLOC_018853	0.05	0.17	0.01	0.01	0.06	0.02	0.01	0.01	0.0	0.0	0.01	0.0	0.03	0.0	0.02	0.0	0.0	0.02	XLOC_018853	chr1	lincRNA	novel
XLOC_124230	0.0	0.0	0.0	0.01	0.03	0.0	0.0	0.04	0.03	0.12	0.07	0.09	0.11	0.04	0.01	0.05	0.01	0.12	XLOC_124230	chr15	lincRNA	novel
XLOC_373618	0.02	0.02	0.08	0.0	0.13	0.03	0.0	0.0	0.05	0.0	0.0	0.0	0.05	0.0	0.04	0.0	0.0	0.0	XLOC_373618	chr9	antisense	novel
ENSG00000260941.1	0.44	0.61	0.64	0.29	0.44	0.31	0.22	0.16	0.12	0.0	0.0	0.01	0.05	0.01	0.53	0.09	0.08	0.01	LINC00622	chr1	sense_overlapping	long intergenic non-protein coding RNA 622
XLOC_003287	0.0	0.0	0.0	0.0	0.0	0.0	0.0	0.0	0.0	0.01	0.0	0.0	0.0	0.0	0.0	0.0	0.0	0.0	XLOC_003287	KI270862.1	lincRNA	novel
ENSG00000268938.2	0.0	0.0	0.0	0.0	0.0	0.0	0.0	0.0	0.0	0.0	0.0	0.0	0.0	0.0	0.0	0.0	0.06	0.0	AC005387.3	chr19	antisense	--
XLOC_306648	0.03	0.03	0.07	0.07	0.08	0.14	0.0	0.07	0.04	0.02	0.08	0.02	0.25	0.06	0.0	0.0	0.03	0.03	XLOC_306648	chr6	intronic	novel
ENSG00000236513.1	0.0	0.0	0.0	0.0	0.0	0.02	0.0	0.0	0.0	0.0	0.0	0.0	0.0	0.0	0.0	0.0	0.0	0.0	RP11-707P20.1	chrX	lincRNA	--
ENSG00000270076.1	0.32	0.11	0.03	0.08	0.09	0.0	0.58	0.12	0.05	0.06	0.3	0.11	0.15	0.1	0.0	0.12	0.03	0.12	AF131215.8	chr8	lincRNA	--
XLOC_286463	0.01	0.0	0.04	0.02	0.03	0.01	0.44	0.0	0.0	0.04	0.06	0.0	0.0	0.0	0.0	0.03	0.01	0.0	XLOC_286463	chr5	lincRNA	novel
XLOC_193778	0.12	0.01	0.03	0.08	0.02	0.03	0.07	0.0	0.02	0.01	0.01	0.03	0.01	0.02	0.01	0.0	0.01	0.0	XLOC_193778	chr2	intronic	novel
XLOC_135432	0.0	0.02	0.01	0.03	0.01	0.05	0.34	0.14	0.03	0.02	0.05	0.0	0.03	0.03	0.03	0.13	0.07	0.01	XLOC_135432	chr16	intronic	novel
XLOC_044855	0.0	0.0	0.02	0.0	0.0	0.0	0.18	0.0	0.01	0.0	0.0	0.0	0.01	0.0	0.0	0.0	0.0	0.0	XLOC_044855	chr10	lincRNA	novel
XLOC_104248	0.0	0.01	0.01	0.0	0.0	0.01	0.0	0.0	0.0	0.0	0.0	0.0	0.0	0.0	0.0	0.01	0.0	0.0	XLOC_104248	chr13	intronic	novel
XLOC_071180	0.0	0.0	0.0	0.0	0.02	0.0	0.0	0.0	0.0	0.0	0.0	0.0	0.0	0.0	0.0	0.0	0.0	0.0	XLOC_071180	chr11	intronic	novel
XLOC_384195	0.0	0.0	0.02	0.01	0.01	0.01	0.01	0.0	0.01	0.0	0.0	0.0	0.01	0.0	0.0	0.0	0.0	0.0	XLOC_384195	chr9	intronic	novel
XLOC_212548	0.0	0.0	0.0	0.01	0.0	0.0	0.0	0.0	0.01	0.01	0.0	0.01	0.0	0.0	0.0	0.01	0.0	0.01	XLOC_212548	chr2	lincRNA	novel
XLOC_241314	0.0	0.0	0.04	0.01	0.02	0.01	0.21	0.01	0.02	0.04	0.12	0.03	0.07	0.0	0.0	0.01	0.03	0.02	XLOC_241314	chr3	lincRNA	novel
ENSG00000257999.1	0.0	0.0	0.0	0.03	0.0	0.0	0.0	0.0	0.0	0.09	0.07	0.0	0.0	0.0	0.1	0.0	0.0	0.07	RP11-61E11.2	chr12	antisense	--
XLOC_318438	0.01	0.0	0.0	0.0	0.0	0.0	0.0	0.0	0.0	0.0	0.0	0.0	0.0	0.0	0.0	0.0	0.0	0.0	XLOC_318438	chr6	lincRNA	novel
XLOC_339314	1.97	1.97	1.29	1.05	1.39	1.16	0.66	1.08	1.03	0.57	0.99	0.6	0.88	0.8	1.24	0.66	0.92	0.8	XLOC_339314	chr7	intronic	novel
ENSG00000256377.5	0.0	0.14	0.12	0.0	0.23	0.0	0.1	0.0	0.0	0.04	0.02	0.0	0.0	0.0	0.08	0.06	0.18	0.14	RP11-1060J15.4	chr12	antisense	--
ENSG00000213742.6	0.25	0.24	0.28	0.32	0.41	0.42	0.08	0.14	0.13	0.08	0.19	0.14	0.13	0.16	0.11	0.1	0.1	0.09	ZNF337-AS1	chr20	antisense	ZNF337 antisense RNA 1
ENSG00000276390.1	0.49	0.41	0.36	0.72	0.33	0.64	0.37	0.7	0.46	1.14	0.46	0.5	0.4	0.45	0.17	0.54	0.77	0.63	RP1-197B17.5	chr12	sense_intronic	--
XLOC_093718	0.03	0.03	0.02	0.01	0.08	0.06	0.0	0.07	0.01	0.06	0.05	0.06	0.06	0.09	0.03	0.05	0.02	0.25	XLOC_093718	chr12	intronic	novel
XLOC_235368	0.23	0.41	0.72	0.57	0.26	0.24	1.54	0.95	0.66	1.35	0.81	0.63	0.73	0.46	0.72	0.91	0.96	0.94	XLOC_235368	chr22	lincRNA	novel
XLOC_048561	0.07	0.09	0.18	0.11	0.04	0.19	0.24	0.19	0.25	0.19	0.15	0.23	0.28	0.24	0.17	0.35	0.19	0.16	XLOC_048561	chr10	lincRNA	novel
XLOC_388084	0.12	0.07	0.07	0.1	0.09	0.13	0.11	0.02	0.01	0.0	0.02	0.01	0.03	0.0	0.01	0.01	0.01	0.02	XLOC_388084	chrX	intronic	novel
ENSG00000267547.1	1.41	2.01	1.69	1.38	2.72	2.19	1.16	0.88	0.37	0.37	1.0	0.52	0.62	0.82	1.71	0.67	0.78	0.57	RP11-686D22.4	chr17	lincRNA	--
XLOC_184545	0.08	0.06	0.08	0.09	0.09	0.12	0.05	0.02	0.03	0.01	0.02	0.03	0.04	0.04	0.01	0.03	0.02	0.01	XLOC_184545	chr2	antisense	novel
ENSG00000267309.1	0.44	0.55	0.61	0.56	0.62	0.56	0.74	0.58	0.99	0.65	0.51	0.53	0.98	1.28	0.37	1.1	1.0	1.12	CTD-2630F21.1	chr19	antisense	--
XLOC_361272	0.0	0.0	0.0	0.0	0.0	0.0	0.01	0.0	0.0	0.0	0.0	0.0	0.0	0.0	0.0	0.0	0.0	0.0	XLOC_361272	chr8	lincRNA	novel
XLOC_082669	0.08	0.05	0.03	0.04	0.13	0.06	0.21	0.04	0.01	0.02	0.08	0.01	0.01	0.04	0.02	0.0	0.0	0.02	XLOC_082669	chr12	lincRNA	novel
ENSG00000224963.2	0.0	0.0	0.0	0.0	0.0	0.0	0.0	0.0	0.05	0.0	0.0	0.0	0.0	0.0	0.0	0.0	0.0	0.0	U82695.9	chrX	antisense	--
XLOC_008630	0.0	0.0	0.0	0.01	0.01	0.03	0.06	0.06	0.06	0.07	0.13	0.04	0.09	0.02	0.02	0.01	0.01	0.11	XLOC_008630	chr1	lincRNA	novel
XLOC_372136	0.08	0.02	0.06	0.03	0.08	0.11	0.04	0.03	0.17	0.0	0.02	0.01	0.17	0.08	0.11	0.11	0.08	0.02	XLOC_372136	chr9	lincRNA	novel
ENSG00000267506.5	0.03	0.0	0.02	0.0	0.0	0.01	0.03	0.01	0.0	0.0	0.0	0.01	0.0	0.0	0.01	0.0	0.01	0.01	RP11-13K12.1	chr17	lincRNA	--
XLOC_267883	0.1	0.06	0.03	0.07	0.07	0.07	0.01	0.11	0.06	0.03	0.05	0.04	0.05	0.01	0.02	0.0	0.01	0.01	XLOC_267883	chr4	intronic	novel
XLOC_260848	0.0	0.02	0.0	0.0	0.0	0.0	0.0	0.0	0.0	0.01	0.0	0.0	0.0	0.0	0.0	0.0	0.0	0.0	XLOC_260848	chr3	lincRNA	novel
XLOC_018366	0.01	0.03	0.01	0.04	0.02	0.09	0.0	0.0	0.0	0.0	0.0	0.01	0.0	0.01	0.01	0.0	0.01	0.0	XLOC_018366	chr1	lincRNA	novel
ENSG00000230587.1	0.75	1.11	0.72	0.82	1.89	1.71	1.06	0.67	0.61	0.21	0.36	0.46	0.76	0.46	0.52	0.34	0.21	0.3	AC093609.1	chr2	lincRNA	--
XLOC_101998	0.0	0.02	0.05	0.03	0.04	0.05	0.27	0.01	0.05	0.03	0.14	0.07	0.03	0.03	0.08	0.04	0.03	0.01	XLOC_101998	chr13	lincRNA	novel
ENSG00000274667.1	0.4	0.39	0.54	0.46	0.03	0.35	0.09	0.08	0.19	0.12	0.0	0.03	0.09	0.07	0.13	0.13	0.03	0.03	RP11-31H5.3	chr15	sense_intronic	--
XLOC_007084	0.0	0.0	0.0	0.0	0.02	0.06	0.13	0.03	0.01	0.0	0.03	0.01	0.0	0.04	0.0	0.0	0.0	0.02	XLOC_007084	chr1	intronic	novel
ENSG00000259048.1	0.02	0.0	0.02	0.03	0.0	0.02	0.0	0.0	0.0	0.0	0.0	0.0	0.0	0.0	0.0	0.0	0.0	0.0	CTD-2058B24.2	chr14	antisense	--
ENSG00000261586.2	0.12	0.08	0.02	0.05	0.06	0.05	0.0	0.01	0.0	0.0	0.02	0.03	0.03	0.03	0.01	0.0	0.08	0.0	RP11-923I11.6	chr12	lincRNA	--
ENSG00000277738.1	0.0	0.0	0.0	0.05	0.06	0.0	0.0	0.0	0.0	0.0	0.0	0.03	0.0	0.0	0.0	0.0	0.0	0.0	RP11-693J15.6	chr12	lincRNA	--
XLOC_182398	0.0	0.0	0.0	0.0	0.0	0.02	0.02	0.01	0.0	0.0	0.0	0.0	0.0	0.0	0.0	0.0	0.01	0.0	XLOC_182398	chr19	intronic	novel
XLOC_178535	0.05	0.02	0.0	0.01	0.04	0.02	0.03	0.01	0.03	0.06	0.02	0.04	0.01	0.02	0.02	0.03	0.01	0.01	XLOC_178535	chr19	intronic	novel
ENSG00000260589.1	0.11	0.05	0.07	0.04	0.07	0.04	0.05	0.0	0.03	0.05	0.05	0.08	0.05	0.05	0.07	0.07	0.17	0.04	STAM-AS1	chr10	antisense	STAM antisense RNA 1 (head to head)
XLOC_184442	0.06	0.04	0.09	0.13	0.1	0.05	0.06	0.0	0.05	0.02	0.02	0.03	0.05	0.0	0.0	0.02	0.01	0.0	XLOC_184442	chr2	lincRNA	novel
XLOC_074480	0.0	0.0	0.0	0.0	0.0	0.01	0.0	0.0	0.0	0.0	0.01	0.0	0.0	0.0	0.0	0.0	0.0	0.0	XLOC_074480	chr11	intronic	novel
ENSG00000267633.1	0.0	0.0	0.0	0.0	0.02	0.02	0.02	0.03	0.02	0.0	0.02	0.02	0.0	0.0	0.0	0.06	0.0	0.02	CTB-5E10.3	chr19	antisense	--
ENSG00000268858.2	4.09	4.65	5.86	5.95	6.82	5.38	2.37	2.6	3.48	4.3	3.51	4.98	4.69	4.61	4.34	4.93	4.67	3.99	RP4-591C20.9	chr20	antisense	--
XLOC_332169	0.15	0.06	0.06	0.11	0.06	0.09	0.04	0.03	0.12	0.0	0.0	0.06	0.02	0.01	0.06	0.01	0.01	0.03	XLOC_332169	chr7	lincRNA	novel
ENSG00000237298.8	1.03	1.43	1.35	1.24	1.57	1.37	0.61	0.61	1.17	0.91	0.94	1.03	0.94	0.86	0.89	0.8	1.13	0.93	TTN-AS1	chr2	antisense	TTN antisense RNA 1
ENSG00000226609.1	0.0	0.0	0.09	0.0	0.0	0.05	0.0	0.0	0.0	0.09	0.0	0.05	0.1	0.0	0.0	0.0	0.0	0.0	RP11-276E15.4	chr9	antisense	--
XLOC_303744	0.0	0.0	0.0	0.0	0.0	0.0	0.0	0.0	0.0	0.0	0.0	0.0	0.0	0.0	0.0	0.01	0.01	0.0	XLOC_303744	chr5	lincRNA	novel
XLOC_268527	0.28	0.19	0.09	0.19	0.23	0.27	0.19	0.24	0.36	0.11	0.17	0.17	0.13	0.26	0.23	0.16	0.08	0.14	XLOC_268527	chr4	intronic	novel
XLOC_015429	0.03	0.07	0.04	0.03	0.04	0.08	0.2	0.0	0.0	0.01	0.1	0.01	0.07	0.0	0.0	0.0	0.0	0.01	XLOC_015429	chr1	lincRNA	novel
XLOC_076310	0.02	0.03	0.03	0.02	0.04	0.03	0.02	0.03	0.03	0.07	0.04	0.02	0.04	0.04	0.02	0.04	0.03	0.02	XLOC_076310	chr11	antisense	novel
ENSG00000267035.1	0.06	0.0	0.0	0.0	0.05	0.05	0.0	0.0	0.0	0.0	0.0	0.0	0.05	0.0	0.0	0.0	0.0	0.0	RP11-1094M14.10	chr17	lincRNA	--
ENSG00000226904.1	1.48	1.94	0.54	0.23	0.56	1.5	0.44	0.25	0.43	0.17	0.19	0.23	0.49	0.27	0.19	0.5	0.39	0.38	RP11-561O23.8	chr9	antisense	--
XLOC_293982	0.05	0.11	0.09	0.04	0.04	0.16	0.02	0.01	0.03	0.0	0.06	0.02	0.0	0.01	0.03	0.03	0.02	0.01	XLOC_293982	chr5	intronic	novel
XLOC_068265	0.05	0.0	0.08	0.09	0.02	0.05	0.04	0.0	0.05	0.06	0.03	0.05	0.07	0.01	0.05	0.01	0.02	0.02	XLOC_068265	chr11	intronic	novel
XLOC_001265	0.06	0.08	0.07	0.09	0.1	0.06	0.01	0.01	0.02	0.0	0.01	0.04	0.03	0.01	0.02	0.0	0.0	0.0	XLOC_001265	GL000255.2	lincRNA	novel
XLOC_330680	0.08	0.02	0.07	0.08	0.04	0.08	0.57	0.01	0.03	0.04	0.04	0.05	0.07	0.01	0.03	0.01	0.01	0.02	XLOC_330680	chr7	intronic	novel
XLOC_211003	0.0	0.0	0.0	0.0	0.01	0.0	0.01	0.0	0.01	0.0	0.0	0.0	0.0	0.0	0.0	0.0	0.0	0.0	XLOC_211003	chr2	lincRNA	novel
XLOC_311601	0.06	0.05	0.1	0.04	0.03	0.03	0.0	0.03	0.0	0.0	0.0	0.02	0.02	0.01	0.06	0.0	0.06	0.02	XLOC_311601	chr6	intronic	novel
XLOC_195548	0.14	0.03	0.05	0.08	0.08	0.11	0.14	0.0	0.0	0.01	0.02	0.01	0.02	0.0	0.02	0.0	0.0	0.01	XLOC_195548	chr2	intronic	novel
XLOC_166973	0.02	0.0	0.01	0.01	0.0	0.02	0.03	0.0	0.02	0.03	0.0	0.0	0.05	0.0	0.0	0.01	0.02	0.05	XLOC_166973	chr18	lincRNA	novel
ENSG00000186825.5	0.0	0.0	0.0	0.0	0.0	0.0	0.0	0.0	0.0	0.0	0.0	0.0	0.0	0.0	0.0	0.0	0.0	0.03	C2orf27B	chr2	lincRNA	chromosome 2 open reading frame 27B
XLOC_178865	0.0	0.0	0.0	0.0	0.0	0.0	0.01	0.0	0.0	0.01	0.0	0.0	0.01	0.0	0.0	0.0	0.0	0.0	XLOC_178865	chr19	intronic	novel
ENSG00000258908.1	0.09	0.0	0.0	0.0	0.09	0.04	0.0	0.0	0.0	0.0	0.0	0.0	0.04	0.0	0.0	0.04	0.0	0.04	RP11-203M5.8	chr14	lincRNA	--
ENSG00000267222.1	0.33	0.27	0.14	0.0	0.06	0.14	0.13	0.24	0.26	0.2	0.28	0.35	0.12	0.1	0.53	0.28	0.29	0.16	RP11-194N12.2	chr17	sense_intronic	--
ENSG00000272990.1	1.26	0.68	1.38	1.34	0.79	1.12	0.25	1.04	1.43	0.08	0.38	0.51	0.41	1.09	0.5	0.59	0.22	0.43	RP11-305K5.1	chr3	antisense	--
XLOC_307065	0.0	0.03	0.03	0.02	0.01	0.01	0.09	0.01	0.08	0.0	0.01	0.0	0.05	0.01	0.01	0.02	0.03	0.0	XLOC_307065	chr6	lincRNA	novel
ENSG00000223714.1	0.0	0.06	0.0	0.0	0.0	0.0	0.0	0.0	0.02	0.0	0.0	0.0	0.0	0.0	0.0	0.0	0.0	0.0	RP5-1172N10.2	chrX	lincRNA	--
ENSG00000234694.1	0.03	0.04	0.22	0.09	0.13	0.21	0.0	0.04	0.05	0.15	0.13	0.09	0.22	0.1	0.0	0.23	0.34	0.2	RP1-92O14.3	chr1	antisense	--
ENSG00000235563.1	0.05	0.0	0.0	0.0	0.0	0.0	0.01	0.0	0.0	0.0	0.0	0.0	0.0	0.0	0.03	0.0	0.0	0.0	RP11-334A14.8	chr1	antisense	--
XLOC_279634	0.01	0.05	0.02	0.01	0.04	0.02	0.08	0.01	0.04	0.03	0.04	0.05	0.01	0.01	0.01	0.0	0.0	0.02	XLOC_279634	chr4	lincRNA	novel
ENSG00000278002.1	0.7	0.58	0.57	0.48	0.39	0.4	0.26	0.58	0.22	0.6	0.33	0.69	0.56	0.39	0.52	0.39	0.46	1.23	RP11-596C23.2	chr14	lincRNA	--
XLOC_223098	0.0	0.0	0.0	0.0	0.0	0.0	0.0	0.0	0.0	0.0	0.0	0.0	0.01	0.0	0.0	0.0	0.0	0.0	XLOC_223098	chr20	lincRNA	novel
XLOC_178026	0.0	0.0	0.01	0.01	0.0	0.0	0.0	0.0	0.0	0.0	0.01	0.0	0.01	0.0	0.0	0.01	0.0	0.0	XLOC_178026	chr19	intronic	novel
ENSG00000263126.1	0.33	0.25	0.35	0.34	0.4	0.48	0.14	0.32	0.31	0.25	0.36	0.28	0.34	0.44	0.33	0.23	0.26	0.21	CTC-479C5.10	chr16	lincRNA	--
XLOC_220210	0.06	0.01	0.04	0.02	0.03	0.08	0.15	0.01	0.0	0.0	0.02	0.0	0.02	0.0	0.04	0.0	0.0	0.0	XLOC_220210	chr20	lincRNA	novel
XLOC_317030	0.04	0.01	0.01	0.0	0.02	0.01	0.13	0.0	0.0	0.0	0.0	0.0	0.0	0.0	0.0	0.0	0.0	0.0	XLOC_317030	chr6	lincRNA	novel
XLOC_020631	0.0	0.0	0.01	0.01	0.0	0.01	0.06	0.03	0.02	0.04	0.05	0.01	0.0	0.02	0.04	0.03	0.06	0.0	XLOC_020631	chr1	lincRNA	novel
XLOC_140637	0.03	0.0	0.01	0.09	0.0	0.04	0.17	0.0	0.01	0.01	0.16	0.04	0.05	0.03	0.03	0.02	0.01	0.06	XLOC_140637	chr16	intronic	novel
XLOC_350046	0.02	0.1	0.0	0.01	0.08	0.06	0.02	0.01	0.0	0.01	0.02	0.0	0.01	0.0	0.0	0.0	0.05	0.0	XLOC_350046	chr7	intronic	novel
ENSG00000228404.1	0.0	0.0	0.0	0.0	0.04	0.0	0.0	0.0	0.0	0.0	0.0	0.0	0.0	0.0	0.0	0.0	0.04	0.0	AP001468.58	chr21	antisense	--
XLOC_361822	0.03	0.03	0.03	0.0	0.02	0.02	0.05	0.05	0.0	0.0	0.02	0.01	0.0	0.04	0.02	0.0	0.0	0.0	XLOC_361822	chr8	lincRNA	novel
ENSG00000234432.4	0.03	0.08	0.04	0.04	0.02	0.04	0.34	0.03	0.06	0.03	0.05	0.06	0.06	0.04	0.01	0.1	0.09	0.05	RP11-1275H24.1	chr7	lincRNA	--
XLOC_262983	0.0	0.0	0.0	0.0	0.0	0.0	0.0	0.0	0.0	0.0	0.01	0.0	0.0	0.0	0.0	0.02	0.0	0.0	XLOC_262983	chr3	lincRNA	novel
XLOC_359015	0.01	0.0	0.01	0.0	0.0	0.01	0.0	0.0	0.0	0.0	0.01	0.0	0.01	0.0	0.0	0.03	0.0	0.0	XLOC_359015	chr8	lincRNA	novel
XLOC_311600	0.0	0.04	0.07	0.04	0.14	0.15	0.15	0.04	0.04	0.02	0.16	0.07	0.03	0.02	0.06	0.01	0.04	0.02	XLOC_311600	chr6	intronic	novel
XLOC_278782	0.03	0.02	0.02	0.03	0.02	0.05	0.21	0.02	0.02	0.01	0.01	0.03	0.02	0.02	0.0	0.05	0.0	0.01	XLOC_278782	chr4	intronic	novel
XLOC_184533	0.18	0.04	0.02	0.12	0.05	0.08	0.03	0.04	0.0	0.0	0.03	0.02	0.01	0.0	0.01	0.06	0.04	0.01	XLOC_184533	chr2	lincRNA	novel
XLOC_079941	0.07	0.1	0.1	0.08	0.1	0.23	0.01	0.0	0.02	0.0	0.0	0.0	0.0	0.02	0.05	0.02	0.01	0.0	XLOC_079941	chr12	lincRNA	novel
XLOC_038134	0.0	0.0	0.0	0.0	0.0	0.0	0.0	0.0	0.0	0.0	0.03	0.02	0.01	0.0	0.0	0.0	0.0	0.0	XLOC_038134	chr1	intronic	novel
XLOC_262987	0.0	0.0	0.0	0.0	0.0	0.0	0.01	0.0	0.0	0.0	0.0	0.0	0.0	0.01	0.0	0.0	0.0	0.0	XLOC_262987	chr3	lincRNA	novel
ENSG00000272145.1	1.85	1.66	1.81	1.41	1.44	1.04	0.24	1.73	2.23	1.79	0.68	2.64	2.08	2.4	1.48	1.59	2.09	2.04	NFYC-AS1	chr1	antisense	NFYC antisense RNA 1
XLOC_375646	0.08	0.03	0.16	0.06	0.05	0.07	0.1	0.0	0.02	0.01	0.04	0.04	0.03	0.03	0.01	0.06	0.05	0.06	XLOC_375646	chr9	lincRNA	novel
ENSG00000251301.6	1.51	0.18	1.69	2.39	2.07	1.02	1.03	2.89	2.21	1.4	1.05	1.79	0.97	1.6	1.28	0.81	3.67	2.63	RP11-81H14.2	chr12	lincRNA	--
XLOC_146825	0.01	0.0	0.0	0.0	0.0	0.01	0.0	0.0	0.02	0.02	0.0	0.01	0.02	0.01	0.01	0.01	0.0	0.0	XLOC_146825	chr16	antisense	novel
XLOC_030091	0.0	0.0	0.0	0.0	0.01	0.0	0.0	0.0	0.0	0.0	0.0	0.0	0.0	0.0	0.0	0.0	0.0	0.0	XLOC_030091	chr1	intronic	novel
ENSG00000225945.1	0.55	0.44	0.57	0.84	0.45	0.28	0.41	0.86	0.43	0.47	0.2	0.62	0.4	0.99	0.15	0.51	0.48	0.36	RP3-441A12.1	chr6	antisense	--
XLOC_077303	0.77	0.72	0.79	0.84	0.79	0.84	1.2	0.25	0.26	0.18	0.54	0.35	0.36	0.2	0.71	0.18	0.15	0.24	XLOC_077303	chr12	intronic	novel
ENSG00000259595.1	0.0	0.04	0.0	0.0	0.03	0.0	0.0	0.0	0.0	0.0	0.0	0.0	0.0	0.04	0.0	0.0	0.0	0.0	RP11-516C1.1	chr15	antisense	--
ENSG00000259058.1	0.0	0.0	0.0	0.0	0.0	0.0	0.03	0.0	0.0	0.0	0.0	0.0	0.0	0.0	0.0	0.0	0.0	0.0	RP11-488C13.4	chr14	lincRNA	--
ENSG00000225546.5	0.0	0.0	0.0	0.01	0.0	0.0	0.0	0.0	0.01	0.01	0.0	0.0	0.0	0.0	0.0	0.01	0.0	0.0	RP11-328J2.1	chr7	lincRNA	--
ENSG00000245857.2	0.0	0.0	0.0	0.0	0.0	0.0	0.0	0.0	0.0	0.0	0.0	0.0	0.0	0.0	0.0	0.0	0.02	0.0	GS1-24F4.2	chr8	lincRNA	--
ENSG00000256314.1	0.0	0.0	0.0	0.0	0.0	0.0	0.04	0.0	0.0	0.0	0.0	0.0	0.0	0.0	0.0	0.09	0.05	0.0	RP11-338E21.3	chr12	antisense	--
XLOC_287212	0.0	0.01	0.0	0.0	0.0	0.0	0.68	0.0	0.0	0.0	0.0	0.0	0.0	0.0	0.0	0.01	0.0	0.0	XLOC_287212	chr5	lincRNA	novel
XLOC_049620	0.19	0.09	0.09	0.13	0.11	0.08	0.23	0.09	0.17	0.02	0.07	0.1	0.09	0.08	0.05	0.05	0.07	0.04	XLOC_049620	chr10	lincRNA	novel
XLOC_275431	0.0	0.01	0.03	0.01	0.01	0.02	0.0	0.0	0.0	0.0	0.0	0.0	0.0	0.0	0.01	0.0	0.0	0.02	XLOC_275431	chr4	intronic	novel
XLOC_189450	0.12	0.08	0.11	0.16	0.14	0.07	0.03	0.0	0.06	0.0	0.03	0.01	0.02	0.01	0.05	0.02	0.01	0.01	XLOC_189450	chr2	intronic	novel
ENSG00000234185.2	0.17	0.0	0.0	0.0	0.0	0.0	0.0	0.0	0.0	0.0	0.0	0.0	0.0	0.06	0.0	0.0	0.0	0.0	RP5-1132H15.1	chr7	antisense	--
XLOC_338965	0.0	0.0	0.02	0.02	0.05	0.05	0.19	0.01	0.0	0.03	0.09	0.0	0.02	0.01	0.05	0.0	0.01	0.0	XLOC_338965	chr7	antisense	novel
ENSG00000266288.1	0.1	0.23	0.36	0.38	0.09	0.46	0.51	0.06	0.23	0.21	0.51	0.6	0.31	0.25	0.42	0.14	0.1	0.28	CTD-3096M3.2	chr18	lincRNA	--
XLOC_175794	0.23	0.2	0.29	0.25	0.3	0.23	0.42	0.18	0.32	0.27	0.55	0.55	0.41	0.37	0.17	0.34	0.21	0.33	XLOC_175794	chr19	antisense	novel
XLOC_065023	0.01	0.08	0.01	0.03	0.05	0.01	1.09	0.08	0.07	0.09	0.34	0.1	0.2	0.06	0.02	0.15	0.02	0.24	XLOC_065023	chr11	intronic	novel
ENSG00000227484.1	0.09	0.1	0.0	0.15	0.2	0.0	0.0	0.16	0.0	0.04	0.16	0.0	0.04	0.09	0.04	0.0	0.17	0.0	XX-C283C717.1	chr22	antisense	--
XLOC_079028	0.13	0.11	0.21	0.09	0.14	0.19	0.26	0.1	0.12	0.03	0.02	0.02	0.07	0.0	0.28	0.21	0.05	0.07	XLOC_079028	chr12	intronic	novel
ENSG00000264083.1	0.08	0.52	0.59	0.35	0.68	0.52	0.23	0.0	0.16	0.0	0.49	0.07	0.41	0.08	0.23	0.11	0.0	0.15	RP11-227G15.9	chr17	lincRNA	--
ENSG00000272764.1	2.74	1.63	1.41	2.62	1.23	1.63	0.16	1.31	1.51	1.28	0.23	1.16	0.45	1.67	1.7	0.85	0.96	1.26	RP11-318E3.9	chr10	lincRNA	--
ENSG00000226883.1	0.0	0.0	0.0	0.0	0.0	0.03	0.0	0.0	0.0	0.0	0.0	0.0	0.0	0.0	0.0	0.0	0.0	0.0	RP4-782L23.2	chr1	antisense	--
XLOC_385056	0.08	0.05	0.08	0.12	0.04	0.03	0.02	0.0	0.03	0.03	0.07	0.08	0.03	0.03	0.03	0.02	0.01	0.0	XLOC_385056	chrX	antisense	novel
XLOC_002858	0.01	0.01	0.05	0.02	0.04	0.11	0.0	0.0	0.0	0.0	0.0	0.01	0.01	0.0	0.01	0.0	0.0	0.0	XLOC_002858	KI270798.1	lincRNA	novel
XLOC_390532	0.33	0.45	0.39	0.56	0.04	0.18	0.01	0.04	0.02	0.03	0.0	0.03	0.02	0.07	0.0	0.0	0.07	0.08	XLOC_390532	chrX	intronic	novel
ENSG00000250186.3	0.1	0.08	0.02	0.06	0.22	0.12	0.0	0.03	0.08	0.02	0.02	0.0	0.02	0.07	0.0	0.04	0.05	0.0	RP11-1079K10.4	chr17	antisense	--
XLOC_301390	0.0	0.0	0.0	0.0	0.01	0.0	0.0	0.0	0.0	0.0	0.0	0.0	0.0	0.0	0.0	0.0	0.0	0.0	XLOC_301390	chr5	lincRNA	novel
ENSG00000258418.1	0.1	0.0	0.0	0.0	0.0	0.0	0.0	0.06	0.04	0.0	0.0	0.0	0.0	0.15	0.0	0.0	0.0	0.1	RP11-662J14.1	chr14	lincRNA	--
XLOC_243656	0.37	0.19	0.36	0.33	0.27	0.29	1.72	0.74	0.68	0.66	1.28	0.7	0.45	0.59	0.42	0.67	0.41	0.39	XLOC_243656	chr3	intronic	novel
ENSG00000178107.2	0.0	0.0	0.05	0.0	0.0	0.0	0.0	0.0	0.0	0.0	0.0	0.0	0.0	0.0	0.0	0.0	0.0	0.0	RP11-998D10.4	chr14	lincRNA	--
ENSG00000251226.1	0.02	0.0	0.0	0.02	0.01	0.02	0.0	0.0	0.01	0.0	0.01	0.0	0.0	0.0	0.0	0.01	0.01	0.0	RP11-469N6.1	chr11	lincRNA	--
XLOC_355516	0.01	0.04	0.07	0.05	0.08	0.05	1.41	0.39	0.02	0.09	0.03	0.07	0.05	0.06	0.05	0.16	0.09	0.05	XLOC_355516	chr8	lincRNA	novel
XLOC_137187	0.03	0.06	0.03	0.02	0.02	0.02	0.24	0.34	0.01	0.06	0.02	0.0	0.03	0.02	0.04	0.03	0.01	0.06	XLOC_137187	chr16	antisense	novel
ENSG00000273272.1	0.38	0.29	0.66	0.43	0.23	0.38	0.3	1.15	0.1	0.6	0.65	0.77	0.46	1.15	0.77	0.88	1.9	1.38	CTA-384D8.34	chr22	lincRNA	--
XLOC_381030	0.0	0.0	0.0	0.0	0.0	0.0	0.04	0.0	0.0	0.02	0.0	0.0	0.0	0.0	0.0	0.0	0.0	0.0	XLOC_381030	chr9	lincRNA	novel
ENSG00000274561.1	3.19	2.72	2.36	2.1	1.23	1.97	1.15	2.69	2.44	1.5	1.73	1.48	2.14	2.44	1.92	1.62	2.24	1.02	RP11-147L13.12	chr17	lincRNA	--
ENSG00000272076.1	0.08	0.23	0.0	0.14	0.04	0.27	0.11	0.15	0.0	0.0	0.11	0.03	0.0	0.0	0.0	0.0	0.0	0.08	RP11-11C20.3	chr8	lincRNA	--
ENSG00000277491.1	1.27	0.59	1.4	0.8	1.6	0.96	1.4	0.63	1.59	0.2	1.27	0.33	0.72	1.42	1.83	0.7	0.82	0.71	RP11-676J12.9	chr17	lincRNA	--
ENSG00000184224.3	1.72	1.89	2.74	2.18	2.46	2.05	1.51	1.86	1.44	1.11	0.99	1.16	1.11	1.47	2.51	1.22	1.36	1.24	C11orf72	chr11	lincRNA	chromosome 11 open reading frame 72
ENSG00000226963.1	0.04	0.05	0.0	0.03	0.08	0.04	0.0	0.0	0.03	0.0	0.0	0.0	0.0	0.04	0.08	0.0	0.0	0.0	AC078883.4	chr2	antisense	--
XLOC_021656	0.07	0.05	0.11	0.06	0.04	0.13	0.09	0.04	0.14	0.02	0.04	0.03	0.02	0.02	0.18	0.07	0.08	0.05	XLOC_021656	chr1	lincRNA	novel
ENSG00000221845.4	0.0	0.0	0.0	0.0	0.0	0.0	0.0	0.0	0.0	0.0	0.01	0.0	0.0	0.0	0.0	0.0	0.0	0.0	C7orf65	chr7	lincRNA	chromosome 7 open reading frame 65
XLOC_120013	0.0	0.0	0.0	0.0	0.0	0.0	0.0	0.0	0.0	0.0	0.01	0.0	0.0	0.0	0.0	0.0	0.0	0.0	XLOC_120013	chr14	lincRNA	novel
XLOC_190613	0.01	0.0	0.0	0.0	0.0	0.0	0.17	0.0	0.0	0.0	0.02	0.01	0.05	0.0	0.01	0.01	0.0	0.0	XLOC_190613	chr2	lincRNA	novel
ENSG00000249781.6	0.0	0.01	0.0	0.0	0.0	0.01	0.0	0.0	0.0	0.0	0.0	0.0	0.0	0.0	0.0	0.0	0.0	0.0	CTD-2143L24.1	chr5	lincRNA	--
ENSG00000261428.2	0.99	1.05	0.85	1.17	0.99	0.87	0.33	0.36	0.47	0.11	0.38	0.25	0.19	0.26	0.61	0.29	0.32	0.22	RP11-16P6.1	chr2	antisense	--
ENSG00000257588.1	0.0	0.0	0.0	0.0	0.0	0.0	0.0	0.0	0.0	0.0	0.0	0.0	0.0	0.0	0.0	0.0	0.07	0.0	RP11-469H8.6	chr12	antisense	--
XLOC_106953	0.0	0.0	0.01	0.0	0.0	0.0	0.0	0.0	0.0	0.0	0.0	0.0	0.01	0.02	0.01	0.0	0.0	0.0	XLOC_106953	chr13	intronic	novel
XLOC_090378	0.04	0.03	0.06	0.01	0.04	0.0	0.05	0.13	0.0	0.05	0.05	0.01	0.03	0.05	0.02	0.07	0.03	0.04	XLOC_090378	chr12	lincRNA	novel
XLOC_378802	0.0	0.0	0.0	0.0	0.0	0.0	0.0	0.0	0.0	0.01	0.0	0.0	0.02	0.0	0.0	0.0	0.0	0.0	XLOC_378802	chr9	intronic	novel
XLOC_142104	0.01	0.0	0.0	0.0	0.0	0.0	0.01	0.02	0.01	0.0	0.0	0.0	0.0	0.04	0.0	0.0	0.0	0.0	XLOC_142104	chr16	lincRNA	novel
XLOC_195239	0.02	0.01	0.01	0.01	0.01	0.01	0.08	0.06	0.0	0.0	0.01	0.0	0.0	0.04	0.01	0.04	0.03	0.0	XLOC_195239	chr2	lincRNA	novel
XLOC_350797	0.0	0.0	0.0	0.0	0.01	0.0	0.01	0.0	0.0	0.0	0.0	0.0	0.0	0.0	0.0	0.0	0.0	0.01	XLOC_350797	chr7	intronic	novel
XLOC_118370	0.01	0.0	0.01	0.01	0.0	0.0	0.0	0.02	0.0	0.02	0.02	0.01	0.01	0.03	0.01	0.01	0.05	0.01	XLOC_118370	chr14	intronic	novel
ENSG00000229950.1	0.06	0.02	0.0	0.0	0.0	0.04	0.07	0.0	0.0	0.0	0.0	0.01	0.0	0.06	0.03	0.0	0.0	0.08	TFAP2A-AS1	chr6	antisense	TFAP2A antisense RNA 1
XLOC_241077	0.18	0.07	0.06	0.12	0.12	0.07	0.29	0.04	0.08	0.08	0.18	0.07	0.08	0.06	0.04	0.0	0.05	0.07	XLOC_241077	chr3	intronic	novel
ENSG00000257252.5	0.0	0.0	0.05	0.05	0.0	0.0	0.0	0.0	0.13	0.05	0.08	0.02	0.0	0.0	0.03	0.0	0.0	0.03	RP11-486A14.2	chr12	antisense	--
ENSG00000203279.3	0.03	0.03	0.11	0.17	0.13	0.17	0.11	0.1	0.07	0.17	0.08	0.12	0.03	0.29	0.03	0.11	0.08	0.13	RP11-498P14.5	chr9	lincRNA	--
XLOC_352273	0.1	0.07	0.06	0.02	0.05	0.03	0.0	0.04	0.02	0.02	0.0	0.01	0.01	0.0	0.05	0.0	0.0	0.0	XLOC_352273	chr8	intronic	novel
XLOC_149640	0.16	0.17	0.12	0.09	0.2	0.15	0.02	0.0	0.06	0.05	0.03	0.06	0.04	0.01	0.02	0.02	0.03	0.0	XLOC_149640	chr17	lincRNA	novel
XLOC_241177	0.05	0.08	0.01	0.0	0.02	0.1	0.04	0.05	0.0	0.0	0.02	0.0	0.0	0.0	0.0	0.0	0.01	0.02	XLOC_241177	chr3	lincRNA	novel
ENSG00000213468.3	0.18	0.06	0.16	0.19	0.13	0.13	0.06	0.1	0.14	0.07	0.12	0.05	0.05	0.14	0.09	0.09	0.17	0.12	FIRRE	chrX	lincRNA	firre intergenic repeating RNA element
ENSG00000231512.5	0.09	0.06	0.04	0.08	0.05	0.06	0.03	0.0	0.04	0.05	0.03	0.02	0.1	0.02	0.0	0.0	0.04	0.0	LINC01347	chr1	lincRNA	long intergenic non-protein coding RNA 1347
XLOC_114660	0.06	0.12	0.06	0.03	0.05	0.06	0.02	0.05	0.06	0.13	0.02	0.06	0.08	0.06	0.06	0.05	0.02	0.02	XLOC_114660	chr14	lincRNA	novel
XLOC_085310	0.09	0.07	0.05	0.09	0.11	0.13	0.13	0.21	0.21	0.11	0.04	0.12	0.11	0.13	0.15	0.1	0.08	0.09	XLOC_085310	chr12	lincRNA	novel
XLOC_278851	0.0	0.0	0.0	0.0	0.0	0.0	0.02	0.0	0.0	0.0	0.0	0.0	0.0	0.0	0.0	0.0	0.0	0.0	XLOC_278851	chr4	lincRNA	novel
ENSG00000235010.1	0.0	0.03	0.0	0.05	0.0	0.0	0.11	0.0	0.05	0.02	0.0	0.0	0.0	0.0	0.03	0.0	0.0	0.0	RP11-140A10.3	chr10	antisense	--
ENSG00000226237.1	0.02	0.01	0.01	0.02	0.02	0.04	0.02	0.0	0.02	0.01	0.03	0.0	0.0	0.0	0.0	0.0	0.0	0.0	RP11-276H19.1	chr9	lincRNA	--
ENSG00000276110.1	0.0	0.11	0.05	0.05	0.0	0.0	0.18	0.04	0.05	0.0	0.0	0.0	0.0	0.0	0.0	0.0	0.0	0.0	RP4-790G17.7	chr1	antisense	--
ENSG00000275898.1	0.02	0.0	0.0	0.0	0.01	0.01	0.02	0.01	0.0	0.0	0.0	0.0	0.0	0.02	0.0	0.0	0.01	0.0	RP11-497G19.7	chr12	lincRNA	--
XLOC_008363	0.01	0.03	0.07	0.05	0.06	0.07	0.05	0.01	0.1	0.18	0.05	0.07	0.05	0.01	0.04	0.05	0.08	0.05	XLOC_008363	chr1	lincRNA	novel
XLOC_126763	0.02	0.0	0.0	0.0	0.04	0.04	0.09	0.0	0.01	0.0	0.02	0.0	0.0	0.0	0.0	0.0	0.0	0.0	XLOC_126763	chr15	intronic	novel
ENSG00000250220.1	0.27	0.19	0.08	0.2	0.09	0.2	0.03	0.04	0.08	0.03	0.09	0.12	0.09	0.0	0.03	0.06	0.06	0.03	RP11-692D12.1	chr4	antisense	--
XLOC_000692	0.25	0.24	0.1	0.1	0.15	0.0	0.0	0.0	0.0	0.0	0.0	0.0	0.0	0.0	0.0	0.0	0.0	0.0	XLOC_000692	GL000252.2	lincRNA	novel
ENSG00000266513.1	0.0	0.0	0.1	0.0	0.0	0.0	0.0	0.0	0.0	0.0	0.0	0.0	0.0	0.0	0.0	0.0	0.0	0.0	RP11-874J12.3	chr18	sense_intronic	--
XLOC_284811	0.03	0.02	0.02	0.03	0.02	0.03	0.12	0.09	0.06	0.12	0.02	0.04	0.06	0.09	0.04	0.07	0.12	0.13	XLOC_284811	chr5	intronic	novel
XLOC_300256	0.04	0.01	0.04	0.01	0.0	0.02	0.01	0.01	0.0	0.0	0.02	0.01	0.0	0.0	0.08	0.0	0.0	0.02	XLOC_300256	chr5	intronic	novel
ENSG00000272181.1	0.22	0.25	0.09	0.33	0.05	0.09	0.36	0.07	0.0	0.0	0.1	0.0	0.05	0.06	0.0	0.0	0.0	0.0	RP11-245J9.6	chr3	antisense	--
ENSG00000261431.1	0.0	0.14	0.0	0.1	0.11	0.31	0.0	0.15	0.0	0.1	0.0	0.0	0.0	0.0	0.11	0.0	0.0	0.0	RP4-616B8.4	chr20	antisense	--
ENSG00000255081.1	2.68	2.41	2.04	1.16	1.35	1.54	0.23	2.43	1.15	1.0	0.59	1.1	0.93	0.93	0.82	1.13	0.61	1.2	RP11-263C24.1	chr11	sense_intronic	--
XLOC_191882	0.05	0.01	0.04	0.01	0.03	0.0	0.12	0.0	0.01	0.0	0.02	0.0	0.01	0.02	0.0	0.0	0.0	0.0	XLOC_191882	chr2	lincRNA	novel
XLOC_081757	0.02	0.0	0.01	0.02	0.0	0.0	0.36	0.0	0.0	0.0	0.0	0.0	0.0	0.0	0.0	0.0	0.0	0.0	XLOC_081757	chr12	lincRNA	novel
ENSG00000250075.5	0.1	0.12	0.06	0.12	0.07	0.07	0.2	0.06	0.02	0.01	0.02	0.01	0.07	0.06	0.01	0.06	0.03	0.07	RP11-584P21.2	chr4	lincRNA	--
XLOC_277472	0.0	0.0	0.0	0.0	0.0	0.0	0.01	0.0	0.0	0.0	0.01	0.0	0.0	0.0	0.0	0.0	0.0	0.01	XLOC_277472	chr4	lincRNA	novel
XLOC_026609	0.03	0.04	0.0	0.0	0.01	0.0	0.02	0.0	0.0	0.0	0.0	0.0	0.0	0.01	0.0	0.01	0.0	0.0	XLOC_026609	chr1	intronic	novel
ENSG00000260177.1	0.0	0.0	0.02	0.0	0.0	0.0	0.37	0.0	0.0	0.0	0.06	0.0	0.03	0.0	0.0	0.0	0.0	0.0	RP4-536B24.3	chr16	lincRNA	--
XLOC_218727	0.05	0.06	0.04	0.11	0.06	0.11	0.0	0.04	0.0	0.01	0.01	0.0	0.02	0.0	0.06	0.03	0.0	0.01	XLOC_218727	chr20	lincRNA	novel
ENSG00000272630.1	0.49	0.49	0.5	0.52	0.57	0.74	0.29	0.15	0.43	0.06	0.09	0.07	0.2	0.11	0.26	0.21	0.1	0.14	RP11-344N10.5	chr10	lincRNA	--
ENSG00000257084.1	0.0	0.08	0.0	0.11	0.12	0.17	12.19	0.0	0.0	0.39	1.65	0.4	0.06	0.0	0.12	0.0	0.13	0.12	U47924.27	chr12	lincRNA	--
XLOC_016502	0.23	0.12	0.19	0.14	0.21	0.09	0.32	0.09	0.22	0.09	0.23	0.05	0.11	0.13	0.27	0.04	0.06	0.08	XLOC_016502	chr1	intronic	novel
ENSG00000236618.2	1.27	1.46	1.43	1.98	1.87	1.66	0.4	0.77	1.2	1.01	1.46	0.88	0.65	0.72	0.99	1.34	1.39	1.48	PITPNA-AS1	chr17	antisense	PITPNA antisense RNA 1
ENSG00000259241.1	0.03	0.0	0.0	0.02	0.0	0.0	0.0	0.0	0.0	0.0	0.0	0.0	0.0	0.0	0.0	0.0	0.0	0.0	RP11-313P18.2	chr15	lincRNA	--
XLOC_080966	0.03	0.04	0.06	0.04	0.11	0.07	0.03	0.06	0.02	0.0	0.0	0.0	0.0	0.0	0.0	0.01	0.0	0.0	XLOC_080966	chr12	lincRNA	novel
ENSG00000259038.1	0.0	0.85	0.0	0.07	0.0	0.14	0.0	0.1	0.26	0.0	0.0	0.0	0.0	0.08	0.0	0.0	0.0	0.0	CTD-2325P2.4	chr14	antisense	--
XLOC_352021	1.0	0.93	0.66	0.68	0.49	0.62	0.2	0.19	0.36	0.34	0.14	0.27	0.32	0.24	0.26	0.31	0.17	0.32	XLOC_352021	chr8	intronic	novel
XLOC_337225	0.46	0.59	0.55	0.76	0.7	0.7	0.76	0.8	0.88	0.81	0.65	0.98	0.64	0.7	1.1	0.93	0.62	0.7	XLOC_337225	chr7	intronic	novel
ENSG00000231327.1	0.31	0.4	0.5	0.62	1.21	0.44	0.19	0.72	0.46	0.71	0.45	0.9	1.07	0.63	0.9	0.8	0.87	0.59	AC016700.5	chr2	lincRNA	--
ENSG00000268536.1	0.05	0.0	0.0	0.0	0.1	0.0	0.05	0.0	0.26	0.0	0.0	0.05	0.05	0.0	0.0	0.1	0.05	0.0	AC005523.3	chr19	lincRNA	--
ENSG00000259717.1	0.05	0.11	0.19	0.12	0.0	0.0	0.04	0.69	0.07	0.44	0.09	0.16	0.09	0.19	0.26	0.04	0.46	0.04	LINC00677	chr14	lincRNA	long intergenic non-protein coding RNA 677
XLOC_220481	0.19	0.17	0.28	0.26	0.29	0.22	1.01	0.51	0.21	0.42	0.31	0.27	0.31	0.31	0.09	0.18	0.17	0.21	XLOC_220481	chr20	intronic	novel
XLOC_188555	0.02	0.03	0.03	0.02	0.0	0.05	0.16	0.03	0.0	0.0	0.05	0.0	0.01	0.0	0.04	0.05	0.0	0.02	XLOC_188555	chr2	lincRNA	novel
ENSG00000271270.5	0.09	0.09	0.13	0.14	0.13	0.21	0.01	0.02	0.04	0.02	0.03	0.03	0.01	0.02	0.01	0.01	0.04	0.01	TMCC1-AS1	chr3	antisense	TMCC1 antisense RNA 1 (head to head)
XLOC_059897	0.0	0.0	0.01	0.0	0.0	0.03	0.02	0.04	0.0	0.0	0.06	0.0	0.06	0.0	0.01	0.0	0.0	0.0	XLOC_059897	chr11	lincRNA	novel
ENSG00000251131.1	0.73	0.56	0.55	0.99	0.63	0.46	0.5	0.77	0.77	0.66	0.54	0.51	0.75	0.93	0.27	0.23	0.56	1.01	CTD-2035E11.3	chr5	antisense	--
XLOC_370467	0.05	0.01	0.05	0.03	0.05	0.15	0.0	0.0	0.04	0.0	0.0	0.0	0.02	0.0	0.0	0.0	0.0	0.0	XLOC_370467	chr9	lincRNA	novel
XLOC_069254	0.01	0.07	0.03	0.07	0.07	0.09	0.0	0.04	0.06	0.03	0.03	0.02	0.01	0.0	0.03	0.05	0.03	0.04	XLOC_069254	chr11	intronic	novel
ENSG00000230010.1	0.02	0.04	0.0	0.0	0.0	0.01	0.0	0.01	0.0	0.0	0.0	0.01	0.0	0.0	0.0	0.0	0.0	0.0	RP4-568F9.6	chr20	lincRNA	--
ENSG00000270742.1	0.73	0.45	0.71	0.42	0.45	0.58	0.0	0.0	0.69	0.04	0.05	0.08	0.13	0.0	0.14	0.27	0.19	0.05	RP4-802A10.1	chr1	sense_intronic	--
XLOC_045624	0.01	0.0	0.0	0.0	0.0	0.02	0.05	0.01	0.03	0.01	0.04	0.0	0.0	0.0	0.0	0.0	0.0	0.0	XLOC_045624	chr10	lincRNA	novel
ENSG00000260249.2	0.01	0.05	0.02	0.01	0.03	0.01	0.01	0.0	0.0	0.0	0.0	0.01	0.0	0.0	0.01	0.0	0.01	0.02	RP11-401P9.5	chr16	antisense	--
ENSG00000269604.1	0.1	0.1	0.07	0.03	0.07	0.04	0.04	0.04	0.08	0.02	0.04	0.06	0.01	0.06	0.02	0.04	0.05	0.04	AC005523.2	chr19	antisense	--
XLOC_267178	0.07	0.16	0.11	0.15	0.13	0.16	0.02	0.14	0.04	0.17	0.12	0.07	0.05	0.05	0.12	0.15	0.08	0.05	XLOC_267178	chr4	intronic	novel
XLOC_292448	0.03	0.12	0.05	0.05	0.0	0.11	0.1	0.07	0.05	0.0	0.02	0.05	0.07	0.02	0.08	0.07	0.07	0.02	XLOC_292448	chr5	antisense	novel
ENSG00000250159.6	0.41	0.66	0.5	0.58	0.71	0.55	0.15	0.27	0.38	0.09	0.29	0.23	0.2	0.43	0.19	0.22	0.29	0.44	RP11-381K20.2	chr5	antisense	--
XLOC_218331	0.02	0.22	0.17	0.07	0.08	0.11	0.04	0.03	0.03	0.07	0.13	0.12	0.04	0.01	0.05	0.01	0.06	0.11	XLOC_218331	chr20	intronic	novel
ENSG00000149656.8	0.08	0.04	0.03	0.04	0.0	0.03	0.01	0.0	0.01	0.0	0.01	0.0	0.06	0.0	0.03	0.0	0.0	0.0	LINC00266-1	chr20	lincRNA	long intergenic non-protein coding RNA 266-1
XLOC_006499	0.01	0.02	0.01	0.01	0.0	0.0	0.24	0.02	0.01	0.05	0.01	0.01	0.02	0.02	0.0	0.0	0.0	0.01	XLOC_006499	chr1	lincRNA	novel
XLOC_129558	0.0	0.0	0.01	0.0	0.0	0.0	0.0	0.02	0.01	0.0	0.0	0.0	0.0	0.0	0.0	0.0	0.0	0.0	XLOC_129558	chr15	lincRNA	novel
XLOC_346621	0.11	0.17	0.07	0.09	0.01	0.05	0.08	0.29	0.16	0.09	0.04	0.16	0.08	0.3	0.18	0.23	0.11	0.16	XLOC_346621	chr7	intronic	novel
XLOC_088484	0.0	0.0	0.02	0.01	0.02	0.02	0.0	0.0	0.0	0.0	0.01	0.0	0.0	0.0	0.02	0.0	0.0	0.0	XLOC_088484	chr12	intronic	novel
ENSG00000228403.1	1.93	2.32	3.32	3.07	2.87	4.08	1.26	1.02	0.6	0.14	1.02	0.37	0.46	0.59	2.9	1.48	1.3	0.79	RP11-563N6.6	chr10	sense_intronic	--
ENSG00000244300.2	0.06	0.01	0.05	0.06	0.04	0.03	0.05	0.07	0.1	0.06	0.07	0.08	0.05	0.16	0.08	0.13	0.1	0.06	GATA2-AS1	chr3	antisense	GATA2 antisense RNA 1
ENSG00000224885.1	0.45	0.33	0.85	0.57	0.24	0.87	0.15	0.23	0.08	0.19	0.3	0.31	0.14	0.16	0.12	0.0	0.06	0.24	TSSC1-IT1	chr2	sense_intronic	TSSC1 intronic transcript 1
ENSG00000256339.1	0.0	0.0	0.0	0.16	0.0	0.0	0.06	0.0	0.0	0.0	0.0	0.0	0.0	0.0	0.0	0.0	0.0	0.0	RP11-233G1.4	chr12	antisense	--
ENSG00000267546.2	0.18	0.08	0.1	0.12	0.2	0.28	0.05	0.02	0.16	0.08	0.05	0.25	0.2	0.13	0.13	0.07	0.16	0.12	RP11-666A8.8	chr17	antisense	--
XLOC_120813	0.17	0.24	0.1	0.04	0.05	0.23	0.0	0.1	0.02	0.0	0.05	0.04	0.02	0.0	0.0	0.02	0.14	0.14	XLOC_120813	chr15	lincRNA	novel
XLOC_097892	0.0	0.0	0.0	0.0	0.0	0.0	0.0	0.0	0.0	0.0	0.01	0.1	0.0	0.0	0.0	0.0	0.0	0.0	XLOC_097892	chr13	lincRNA	novel
ENSG00000229556.2	0.0	0.03	0.02	0.02	0.02	0.01	0.01	0.0	0.04	0.05	0.04	0.01	0.03	0.03	0.02	0.02	0.01	0.01	RP11-363G2.4	chr13	lincRNA	--
XLOC_179590	0.0	0.01	0.0	0.0	0.02	0.0	0.0	0.0	0.0	0.0	0.0	0.0	0.0	0.0	0.0	0.0	0.0	0.0	XLOC_179590	chr19	lincRNA	novel
ENSG00000269151.1	0.0	0.14	0.0	0.0	0.0	0.0	0.0	0.0	0.0	0.0	0.0	0.0	0.0	0.0	0.0	0.0	0.0	0.0	AC007193.8	chr19	antisense	--
ENSG00000218672.1	0.0	0.0	0.0	0.0	0.0	0.0	0.01	0.0	0.0	0.0	0.0	0.0	0.0	0.0	0.0	0.0	0.0	0.0	AC008060.7	chr7	lincRNA	--
XLOC_320644	0.0	0.0	0.0	0.0	0.0	0.0	0.0	0.0	0.0	0.0	0.01	0.0	0.0	0.0	0.0	0.0	0.0	0.0	XLOC_320644	chr6	antisense	novel
ENSG00000225733.5	11.44	12.56	12.37	12.44	12.4	10.78	5.61	11.86	11.74	8.61	9.65	9.58	11.64	12.77	11.49	9.9	14.05	11.72	FGD5-AS1	chr3	antisense	FGD5 antisense RNA 1
ENSG00000281491.1	0.09	0.0	0.1	0.05	0.11	0.05	0.4	0.22	0.12	0.5	0.0	0.11	0.53	0.25	0.0	0.23	0.12	0.35	DNAJB5-AS1	chr9	lincRNA	DNAJB5 antisense RNA 1 (head to head)
XLOC_358784	0.08	0.07	0.05	0.1	0.06	0.24	0.23	0.02	0.01	0.02	0.27	0.0	0.03	0.0	0.02	0.01	0.0	0.0	XLOC_358784	chr8	lincRNA	novel
XLOC_128982	0.0	0.0	0.0	0.01	0.0	0.0	0.01	0.0	0.0	0.0	0.0	0.0	0.0	0.0	0.0	0.0	0.0	0.0	XLOC_128982	chr15	lincRNA	novel
XLOC_085076	0.01	0.04	0.03	0.01	0.0	0.01	0.0	0.01	0.01	0.01	0.03	0.01	0.0	0.0	0.0	0.0	0.0	0.01	XLOC_085076	chr12	intronic	novel
XLOC_393497	0.01	0.0	0.02	0.0	0.0	0.0	0.03	0.0	0.0	0.0	0.0	0.01	0.01	0.0	0.0	0.0	0.0	0.0	XLOC_393497	chrX	lincRNA	novel
ENSG00000272619.1	0.0	0.0	0.0	0.0	0.06	0.0	0.0	0.0	0.0	0.0	0.0	0.0	0.0	0.0	0.0	0.0	0.07	0.0	RP11-563K23.1	chr7	lincRNA	--
XLOC_373665	0.18	0.33	0.24	0.28	0.34	0.26	0.1	0.17	0.33	0.26	0.22	0.22	0.13	0.16	0.07	0.11	0.32	0.27	XLOC_373665	chr9	intronic	novel
XLOC_292215	0.02	0.0	0.01	0.01	0.14	0.05	0.01	0.01	0.03	0.01	0.01	0.02	0.0	0.06	0.02	0.0	0.01	0.01	XLOC_292215	chr5	lincRNA	novel
ENSG00000269936.3	0.1	0.0	0.0	0.01	0.0	0.0	0.0	0.0	0.0	0.0	0.0	0.0	0.0	0.0	0.0	0.0	0.0	0.0	RP11-394O4.5	chr5	lincRNA	--
ENSG00000274937.1	0.05	0.0	0.0	0.0	0.0	0.0	0.0	0.0	0.0	0.0	0.0	0.0	0.0	0.0	0.0	0.0	0.0	0.0	CTD-2311M21.4	chr15	lincRNA	--
ENSG00000256248.1	0.0	0.0	0.1	0.1	0.11	0.1	0.0	0.0	0.0	0.0	0.0	0.0	0.0	0.12	0.0	0.0	0.0	0.0	RP11-123O10.4	chr12	lincRNA	--
ENSG00000234678.1	0.0	0.0	0.0	0.0	0.0	0.0	0.0	0.0	0.0	0.02	0.0	0.0	0.0	0.0	0.0	0.0	0.0	0.0	RP11-465N4.4	chr1	antisense	--
ENSG00000263271.1	0.0	0.0	0.0	0.0	0.05	0.05	0.0	0.0	0.0	0.0	0.0	0.0	0.0	0.0	0.0	0.0	0.0	0.0	RP11-1055B8.8	chr17	antisense	--
XLOC_390679	0.04	0.01	0.06	0.04	0.03	0.07	0.04	0.03	0.04	0.0	0.02	0.03	0.01	0.04	0.04	0.0	0.01	0.01	XLOC_390679	chrX	lincRNA	novel
XLOC_340400	0.06	0.02	0.01	0.0	0.01	0.03	0.04	0.0	0.01	0.03	0.01	0.01	0.0	0.01	0.0	0.0	0.0	0.0	XLOC_340400	chr7	intronic	novel
ENSG00000257985.1	0.0	0.0	0.0	0.0	0.0	0.0	0.01	0.0	0.0	0.0	0.0	0.0	0.0	0.0	0.0	0.0	0.0	0.0	RP1-228P16.4	chr12	antisense	--
XLOC_106387	0.01	0.0	0.02	0.0	0.0	0.01	0.01	0.0	0.0	0.0	0.0	0.0	0.0	0.0	0.0	0.0	0.0	0.0	XLOC_106387	chr13	intronic	novel
XLOC_342828	0.0	0.0	0.0	0.0	0.0	0.0	0.0	0.0	0.0	0.0	0.0	0.0	0.0	0.01	0.0	0.0	0.0	0.01	XLOC_342828	chr7	lincRNA	novel
ENSG00000257475.2	1.8	1.28	1.28	1.46	0.67	1.24	0.44	1.14	1.49	1.68	0.68	1.82	1.08	1.85	1.28	1.39	1.61	0.97	RP11-983P16.2	chr12	sense_intronic	--
XLOC_220306	0.16	0.14	0.02	0.1	0.03	0.18	0.02	0.01	0.03	0.0	0.02	0.02	0.02	0.0	0.02	0.03	0.0	0.01	XLOC_220306	chr20	lincRNA	novel
ENSG00000206417.8	0.09	0.06	0.13	0.15	0.15	0.06	0.13	0.09	0.28	0.17	0.06	0.17	0.12	0.24	0.04	0.17	0.38	0.15	H1FX-AS1	chr3	antisense	H1FX antisense RNA 1
XLOC_204080	0.0	0.0	0.0	0.02	0.0	0.01	0.0	0.0	0.0	0.0	0.0	0.0	0.0	0.0	0.04	0.01	0.0	0.0	XLOC_204080	chr2	intronic	novel
XLOC_132938	0.0	0.0	0.0	0.0	0.0	0.0	0.0	0.0	0.0	0.01	0.0	0.0	0.0	0.0	0.0	0.0	0.0	0.0	XLOC_132938	chr15	intronic	novel
XLOC_355848	0.49	0.48	0.33	0.38	0.36	0.32	0.27	0.66	0.4	0.27	0.36	0.35	0.24	0.3	0.33	0.27	0.23	0.25	XLOC_355848	chr8	intronic	novel
XLOC_038281	0.0	0.0	0.0	0.0	0.0	0.0	0.01	0.0	0.0	0.0	0.0	0.0	0.0	0.0	0.0	0.0	0.0	0.0	XLOC_038281	chr1	intronic	novel
ENSG00000237343.1	0.15	0.08	0.0	0.12	0.2	0.19	0.0	0.0	0.06	0.06	0.14	0.25	0.0	0.0	0.07	0.0	0.07	0.0	RP11-763B22.4	chr1	lincRNA	--
ENSG00000253445.1	0.0	0.0	0.0	0.0	0.0	0.0	0.04	0.0	0.0	0.0	0.0	0.0	0.0	0.0	0.0	0.0	0.0	0.0	CTB-79E8.2	chr5	antisense	--
XLOC_085493	0.1	0.19	0.14	0.08	0.09	0.04	0.21	0.21	0.17	0.38	0.34	0.34	0.19	0.1	0.14	0.2	0.39	0.22	XLOC_085493	chr12	intronic	novel
ENSG00000242553.1	0.18	0.0	0.14	0.11	0.16	0.3	0.12	0.05	0.0	0.0	0.04	0.23	0.0	0.04	0.04	0.0	0.04	0.04	AP001432.14	chr21	lincRNA	--
ENSG00000259367.1	0.0	0.0	0.0	0.03	0.0	0.0	0.0	0.0	0.0	0.03	0.03	0.0	0.0	0.0	0.06	0.03	0.0	0.0	RP11-815J21.4	chr15	antisense	--
XLOC_287958	0.1	0.13	0.05	0.1	0.05	0.06	0.04	0.06	0.05	0.01	0.04	0.01	0.03	0.02	0.05	0.02	0.03	0.01	XLOC_287958	chr5	lincRNA	novel
XLOC_389929	0.06	0.07	0.07	0.03	0.03	0.05	0.06	0.03	0.01	0.02	0.13	0.02	0.04	0.02	0.0	0.0	0.04	0.05	XLOC_389929	chrX	lincRNA	novel
XLOC_127146	0.02	0.05	0.02	0.03	0.03	0.03	0.0	0.01	0.0	0.0	0.0	0.0	0.01	0.02	0.0	0.0	0.0	0.03	XLOC_127146	chr15	lincRNA	novel
XLOC_015121	0.01	0.0	0.0	0.01	0.0	0.03	0.13	0.06	0.05	0.05	0.1	0.02	0.08	0.05	0.04	0.0	0.01	0.04	XLOC_015121	chr1	lincRNA	novel
XLOC_304104	0.0	0.0	0.0	0.0	0.0	0.0	0.0	0.0	0.01	0.0	0.0	0.0	0.0	0.0	0.0	0.0	0.0	0.0	XLOC_304104	chr5	intronic	novel
XLOC_071471	0.0	0.01	0.01	0.0	0.01	0.0	0.03	0.0	0.01	0.01	0.04	0.0	0.02	0.0	0.0	0.0	0.01	0.01	XLOC_071471	chr11	antisense	novel
XLOC_220346	0.2	0.09	0.03	0.06	0.0	0.11	0.02	0.02	0.01	0.02	0.0	0.02	0.01	0.0	0.02	0.01	0.0	0.06	XLOC_220346	chr20	lincRNA	novel
XLOC_356413	0.3	0.26	0.38	0.36	0.25	0.32	0.2	0.15	0.29	0.01	0.1	0.1	0.06	0.2	0.33	0.17	0.08	0.07	XLOC_356413	chr8	lincRNA	novel
XLOC_303083	1.12	0.71	0.72	0.87	1.24	1.06	0.11	0.26	0.53	0.31	0.22	0.41	0.52	0.75	0.25	0.29	0.32	0.48	XLOC_303083	chr5	intronic	novel
XLOC_204888	0.0	0.0	0.0	0.0	0.0	0.0	0.02	0.0	0.0	0.0	0.0	0.0	0.0	0.0	0.0	0.0	0.0	0.0	XLOC_204888	chr2	lincRNA	novel
ENSG00000235304.1	0.08	0.04	0.15	0.03	0.23	0.09	0.0	0.05	0.07	0.04	0.02	0.0	0.18	0.09	0.01	0.06	0.0	0.02	LINC01281	chrX	lincRNA	long intergenic non-protein coding RNA 1281
ENSG00000230735.1	4.51	3.5	1.95	1.34	1.4	2.37	0.69	2.81	3.52	1.03	1.71	1.51	1.76	1.16	1.22	1.51	0.91	1.39	RP11-413E1.4	chr1	sense_intronic	--
ENSG00000254985.1	2.35	1.77	1.21	1.1	1.42	1.45	0.87	1.58	1.85	0.9	0.95	1.41	1.06	1.59	1.36	1.77	1.53	2.26	RSF1-IT2	chr11	sense_intronic	RSF1 intronic transcript 2
XLOC_106663	0.01	0.0	0.0	0.02	0.02	0.03	0.0	0.0	0.0	0.0	0.0	0.0	0.0	0.01	0.01	0.03	0.02	0.0	XLOC_106663	chr13	intronic	novel
XLOC_037490	0.0	0.01	0.0	0.0	0.0	0.0	0.0	0.0	0.0	0.01	0.0	0.0	0.0	0.01	0.0	0.01	0.01	0.0	XLOC_037490	chr1	intronic	novel
ENSG00000173727.11	0.14	0.16	0.07	0.09	0.16	0.05	7.07	0.43	0.15	1.7	3.31	1.12	0.34	0.17	0.13	0.29	0.4	1.19	CMB9-22P13.1	chr11	lincRNA	--
ENSG00000260971.3	0.0	0.0	0.0	0.0	0.0	0.0	0.0	0.0	0.0	0.0	0.0	0.0	0.0	0.0	0.0	0.0	0.0	0.03	RP11-504A18.1	chr1	lincRNA	--
XLOC_349233	0.0	0.0	0.0	0.0	0.0	0.0	0.03	0.0	0.0	0.0	0.0	0.0	0.0	0.0	0.0	0.0	0.0	0.01	XLOC_349233	chr7	lincRNA	novel
XLOC_137148	0.37	0.32	0.43	0.48	0.26	0.54	0.18	0.21	0.33	0.21	0.17	0.23	0.09	0.22	0.17	0.17	0.27	0.12	XLOC_137148	chr16	intronic	novel
XLOC_079348	0.02	0.12	0.05	0.04	0.02	0.0	0.0	0.07	0.08	0.09	0.04	0.16	0.05	0.0	0.05	0.03	0.04	0.04	XLOC_079348	chr12	lincRNA	novel
ENSG00000255299.5	0.38	0.31	0.24	0.33	0.5	0.37	0.1	0.17	0.15	0.02	0.03	0.1	0.1	0.14	0.15	0.05	0.05	0.08	RP11-655C2.3	chr11	lincRNA	--
XLOC_170013	0.0	0.0	0.0	0.0	0.0	0.0	0.0	0.0	0.0	0.01	0.05	0.01	0.0	0.0	0.0	0.0	0.0	0.01	XLOC_170013	chr18	lincRNA	novel
ENSG00000266256.1	0.01	0.01	0.0	0.0	0.0	0.0	0.0	0.0	0.01	0.01	0.0	0.0	0.0	0.0	0.0	0.0	0.0	0.0	LINC00683	chr18	lincRNA	long intergenic non-protein coding RNA 683
XLOC_102519	0.0	0.0	0.01	0.0	0.0	0.01	0.0	0.0	0.0	0.0	0.0	0.0	0.0	0.0	0.0	0.0	0.0	0.0	XLOC_102519	chr13	lincRNA	novel
ENSG00000268945.1	0.0	0.04	0.0	0.0	0.0	0.03	0.03	0.04	0.03	0.0	0.0	0.0	0.0	0.07	0.0	0.0	0.0	0.0	CTD-2192J16.26	chr19	lincRNA	--
XLOC_093501	0.0	0.01	0.0	0.0	0.0	0.0	0.0	0.0	0.0	0.0	0.0	0.0	0.0	0.0	0.0	0.0	0.0	0.0	XLOC_093501	chr12	lincRNA	novel
ENSG00000249478.1	0.04	0.0	0.0	0.0	0.01	0.0	0.0	0.0	0.0	0.0	0.01	0.0	0.0	0.0	0.01	0.0	0.0	0.0	CTB-49A3.5	chr5	antisense	--
ENSG00000261093.1	0.02	0.03	0.03	0.08	0.03	0.06	0.01	0.0	0.26	0.07	0.01	0.02	0.01	0.05	0.0	0.03	0.02	0.0	CTD-3126B10.1	chr16	antisense	--
ENSG00000177406.4	0.92	0.96	1.45	1.02	1.15	0.92	0.4	1.02	0.71	0.53	0.61	0.6	0.58	0.63	0.86	0.88	1.2	0.82	RP11-218M22.1	chr12	antisense	--
XLOC_049252	0.12	0.07	0.09	0.11	0.1	0.17	0.01	0.01	0.01	0.0	0.0	0.01	0.02	0.01	0.02	0.02	0.0	0.02	XLOC_049252	chr10	lincRNA	novel
XLOC_128132	0.0	0.01	0.0	0.0	0.0	0.0	0.01	0.0	0.0	0.0	0.0	0.0	0.0	0.0	0.01	0.02	0.0	0.0	XLOC_128132	chr15	intronic	novel
XLOC_029500	0.0	0.01	0.0	0.01	0.02	0.0	0.02	0.0	0.0	0.0	0.0	0.0	0.0	0.0	0.01	0.0	0.0	0.0	XLOC_029500	chr1	intronic	novel
ENSG00000234129.7	0.1	0.05	0.05	0.05	0.05	0.12	0.06	0.02	0.02	0.02	0.03	0.03	0.01	0.01	0.05	0.04	0.01	0.03	RP11-120D5.1	chrX	lincRNA	--
ENSG00000254153.1	0.04	0.0	0.0	0.0	0.0	0.0	0.0	0.0	0.04	0.15	0.0	0.0	0.0	0.0	0.0	0.0	0.04	0.0	CTA-398F10.2	chr8	lincRNA	--
ENSG00000279080.1	0.01	0.01	0.02	0.02	0.01	0.02	0.03	0.04	0.02	0.04	0.03	0.03	0.02	0.02	0.03	0.02	0.01	0.02	CTA-228A9.4	chr22	antisense	--
XLOC_161803	0.0	0.0	0.0	0.0	0.0	0.0	0.0	0.0	0.0	0.0	0.02	0.0	0.0	0.0	0.0	0.0	0.0	0.0	XLOC_161803	chr17	lincRNA	novel
ENSG00000255970.1	0.02	0.0	0.01	0.0	0.03	0.01	0.0	0.0	0.01	0.03	0.01	0.01	0.0	0.0	0.01	0.0	0.0	0.0	RP11-43N5.1	chr12	lincRNA	--
XLOC_221325	0.0	0.0	0.0	0.0	0.0	0.0	0.13	0.0	0.0	0.0	0.0	0.0	0.0	0.0	0.0	0.0	0.0	0.0	XLOC_221325	chr20	lincRNA	novel
XLOC_090523	0.04	0.03	0.01	0.03	0.01	0.01	0.02	0.01	0.01	0.01	0.0	0.03	0.01	0.02	0.0	0.0	0.01	0.0	XLOC_090523	chr12	intronic	novel
ENSG00000257906.1	0.0	0.0	0.0	0.0	0.0	0.0	0.0	0.0	0.0	0.0	0.0	0.0	0.04	0.0	0.0	0.0	0.0	0.0	RP1-90J4.1	chr12	lincRNA	--
ENSG00000258337.1	2.05	2.03	2.47	1.98	1.89	2.46	1.35	2.37	2.09	2.51	1.56	2.18	1.52	2.2	2.64	3.63	1.21	1.58	RP11-115H15.2	chr12	sense_intronic	--
ENSG00000238078.1	0.05	0.16	0.08	0.02	0.07	0.12	0.0	0.0	0.02	0.0	0.02	0.0	0.0	0.0	0.07	0.02	0.05	0.0	LINC01352	chr1	lincRNA	long intergenic non-protein coding RNA 1352
XLOC_159988	0.0	0.01	0.0	0.0	0.0	0.0	0.0	0.0	0.03	0.0	0.0	0.0	0.0	0.0	0.0	0.0	0.0	0.0	XLOC_159988	chr17	lincRNA	novel
ENSG00000253649.2	0.04	0.0	0.0	0.0	0.0	0.05	0.0	0.0	0.03	0.03	0.06	0.04	0.0	0.0	0.0	0.0	0.0	0.02	PRSS51	chr8	antisense	protease, serine, 51
ENSG00000243629.1	0.02	0.07	0.1	0.11	0.16	0.07	0.05	0.04	0.06	0.0	0.0	0.02	0.02	0.08	0.01	0.0	0.08	0.01	LINC00880	chr3	lincRNA	long intergenic non-protein coding RNA 880
XLOC_185693	0.11	0.1	0.13	0.14	0.14	0.13	0.12	0.08	0.16	0.03	0.07	0.08	0.04	0.06	0.07	0.06	0.1	0.07	XLOC_185693	chr2	lincRNA	novel
XLOC_106827	0.0	0.0	0.0	0.0	0.0	0.0	0.0	0.0	0.01	0.0	0.0	0.0	0.0	0.0	0.0	0.0	0.0	0.0	XLOC_106827	chr13	lincRNA	novel
XLOC_079486	0.0	0.0	0.01	0.02	0.0	0.0	0.11	0.0	0.0	0.0	0.0	0.0	0.0	0.0	0.0	0.0	0.0	0.0	XLOC_079486	chr12	lincRNA	novel
XLOC_012392	0.98	0.93	0.65	0.66	0.36	0.55	0.96	1.05	0.94	0.86	0.74	1.06	0.68	0.76	0.57	0.82	0.56	0.78	XLOC_012392	chr1	intronic	novel
XLOC_146327	0.0	0.0	0.0	0.0	0.0	0.0	0.01	0.0	0.0	0.0	0.0	0.0	0.0	0.0	0.0	0.0	0.0	0.0	XLOC_146327	chr16	intronic	novel
XLOC_127142	0.0	0.0	0.0	0.01	0.0	0.0	0.0	0.0	0.0	0.0	0.0	0.0	0.0	0.0	0.0	0.0	0.0	0.0	XLOC_127142	chr15	lincRNA	novel
XLOC_393110	0.0	0.0	0.0	0.0	0.0	0.0	0.02	0.04	0.0	0.0	0.0	0.0	0.01	0.01	0.01	0.0	0.0	0.0	XLOC_393110	chrX	lincRNA	novel
ENSG00000262429.1	0.1	0.06	0.16	0.16	0.31	0.21	0.05	0.06	0.15	0.12	0.14	0.34	0.13	0.0	0.05	0.13	0.0	0.09	RP5-1050D4.3	chr17	antisense	--
XLOC_267436	0.02	0.01	0.08	0.01	0.0	0.01	0.1	0.0	0.0	0.01	0.06	0.04	0.11	0.02	0.01	0.06	0.0	0.0	XLOC_267436	chr4	intronic	novel
ENSG00000280634.1	0.03	0.03	0.0	0.0	0.0	0.01	0.0	0.01	0.0	0.0	0.0	0.0	0.0	0.01	0.01	0.01	0.01	0.0	THRIL	chr12	antisense	TNF and HNRNPL related immunoregulatory long non-coding RNA
ENSG00000245105.2	9.23	12.0	5.5	4.21	7.19	8.35	6.82	6.94	6.48	4.43	3.17	4.52	3.06	2.83	2.98	2.67	1.84	2.93	A2M-AS1	chr12	antisense	A2M antisense RNA 1 (head to head)
XLOC_357780	0.11	0.04	0.07	0.2	0.05	0.05	0.04	0.01	0.01	0.0	0.05	0.03	0.02	0.1	0.05	0.0	0.02	0.06	XLOC_357780	chr8	intronic	novel
ENSG00000236703.1	0.0	0.0	0.0	0.0	0.0	0.0	0.0	0.0	0.0	0.0	0.0	0.0	0.05	0.0	0.0	0.14	0.0	0.0	MYB-AS1	chr6	antisense	MYB antisense RNA 1
ENSG00000260804.3	2.15	1.44	1.77	2.32	2.67	2.26	0.95	1.57	0.98	0.34	0.92	0.68	0.82	0.76	0.9	0.6	0.76	0.74	PKI55	chr2	lincRNA	--
ENSG00000230515.1	0.0	0.0	0.0	0.04	0.0	0.08	0.05	0.0	0.0	0.0	0.0	0.0	0.09	0.0	0.0	0.05	0.0	0.0	AC092580.3	chr2	lincRNA	--
XLOC_310547	0.0	0.01	0.0	0.01	0.01	0.0	0.15	0.0	0.01	1.27	0.74	0.13	0.18	0.13	0.04	0.15	0.07	0.68	XLOC_310547	chr6	lincRNA	novel
ENSG00000269635.1	0.0	0.0	0.0	0.0	0.0	0.0	0.15	0.0	0.0	0.0	0.0	0.0	0.0	0.0	0.0	0.0	0.0	0.0	AC004257.1	chr19	lincRNA	--
ENSG00000273129.1	0.64	1.47	0.43	0.66	0.13	0.14	0.1	3.41	0.2	0.26	0.08	0.29	0.53	0.39	0.44	0.57	1.18	0.45	PACERR	chr1	lincRNA	PTGS2 antisense NFKB1 complex-mediated expression regulator RNA
XLOC_359815	0.01	0.0	0.0	0.0	0.0	0.0	0.0	0.0	0.0	0.0	0.0	0.0	0.0	0.0	0.0	0.0	0.0	0.0	XLOC_359815	chr8	lincRNA	novel
XLOC_088140	0.11	0.06	0.02	0.07	0.01	0.11	0.01	0.06	0.04	0.01	0.02	0.1	0.07	0.02	0.01	0.0	0.04	0.03	XLOC_088140	chr12	intronic	novel
XLOC_277039	0.01	0.0	0.0	0.0	0.0	0.0	0.0	0.0	0.0	0.0	0.0	0.0	0.0	0.0	0.0	0.0	0.0	0.0	XLOC_277039	chr4	lincRNA	novel
XLOC_046145	0.03	0.01	0.04	0.01	0.02	0.04	0.24	0.05	0.0	0.02	0.04	0.07	0.01	0.01	0.03	0.01	0.02	0.02	XLOC_046145	chr10	intronic	novel
XLOC_212266	0.0	0.0	0.0	0.01	0.0	0.0	0.01	0.0	0.01	0.0	0.0	0.0	0.0	0.0	0.0	0.0	0.0	0.0	XLOC_212266	chr2	lincRNA	novel
ENSG00000233539.5	0.0	0.0	0.01	0.0	0.0	0.0	0.0	0.0	0.0	0.0	0.0	0.0	0.0	0.0	0.0	0.0	0.0	0.0	AC011294.3	chr7	lincRNA	--
ENSG00000255062.1	0.18	0.0	0.25	0.04	0.21	0.12	0.0	0.11	0.32	0.0	0.17	0.08	0.0	0.09	0.21	0.08	0.04	0.0	RP11-712L6.5	chr11	antisense	--
XLOC_287228	0.0	0.0	0.0	0.0	0.0	0.01	0.4	0.0	0.0	0.0	0.0	0.0	0.0	0.0	0.0	0.0	0.0	0.0	XLOC_287228	chr5	lincRNA	novel
XLOC_035494	0.19	0.13	0.03	0.05	0.14	0.09	0.07	0.07	0.03	0.07	0.11	0.11	0.04	0.09	0.06	0.12	0.02	0.09	XLOC_035494	chr1	intronic	novel
ENSG00000229957.1	0.01	0.0	0.0	0.0	0.0	0.0	0.0	0.0	0.0	0.0	0.0	0.0	0.0	0.0	0.0	0.0	0.0	0.0	RP5-998H6.2	chr20	lincRNA	--
XLOC_288821	0.0	0.0	0.01	0.01	0.0	0.01	0.09	0.01	0.0	0.0	0.01	0.0	0.0	0.0	0.0	0.0	0.0	0.0	XLOC_288821	chr5	lincRNA	novel
XLOC_278409	0.0	0.0	0.0	0.02	0.0	0.0	0.0	0.0	0.0	0.0	0.0	0.0	0.0	0.0	0.0	0.0	0.0	0.0	XLOC_278409	chr4	intronic	novel
XLOC_275127	0.0	0.0	0.0	0.03	0.0	0.0	0.0	0.0	0.03	0.0	0.0	0.0	0.0	0.0	0.0	0.0	0.0	0.0	XLOC_275127	chr4	lincRNA	novel
XLOC_193696	0.0	0.0	0.0	0.0	0.0	0.01	0.08	0.0	0.0	0.0	0.01	0.0	0.0	0.0	0.0	0.0	0.0	0.0	XLOC_193696	chr2	lincRNA	novel
XLOC_279901	0.0	0.02	0.0	0.02	0.0	0.0	0.01	0.0	0.0	0.0	0.0	0.0	0.01	0.0	0.0	0.0	0.0	0.0	XLOC_279901	chr4	lincRNA	novel
XLOC_037486	0.03	0.0	0.06	0.0	0.01	0.01	0.0	0.02	0.01	0.03	0.02	0.04	0.0	0.03	0.02	0.02	0.03	0.01	XLOC_037486	chr1	intronic	novel
XLOC_205370	0.11	0.13	0.38	0.29	0.69	0.15	0.44	0.23	0.14	0.12	0.21	0.06	0.34	0.18	0.46	0.56	0.38	0.8	XLOC_205370	chr2	intronic	novel
XLOC_379195	0.0	0.0	0.0	0.0	0.01	0.0	0.0	0.0	0.0	0.0	0.0	0.0	0.0	0.0	0.0	0.0	0.0	0.0	XLOC_379195	chr9	lincRNA	novel
ENSG00000260430.1	0.0	0.0	0.07	0.09	0.08	0.05	0.05	0.1	0.09	0.07	0.05	0.0	0.0	0.05	0.0	0.05	0.03	0.0	RP11-626G11.4	chr16	lincRNA	--
XLOC_099801	0.02	0.0	0.0	0.06	0.0	0.08	0.03	0.01	0.0	0.03	0.06	0.0	0.29	0.0	0.03	0.02	0.01	0.01	XLOC_099801	chr13	lincRNA	novel
ENSG00000249806.1	1.25	0.21	0.4	0.76	1.32	0.65	0.04	0.11	0.04	0.0	0.29	0.12	0.45	0.09	0.21	0.33	0.22	0.21	RP11-223C24.1	chr4	lincRNA	--
XLOC_230200	0.0	0.0	0.0	0.0	0.0	0.02	0.0	0.0	0.0	0.0	0.01	0.0	0.0	0.0	0.0	0.0	0.0	0.0	XLOC_230200	chr21	lincRNA	novel
XLOC_046272	0.02	0.0	0.0	0.0	0.0	0.06	0.01	0.0	0.0	0.0	0.0	0.02	0.0	0.0	0.0	0.0	0.0	0.0	XLOC_046272	chr10	lincRNA	novel
ENSG00000228705.1	0.21	0.24	0.27	0.18	0.67	0.51	0.04	0.05	0.17	0.07	0.28	0.07	0.15	0.0	0.32	0.08	0.0	0.08	LINC00659	chr20	antisense	long intergenic non-protein coding RNA 659
XLOC_373106	0.09	0.01	0.01	0.08	0.01	0.04	0.0	0.0	0.01	0.02	0.0	0.0	0.0	0.0	0.02	0.0	0.01	0.0	XLOC_373106	chr9	lincRNA	novel
XLOC_283545	0.01	0.0	0.01	0.0	0.0	0.02	0.0	0.01	0.0	0.05	0.02	0.0	0.01	0.0	0.0	0.0	0.01	0.0	XLOC_283545	chr4	intronic	novel
XLOC_071605	0.0	0.0	0.0	0.0	0.0	0.0	0.02	0.0	0.0	0.0	0.01	0.0	0.0	0.0	0.0	0.0	0.0	0.0	XLOC_071605	chr11	lincRNA	novel
ENSG00000232581.1	0.0	0.0	0.0	0.0	0.06	0.0	0.0	0.0	0.0	0.0	0.0	0.17	0.0	0.13	0.0	0.0	0.0	0.0	AC079742.4	chr7	antisense	--
ENSG00000265912.1	0.02	0.01	0.0	0.0	0.0	0.02	0.0	0.01	0.01	0.0	0.0	0.0	0.0	0.0	0.0	0.0	0.0	0.0	RP11-583F2.2	chr17	lincRNA	--
XLOC_248339	0.0	0.03	0.05	0.06	0.02	0.03	0.19	0.05	0.03	0.05	0.03	0.06	0.02	0.01	0.01	0.05	0.02	0.0	XLOC_248339	chr3	lincRNA	novel
ENSG00000267659.5	0.0	0.0	0.01	0.0	0.01	0.0	0.01	0.01	0.0	0.0	0.0	0.0	0.01	0.0	0.0	0.0	0.0	0.01	LINC01482	chr17	lincRNA	long intergenic non-protein coding RNA 1482
XLOC_325311	0.0	0.0	0.0	0.0	0.0	0.0	0.0	0.0	0.01	0.0	0.02	0.02	0.0	0.0	0.0	0.0	0.0	0.0	XLOC_325311	chr6	antisense	novel
XLOC_161182	0.0	0.0	0.01	0.0	0.01	0.0	0.0	0.01	0.02	0.0	0.0	0.01	0.0	0.0	0.01	0.01	0.0	0.02	XLOC_161182	chr17	intronic	novel
XLOC_056950	0.0	0.0	0.0	0.01	0.0	0.0	0.0	0.0	0.01	0.0	0.0	0.0	0.0	0.0	0.0	0.0	0.01	0.0	XLOC_056950	chr10	lincRNA	novel
ENSG00000271821.1	0.0	0.0	0.0	0.0	0.0	0.04	0.0	0.0	0.0	0.0	0.0	0.0	0.0	0.0	0.0	0.0	0.0	0.0	XXbac-BPG299F13.14	chr6	lincRNA	--
XLOC_181805	0.0	0.0	0.0	0.0	0.0	0.01	0.01	0.0	0.0	0.0	0.0	0.0	0.04	0.0	0.0	0.0	0.0	0.0	XLOC_181805	chr19	intronic	novel
XLOC_107243	0.13	0.22	0.23	0.2	0.11	0.17	0.19	0.26	0.14	0.24	0.21	0.12	0.3	0.36	0.13	0.14	0.2	0.21	XLOC_107243	chr14	intronic	novel
XLOC_081834	0.0	0.03	0.0	0.0	0.0	0.01	0.01	0.03	0.03	0.12	0.01	0.02	0.03	0.03	0.03	0.02	0.16	0.0	XLOC_081834	chr12	intronic	novel
ENSG00000266283.1	0.0	0.0	0.0	0.0	0.0	0.0	0.0	0.0	0.0	0.0	0.0	0.0	0.0	0.03	0.0	0.0	0.0	0.0	RP11-627G18.1	chr18	antisense	--
ENSG00000267462.1	0.05	0.01	0.0	0.01	0.02	0.02	0.07	0.08	0.02	0.01	0.07	0.0	0.02	0.03	0.02	0.05	0.01	0.04	RP11-866E20.3	chr18	lincRNA	--
XLOC_203877	0.07	0.06	0.03	0.08	0.06	0.04	0.0	0.06	0.08	0.05	0.06	0.02	0.05	0.09	0.01	0.07	0.03	0.1	XLOC_203877	chr2	intronic	novel
XLOC_377896	0.0	0.0	0.01	0.03	0.0	0.0	0.0	0.0	0.01	0.04	0.0	0.03	0.02	0.05	0.0	0.0	0.02	0.03	XLOC_377896	chr9	intronic	novel
ENSG00000271997.1	0.55	0.49	0.45	0.53	0.34	0.54	0.04	0.09	0.08	0.05	0.1	0.13	0.11	0.08	0.14	0.02	0.03	0.0	RP11-97O12.6	chr15	sense_intronic	--
ENSG00000234072.1	1.66	1.23	2.85	2.96	3.0	2.95	5.07	2.77	3.07	2.87	3.38	2.9	2.52	2.76	3.84	2.28	3.62	3.02	AC074117.10	chr2	antisense	--
ENSG00000235453.7	0.74	0.8	0.85	1.12	0.69	0.92	0.31	0.8	0.68	0.65	0.81	0.63	0.76	0.94	0.64	0.56	1.05	0.94	TOPORS-AS1	chr9	antisense	TOPORS antisense RNA 1
ENSG00000262823.1	0.4	0.62	0.54	0.53	0.77	1.24	0.23	0.2	0.11	0.0	0.03	0.12	0.12	0.08	0.15	0.07	0.29	0.1	RP13-580F15.2	chr17	antisense	--
ENSG00000267101.5	0.05	0.0	0.0	0.0	0.0	0.0	0.0	0.0	0.0	0.0	0.0	0.0	0.0	0.0	0.0	0.0	0.0	0.0	RP11-846C15.2	chr18	antisense	--
XLOC_017591	0.01	0.0	0.0	0.0	0.0	0.0	0.07	0.0	0.0	0.01	0.1	0.0	0.04	0.02	0.0	0.0	0.0	0.0	XLOC_017591	chr1	intronic	novel
ENSG00000262003.1	0.0	0.0	0.0	0.0	0.0	0.02	0.03	0.03	0.0	0.0	0.05	0.02	0.0	0.03	0.0	0.05	0.03	0.0	RP11-676J12.7	chr17	antisense	--
ENSG00000249413.2	0.0	0.0	0.02	0.0	0.0	0.0	0.0	0.0	0.0	0.0	0.03	0.03	0.0	0.0	0.03	0.0	0.0	0.0	RP11-25H12.1	chr4	lincRNA	--
ENSG00000229425.1	0.0	0.05	0.02	0.0	0.0	0.0	0.06	0.08	0.0	0.0	0.04	0.0	0.0	0.0	0.0	0.11	0.02	0.07	AJ006998.2	chr21	lincRNA	--
ENSG00000196979.1	0.0	0.0	0.0	0.0	0.01	0.0	0.01	0.0	0.0	0.02	0.0	0.0	0.0	0.0	0.0	0.02	0.0	0.01	RP11-88G17.6	chr9	lincRNA	--
ENSG00000229951.5	0.04	0.01	0.01	0.05	0.01	0.03	0.07	0.04	0.05	0.08	0.07	0.06	0.07	0.02	0.0	0.08	0.02	0.03	FLJ31356	chr2	antisense	--
XLOC_162221	0.01	0.0	0.0	0.0	0.0	0.01	0.0	0.0	0.0	0.0	0.0	0.0	0.0	0.0	0.0	0.0	0.0	0.0	XLOC_162221	chr17	intronic	novel
XLOC_132272	0.0	0.0	0.0	0.0	0.0	0.0	0.02	0.01	0.01	0.0	0.02	0.0	0.0	0.0	0.0	0.0	0.0	0.0	XLOC_132272	chr15	lincRNA	novel
XLOC_141994	0.09	0.1	0.02	0.05	0.02	0.08	0.03	0.06	0.15	0.07	0.09	0.05	0.1	0.1	0.05	0.07	0.09	0.19	XLOC_141994	chr16	intronic	novel
ENSG00000228835.1	0.17	0.16	0.02	0.12	0.22	0.08	0.01	0.02	0.0	0.0	0.01	0.0	0.0	0.0	0.04	0.0	0.01	0.05	AC012123.1	chr18	antisense	--
XLOC_158703	0.02	0.0	0.0	0.0	0.0	0.0	0.0	0.02	0.0	0.0	0.0	0.0	0.0	0.0	0.0	0.0	0.0	0.0	XLOC_158703	chr17	lincRNA	novel
XLOC_121347	0.03	0.12	0.11	0.13	0.0	0.03	0.03	0.94	0.01	0.0	0.0	0.05	0.0	0.05	0.01	0.0	0.0	0.0	XLOC_121347	chr15	intronic	novel
XLOC_070532	0.01	0.04	0.0	0.0	0.01	0.0	0.0	0.07	0.0	0.0	0.0	0.01	0.01	0.01	0.0	0.0	0.0	0.0	XLOC_070532	chr11	lincRNA	novel
XLOC_184448	0.15	0.04	0.05	0.04	0.12	0.13	0.06	0.04	0.05	0.0	0.01	0.03	0.02	0.04	0.02	0.01	0.0	0.0	XLOC_184448	chr2	lincRNA	novel
XLOC_050695	0.0	0.0	0.01	0.0	0.0	0.0	0.0	0.0	0.0	0.0	0.0	0.0	0.0	0.0	0.0	0.0	0.0	0.0	XLOC_050695	chr10	intronic	novel
ENSG00000265743.1	0.0	0.0	0.0	0.0	0.0	0.0	0.05	0.0	0.0	0.0	0.0	0.0	0.0	0.0	0.0	0.0	0.0	0.0	RP11-848P1.3	chr17	lincRNA	--
XLOC_150838	0.08	0.16	0.08	0.15	0.23	0.2	0.09	0.13	0.28	0.03	0.03	0.1	0.17	0.2	0.21	0.19	0.1	0.13	XLOC_150838	chr17	intronic	novel
XLOC_134091	0.08	0.04	0.1	0.03	0.12	0.05	0.0	0.02	0.01	0.02	0.0	0.02	0.04	0.01	0.01	0.08	0.03	0.04	XLOC_134091	chr16	lincRNA	novel
XLOC_296926	0.0	0.01	0.0	0.0	0.01	0.0	0.0	0.0	0.01	0.0	0.0	0.0	0.0	0.0	0.0	0.0	0.0	0.0	XLOC_296926	chr5	lincRNA	novel
ENSG00000260672.1	0.2	0.22	0.19	0.23	0.22	0.22	3.21	0.11	0.13	0.22	0.32	0.25	0.07	0.04	0.24	0.12	0.14	0.2	RP11-1006G14.1	chr15	lincRNA	--
XLOC_077745	0.01	0.03	0.01	0.03	0.03	0.08	0.0	0.0	0.0	0.0	0.0	0.0	0.0	0.0	0.0	0.0	0.0	0.0	XLOC_077745	chr12	lincRNA	novel
XLOC_148073	0.1	0.06	0.06	0.1	0.1	0.07	0.11	0.01	0.06	0.04	0.03	0.04	0.18	0.04	0.01	0.06	0.04	0.05	XLOC_148073	chr17	intronic	novel
XLOC_165581	0.0	0.0	0.0	0.01	0.0	0.0	0.27	0.0	0.0	0.0	0.0	0.0	0.0	0.0	0.0	0.0	0.0	0.0	XLOC_165581	chr18	lincRNA	novel
ENSG00000224675.1	0.0	0.0	0.0	0.0	0.0	0.0	0.0	0.0	0.0	0.0	0.0	0.0	0.0	0.0	0.01	0.0	0.0	0.0	AC009227.2	chr2	antisense	--
XLOC_106854	0.0	0.0	0.0	0.0	0.01	0.0	0.0	0.0	0.0	0.0	0.0	0.0	0.0	0.0	0.0	0.0	0.0	0.0	XLOC_106854	chr13	lincRNA	novel
XLOC_190726	0.11	0.05	0.06	0.11	0.02	0.06	0.01	0.01	0.04	0.0	0.01	0.01	0.04	0.0	0.01	0.0	0.02	0.0	XLOC_190726	chr2	lincRNA	novel
ENSG00000253112.1	0.0	0.0	0.05	0.0	0.0	0.0	0.0	0.0	0.0	0.0	0.0	0.0	0.0	0.0	0.0	0.0	0.0	0.0	CTD-2373N4.5	chr8	antisense	--
ENSG00000258137.5	0.07	0.14	0.14	0.21	0.37	0.15	0.12	0.09	0.12	0.08	0.12	0.13	0.11	0.3	0.12	0.07	0.19	0.09	RP11-753H16.3	chr12	antisense	--
XLOC_296742	0.0	0.01	0.0	0.01	0.0	0.01	0.01	0.0	0.0	0.0	0.0	0.0	0.0	0.0	0.0	0.0	0.0	0.0	XLOC_296742	chr5	intronic	novel
XLOC_229702	0.0	0.0	0.01	0.0	0.0	0.0	0.01	0.0	0.0	0.0	0.0	0.0	0.0	0.0	0.0	0.0	0.0	0.0	XLOC_229702	chr21	lincRNA	novel
ENSG00000228526.3	0.0	0.0	0.0	0.0	0.05	0.05	0.0	0.0	0.0	0.0	0.0	0.0	0.0	0.0	0.0	0.0	0.0	0.0	RP3-510D11.1	chr1	lincRNA	--
XLOC_361865	0.0	0.0	0.0	0.0	0.01	0.01	0.01	0.0	0.0	0.0	0.01	0.0	0.01	0.0	0.0	0.0	0.01	0.0	XLOC_361865	chr8	lincRNA	novel
XLOC_137141	0.1	0.08	0.04	0.03	0.06	0.06	0.25	0.01	0.0	0.0	0.0	0.0	0.0	0.02	0.02	0.0	0.01	0.0	XLOC_137141	chr16	intronic	novel
ENSG00000243810.1	0.0	0.0	0.0	0.0	0.0	0.21	0.0	0.0	0.03	0.03	0.0	0.0	0.0	0.0	0.11	0.0	0.0	0.11	RP5-1096J16.1	chr20	antisense	--
XLOC_211532	0.0	0.0	0.0	0.0	0.01	0.0	0.0	0.0	0.0	0.0	0.0	0.0	0.0	0.0	0.0	0.0	0.0	0.0	XLOC_211532	chr2	lincRNA	novel
ENSG00000255946.1	0.24	0.23	0.13	0.37	0.29	0.23	0.4	0.1	0.28	0.24	0.7	0.17	0.32	0.12	0.07	0.44	0.23	0.15	RP11-173P15.7	chr12	antisense	--
XLOC_147553	0.08	0.1	0.07	0.12	0.08	0.11	0.08	0.01	0.04	0.04	0.18	0.06	0.1	0.03	0.02	0.01	0.03	0.09	XLOC_147553	chr17	intronic	novel
XLOC_026476	0.02	0.02	0.01	0.01	0.02	0.03	0.04	0.02	0.01	0.03	0.02	0.01	0.06	0.0	0.0	0.06	0.03	0.04	XLOC_026476	chr1	antisense	novel
ENSG00000226251.5	0.06	0.0	0.2	0.05	0.0	0.11	0.0	0.15	0.05	0.0	0.0	0.0	0.11	0.06	0.18	0.0	0.06	0.0	RP11-15I11.3	chr1	lincRNA	--
XLOC_075408	0.04	0.0	0.01	0.01	0.02	0.0	0.06	0.02	0.01	0.02	0.08	0.02	0.0	0.01	0.05	0.01	0.03	0.01	XLOC_075408	chr11	intronic	novel
XLOC_340272	0.0	0.01	0.0	0.0	0.01	0.01	0.36	0.0	0.0	0.0	0.0	0.01	0.0	0.01	0.0	0.01	0.0	0.0	XLOC_340272	chr7	lincRNA	novel
XLOC_310573	0.0	0.0	0.0	0.0	0.0	0.0	0.1	0.0	0.0	0.0	0.0	0.0	0.01	0.0	0.0	0.0	0.0	0.0	XLOC_310573	chr6	lincRNA	novel
ENSG00000205790.1	0.01	0.0	0.02	0.0	0.02	0.02	0.01	0.0	0.04	0.03	0.0	0.0	0.0	0.05	0.0	0.01	0.02	0.0	DPP9-AS1	chr19	antisense	DPP9 antisense RNA 1
XLOC_095520	0.0	0.0	0.0	0.0	0.0	0.0	0.01	0.0	0.0	0.0	0.0	0.0	0.0	0.0	0.0	0.0	0.0	0.0	XLOC_095520	chr12	lincRNA	novel
ENSG00000259584.1	0.0	0.0	0.02	0.07	0.07	0.0	0.05	0.0	0.06	0.02	0.05	0.12	0.05	0.05	0.02	0.22	0.03	0.0	RP11-521C20.2	chr15	lincRNA	--
ENSG00000277687.1	3.63	3.35	1.7	1.99	1.87	1.65	1.33	3.61	3.79	2.72	2.46	3.06	2.51	2.73	3.47	3.88	3.04	3.23	RP11-427L15.2	chr10	sense_intronic	--
ENSG00000237613.2	0.0	0.0	0.0	0.0	0.0	0.0	0.0	0.0	0.0	0.02	0.0	0.0	0.0	0.0	0.0	0.0	0.02	0.02	FAM138A	chr1	lincRNA	family with sequence similarity 138, member A
ENSG00000273765.1	0.0	0.12	0.04	0.09	0.23	0.04	0.0	0.06	0.08	0.04	0.0	0.0	0.18	0.1	0.0	0.0	0.0	0.0	RP11-370I10.11	chr12	lincRNA	--
XLOC_314015	0.08	0.07	0.04	0.01	0.03	0.07	0.0	0.06	0.05	0.0	0.0	0.01	0.01	0.01	0.0	0.0	0.01	0.0	XLOC_314015	chr6	lincRNA	novel
XLOC_305287	0.0	0.0	0.0	0.0	0.0	0.0	0.0	0.0	0.0	0.0	0.0	0.0	0.0	0.01	0.0	0.0	0.0	0.0	XLOC_305287	chr5	intronic	novel
ENSG00000258633.1	0.0	0.0	0.0	0.03	0.0	0.0	0.0	0.0	0.03	0.0	0.0	0.0	0.0	0.03	0.0	0.0	0.0	0.0	RP11-857B24.1	chr14	antisense	--
XLOC_337138	0.02	0.0	0.01	0.01	0.04	0.02	0.09	0.0	0.0	0.04	0.07	0.0	0.01	0.0	0.0	0.0	0.0	0.0	XLOC_337138	chr7	intronic	novel
ENSG00000259287.2	1.3	0.89	1.45	1.67	1.17	1.25	0.42	0.69	1.29	0.14	0.46	0.6	0.48	0.58	1.37	0.49	0.55	0.66	RP11-3D4.2	chr15	antisense	--
ENSG00000241577.1	0.04	0.0	0.0	0.0	0.0	0.0	0.0	0.0	0.0	0.0	0.0	0.0	0.0	0.0	0.0	0.0	0.0	0.0	RP11-523O18.7	chr10	sense_overlapping	--
XLOC_314278	0.0	0.01	0.03	0.04	0.1	0.06	0.11	0.04	0.06	0.07	0.14	0.07	0.05	0.01	0.01	0.03	0.01	0.03	XLOC_314278	chr6	intronic	novel
XLOC_135896	0.03	0.04	0.01	0.03	0.02	0.03	0.05	0.01	0.06	0.07	0.03	0.04	0.02	0.0	0.02	0.03	0.02	0.01	XLOC_135896	chr16	intronic	novel
ENSG00000253806.1	0.0	0.0	0.0	0.0	0.0	0.06	0.0	0.0	0.05	0.0	0.0	0.0	0.0	0.0	0.0	0.0	0.0	0.0	CTD-2292P10.2	chr8	antisense	--
ENSG00000267454.5	0.24	0.16	0.22	0.27	0.42	0.34	0.11	0.1	0.12	0.06	0.11	0.06	0.09	0.13	0.01	0.03	0.07	0.16	ZNF582-AS1	chr19	lincRNA	ZNF582 antisense RNA 1 (head to head)
ENSG00000275175.1	0.0	0.0	0.0	0.0	0.0	0.0	0.0	0.0	0.0	0.05	0.0	0.0	0.0	0.0	0.0	0.0	0.0	0.0	CTD-2313J17.7	chr15	lincRNA	--
XLOC_102990	0.01	0.0	0.01	0.0	0.0	0.0	0.0	0.0	0.0	0.01	0.0	0.0	0.0	0.0	0.0	0.0	0.01	0.01	XLOC_102990	chr13	intronic	novel
XLOC_115781	0.0	0.0	0.0	0.0	0.0	0.0	0.39	0.0	0.0	0.03	0.02	0.0	0.0	0.0	0.0	0.0	0.0	0.0	XLOC_115781	chr14	lincRNA	novel
XLOC_006868	0.35	0.24	0.22	0.45	0.34	0.39	0.85	0.59	0.25	0.15	0.24	0.34	0.52	0.33	0.12	0.15	0.16	0.2	XLOC_006868	chr1	lincRNA	novel
ENSG00000254162.1	0.0	0.0	0.0	0.01	0.0	0.0	0.0	0.01	0.01	0.02	0.0	0.0	0.0	0.02	0.02	0.01	0.0	0.02	RP11-48B3.3	chr8	lincRNA	--
ENSG00000228801.5	0.54	0.42	0.46	1.22	0.5	0.83	0.45	0.26	0.94	0.22	0.36	0.26	0.52	0.66	0.47	0.45	0.71	0.35	RP11-110G21.1	chr8	antisense	--
XLOC_038984	0.0	0.0	0.0	0.0	0.0	0.0	0.0	0.0	0.0	0.0	0.0	0.0	0.0	0.0	0.0	0.01	0.0	0.0	XLOC_038984	chr1	lincRNA	novel
XLOC_357849	0.11	0.05	0.07	0.14	0.02	0.09	0.04	0.02	0.03	0.01	0.04	0.03	0.06	0.04	0.04	0.0	0.01	0.02	XLOC_357849	chr8	lincRNA	novel
ENSG00000269446.2	0.0	0.0	0.0	0.0	0.0	0.0	0.02	0.0	0.0	0.0	0.0	0.0	0.0	0.0	0.0	0.0	0.0	0.0	RP4-639J15.3	chr7	lincRNA	--
XLOC_256706	0.0	0.0	0.0	0.01	0.0	0.01	0.09	0.0	0.0	0.0	0.0	0.0	0.01	0.0	0.0	0.01	0.01	0.0	XLOC_256706	chr3	lincRNA	novel
XLOC_206201	0.04	0.04	0.01	0.04	0.02	0.05	0.01	0.01	0.03	0.0	0.0	0.02	0.02	0.01	0.02	0.0	0.0	0.08	XLOC_206201	chr2	intronic	novel
ENSG00000265393.1	0.14	0.86	0.82	0.92	0.88	0.75	0.06	0.25	0.43	0.12	0.0	0.18	0.12	0.41	0.06	0.57	0.26	0.26	CTD-2517M22.17	chr8	antisense	--
ENSG00000256196.1	0.0	0.0	0.0	0.02	0.0	0.02	0.84	0.03	0.0	0.0	0.0	0.0	0.0	0.0	0.02	0.0	0.0	0.0	RP11-881M11.4	chr11	antisense	--
XLOC_170417	0.0	0.01	0.0	0.0	0.01	0.0	0.0	0.0	0.0	0.0	0.0	0.0	0.0	0.0	0.0	0.0	0.0	0.0	XLOC_170417	chr18	lincRNA	novel
XLOC_356072	0.02	0.03	0.03	0.08	0.04	0.05	0.18	0.0	0.01	0.03	0.12	0.02	0.03	0.0	0.01	0.02	0.04	0.04	XLOC_356072	chr8	lincRNA	novel
XLOC_126044	0.03	0.08	0.06	0.0	0.12	0.05	0.0	0.0	0.0	0.0	0.02	0.01	0.0	0.06	0.02	0.0	0.03	0.0	XLOC_126044	chr15	lincRNA	novel
ENSG00000226440.7	0.0	0.0	0.0	0.0	0.0	0.01	0.0	0.0	0.0	0.0	0.0	0.0	0.0	0.0	0.0	0.0	0.0	0.0	RP11-506B6.6	chr6	antisense	--
ENSG00000256973.1	1.58	2.04	0.85	1.14	1.98	1.33	1.16	0.38	0.74	0.19	1.33	0.86	0.59	0.25	1.24	0.49	0.45	0.88	RP11-359J14.2	chr12	lincRNA	--
ENSG00000254911.3	39.47	47.61	36.59	35.0	27.04	26.43	25.63	26.61	27.38	29.29	33.58	31.3	23.98	31.62	22.45	28.34	37.72	42.2	SCARNA9	chr11	antisense	small Cajal body-specific RNA 9
XLOC_300434	0.0	0.01	0.01	0.0	0.0	0.0	0.0	0.0	0.0	0.0	0.01	0.0	0.0	0.0	0.01	0.0	0.0	0.0	XLOC_300434	chr5	lincRNA	novel
XLOC_300277	0.03	0.03	0.01	0.02	0.04	0.04	0.01	0.0	0.01	0.02	0.02	0.02	0.03	0.01	0.03	0.02	0.01	0.03	XLOC_300277	chr5	intronic	novel
XLOC_239422	0.18	0.21	0.23	0.28	0.08	0.1	0.13	0.17	0.07	0.06	0.02	0.18	0.11	0.11	0.01	0.16	0.04	0.16	XLOC_239422	chr3	intronic	novel
ENSG00000249996.1	0.04	0.0	0.0	0.0	0.0	0.0	0.0	0.0	0.0	0.0	0.0	0.0	0.0	0.0	0.04	0.0	0.0	0.0	RP11-359P5.1	chr5	antisense	--
XLOC_229963	0.0	0.02	0.0	0.0	0.01	0.0	0.0	0.01	0.01	0.02	0.01	0.03	0.02	0.01	0.0	0.03	0.04	0.01	XLOC_229963	chr21	intronic	novel
ENSG00000256249.1	0.0	0.0	0.0	0.0	0.01	0.0	0.0	0.0	0.0	0.0	0.0	0.0	0.0	0.0	0.0	0.0	0.0	0.0	RP11-324E6.6	chr12	lincRNA	--
ENSG00000260364.1	0.06	0.07	0.07	0.1	0.08	0.08	0.22	0.04	0.05	0.0	0.14	0.03	0.0	0.09	0.0	0.0	0.06	0.03	RP11-256I9.3	chr16	lincRNA	--
XLOC_266410	0.0	0.0	0.0	0.0	0.0	0.0	0.18	0.0	0.0	0.0	0.0	0.0	0.0	0.0	0.0	0.06	0.0	0.02	XLOC_266410	chr4	lincRNA	novel
ENSG00000233013.8	0.7	1.59	0.14	0.23	0.1	1.19	0.74	0.13	1.67	1.32	0.87	1.5	0.1	0.13	1.97	1.63	0.59	0.05	FAM157B	chr9	lincRNA	family with sequence similarity 157, member B
XLOC_331831	0.04	0.04	0.16	0.04	0.37	0.19	0.24	0.12	0.04	0.06	0.04	0.05	0.06	0.05	0.04	0.0	0.03	0.02	XLOC_331831	chr7	intronic	novel
XLOC_361124	0.0	0.01	0.0	0.01	0.0	0.01	0.0	0.0	0.0	0.0	0.0	0.0	0.0	0.0	0.0	0.0	0.0	0.02	XLOC_361124	chr8	intronic	novel
ENSG00000245146.6	0.45	0.24	0.19	0.32	0.34	0.24	0.17	0.17	0.15	0.16	0.35	0.18	0.35	0.21	0.16	0.18	0.19	0.13	LINC01024	chr5	antisense	long intergenic non-protein coding RNA 1024
XLOC_238062	0.03	0.02	0.0	0.01	0.0	0.01	0.0	0.03	0.0	0.01	0.01	0.01	0.01	0.05	0.01	0.01	0.0	0.0	XLOC_238062	chr22	intronic	novel
ENSG00000269220.1	2.13	2.52	3.28	3.54	2.85	2.21	3.76	5.77	4.62	3.39	1.62	3.0	3.54	3.95	2.34	2.75	4.42	3.86	LINC00528	chr22	lincRNA	long intergenic non-protein coding RNA 528
ENSG00000266803.1	0.07	0.08	0.11	0.08	0.12	0.11	0.0	0.12	0.03	0.03	0.28	0.06	0.06	0.1	0.03	0.0	0.0	0.03	RP1-77H15.1	chr17	sense_intronic	--
ENSG00000273038.2	0.77	0.37	0.68	0.46	0.83	0.32	0.47	0.31	0.52	0.59	0.42	0.24	0.38	0.47	0.16	0.22	0.34	0.19	RP11-479G22.8	chr10	lincRNA	--
ENSG00000277911.1	0.36	0.31	0.51	0.3	0.33	0.0	0.33	0.11	0.78	0.38	0.08	0.86	0.0	0.0	0.0	0.25	0.09	0.08	RP11-333J10.2	chr17	sense_intronic	--
XLOC_325309	0.0	0.0	0.0	0.0	0.0	0.01	0.0	0.0	0.0	0.0	0.0	0.0	0.01	0.0	0.0	0.0	0.0	0.0	XLOC_325309	chr6	antisense	novel
XLOC_244463	0.07	0.07	0.13	0.07	0.1	0.15	0.11	0.07	0.07	0.01	0.03	0.01	0.02	0.02	0.11	0.08	0.06	0.04	XLOC_244463	chr3	intronic	novel
XLOC_288018	0.0	0.0	0.0	0.0	0.0	0.0	0.01	0.01	0.07	0.02	0.05	0.01	0.03	0.02	0.13	0.05	0.03	0.04	XLOC_288018	chr5	lincRNA	novel
ENSG00000267606.1	0.02	0.03	0.04	0.02	0.06	0.02	0.04	0.03	0.0	0.0	0.0	0.0	0.02	0.0	0.04	0.04	0.0	0.0	AC006116.21	chr19	lincRNA	--
XLOC_381858	0.0	0.0	0.0	0.0	0.01	0.0	0.0	0.0	0.0	0.0	0.0	0.0	0.0	0.0	0.0	0.0	0.0	0.0	XLOC_381858	chr9	lincRNA	novel
ENSG00000262099.1	0.0	0.0	0.0	0.0	0.0	0.0	0.0	0.07	0.09	0.0	0.0	0.0	0.0	0.12	0.0	0.0	0.0	0.0	CTC-524C5.5	chr17	lincRNA	--
XLOC_071631	0.0	0.0	0.0	0.0	0.02	0.0	0.0	0.0	0.01	0.01	0.0	0.0	0.0	0.0	0.01	0.0	0.0	0.0	XLOC_071631	chr11	intronic	novel
XLOC_373146	0.04	0.06	0.06	0.1	0.08	0.14	0.0	0.01	0.0	0.0	0.0	0.0	0.0	0.03	0.0	0.01	0.0	0.0	XLOC_373146	chr9	intronic	novel
XLOC_267852	1.74	1.05	1.07	1.43	1.83	1.73	0.54	2.05	1.0	0.37	0.93	0.66	1.27	0.64	0.8	0.31	0.64	0.7	XLOC_267852	chr4	intronic	novel
ENSG00000277959.1	0.28	0.0	0.11	0.12	0.06	0.18	0.19	0.08	0.33	0.0	0.0	0.3	0.25	0.28	0.06	0.0	0.07	0.07	RP11-45A17.2	chr10	antisense	--
XLOC_337835	0.0	0.09	0.14	0.22	0.16	0.08	0.67	0.12	0.42	0.03	0.11	0.1	0.11	0.14	0.2	0.04	0.06	0.07	XLOC_337835	chr7	lincRNA	novel
XLOC_235331	0.02	0.05	0.01	0.13	0.04	0.03	0.42	0.21	0.11	0.02	0.07	0.12	0.14	0.18	0.04	0.06	0.01	0.07	XLOC_235331	chr22	lincRNA	novel
XLOC_187426	0.05	0.04	0.08	0.02	0.03	0.04	0.01	0.01	0.06	0.0	0.02	0.0	0.0	0.01	0.03	0.0	0.0	0.0	XLOC_187426	chr2	lincRNA	novel
XLOC_043746	0.1	0.2	0.26	0.07	0.06	0.07	0.04	0.08	0.03	0.3	0.15	0.21	0.09	0.11	0.11	0.23	0.21	0.07	XLOC_043746	chr10	intronic	novel
XLOC_032699	0.02	0.02	0.02	0.01	0.01	0.03	0.01	0.01	0.0	0.02	0.01	0.01	0.0	0.03	0.0	0.0	0.01	0.02	XLOC_032699	chr1	intronic	novel
XLOC_258892	0.03	0.03	0.04	0.03	0.04	0.06	0.0	0.01	0.0	0.0	0.0	0.01	0.01	0.0	0.01	0.03	0.01	0.0	XLOC_258892	chr3	intronic	novel
XLOC_057503	0.0	0.0	0.0	0.0	0.0	0.01	0.02	0.01	0.0	0.0	0.0	0.0	0.0	0.0	0.0	0.0	0.0	0.0	XLOC_057503	chr10	intronic	novel
XLOC_275997	0.0	0.0	0.01	0.0	0.01	0.02	0.0	0.0	0.01	0.0	0.0	0.0	0.0	0.0	0.0	0.0	0.0	0.0	XLOC_275997	chr4	intronic	novel
XLOC_182462	0.0	0.0	0.01	0.0	0.0	0.0	0.09	0.01	0.0	0.02	0.0	0.01	0.0	0.02	0.01	0.0	0.01	0.02	XLOC_182462	chr19	intronic	novel
XLOC_093518	0.0	0.0	0.0	0.01	0.0	0.01	0.0	0.0	0.0	0.0	0.0	0.0	0.0	0.0	0.0	0.0	0.0	0.0	XLOC_093518	chr12	lincRNA	novel
ENSG00000232774.7	2.45	1.85	1.77	2.05	1.78	1.61	2.22	2.01	1.98	1.84	1.94	2.58	1.9	1.89	2.34	2.66	1.28	1.92	FLJ22447	chr14	lincRNA	--
ENSG00000254842.6	0.16	0.14	0.22	0.25	0.23	0.32	0.13	0.06	0.17	0.1	0.04	0.11	0.08	0.01	0.09	0.01	0.04	0.05	RP11-890B15.2	chr11	lincRNA	--
XLOC_330683	0.09	0.07	0.05	0.03	0.02	0.04	0.49	0.04	0.02	0.01	0.02	0.03	0.07	0.01	0.03	0.0	0.0	0.0	XLOC_330683	chr7	lincRNA	novel
ENSG00000233184.6	1.55	1.27	1.1	1.39	0.9	1.61	0.39	0.56	0.89	0.19	0.57	0.27	0.51	0.62	0.51	0.49	0.5	0.32	RP11-421L21.3	chr1	antisense	--
XLOC_235572	0.02	0.04	0.0	0.03	0.07	0.04	0.0	0.01	0.0	0.03	0.03	0.01	0.04	0.01	0.03	0.03	0.02	0.02	XLOC_235572	chr22	intronic	novel
XLOC_200213	0.08	0.06	0.03	0.02	0.03	0.02	0.02	0.06	0.05	0.09	0.06	0.05	0.05	0.19	0.06	0.14	0.08	0.08	XLOC_200213	chr2	intronic	novel
ENSG00000253687.1	0.09	0.0	0.0	0.03	0.0	0.03	0.0	0.0	0.0	0.0	0.0	0.0	0.0	0.0	0.0	0.0	0.0	0.0	CTC-348L5.1	chr5	antisense	--
ENSG00000225156.2	0.0	0.0	0.0	0.0	0.0	0.0	0.02	0.0	0.0	0.0	0.0	0.0	0.0	0.0	0.0	0.0	0.0	0.0	AC012354.6	chr2	lincRNA	--
XLOC_001400	0.0	0.0	0.0	0.0	0.01	0.0	0.0	0.0	0.0	0.0	0.0	0.0	0.0	0.0	0.0	0.0	0.0	0.0	XLOC_001400	GL000255.2	lincRNA	novel
ENSG00000260880.2	0.0	0.0	0.0	0.0	0.0	0.0	0.0	0.0	0.0	0.0	0.0	0.0	0.0	0.0	0.0	0.0	0.0	0.02	HCCAT5	chr16	lincRNA	hepatocellular carcinoma associated transcript 5 (non-protein coding)
ENSG00000249094.2	0.0	0.0	0.0	0.05	0.0	0.03	0.03	0.0	0.0	0.0	0.03	0.03	0.09	0.0	0.0	0.0	0.06	0.06	RP1-7G5.6	chr12	lincRNA	--
XLOC_312743	0.11	0.13	0.07	0.05	0.06	0.18	0.01	0.06	0.13	0.01	0.03	0.05	0.05	0.05	0.09	0.04	0.04	0.02	XLOC_312743	chr6	intronic	novel
XLOC_313419	0.01	0.01	0.0	0.04	0.0	0.01	0.0	0.92	0.0	0.06	0.01	0.01	0.01	0.05	0.0	0.0	0.06	0.01	XLOC_313419	chr6	intronic	novel
XLOC_191723	0.03	0.04	0.02	0.0	0.04	0.1	0.0	0.0	0.0	0.0	0.05	0.0	0.05	0.0	0.0	0.0	0.0	0.01	XLOC_191723	chr2	lincRNA	novel
XLOC_235736	0.01	0.0	0.0	0.01	0.01	0.02	0.01	0.0	0.0	0.0	0.01	0.0	0.0	0.01	0.0	0.0	0.0	0.0	XLOC_235736	chr22	intronic	novel
XLOC_202773	0.0	0.0	0.01	0.0	0.0	0.0	0.0	0.0	0.0	0.0	0.0	0.0	0.0	0.0	0.0	0.0	0.0	0.0	XLOC_202773	chr2	lincRNA	novel
ENSG00000254409.1	0.08	0.07	0.23	0.19	0.17	0.19	0.04	0.02	0.02	0.05	0.02	0.07	0.15	0.1	0.04	0.11	0.06	0.02	RP11-613D13.4	chr11	sense_overlapping	--
XLOC_096310	0.0	0.0	0.0	0.0	0.0	0.0	0.01	0.0	0.0	0.0	0.0	0.0	0.0	0.0	0.01	0.0	0.0	0.0	XLOC_096310	chr12	lincRNA	novel
XLOC_386249	0.19	0.11	0.08	0.08	0.11	0.18	0.02	0.07	0.02	0.04	0.0	0.04	0.05	0.02	0.06	0.02	0.01	0.03	XLOC_386249	chrX	intronic	novel
XLOC_131273	0.01	0.0	0.0	0.01	0.0	0.0	0.0	0.0	0.01	0.0	0.01	0.0	0.01	0.0	0.0	0.0	0.0	0.03	XLOC_131273	chr15	intronic	novel
ENSG00000270165.1	0.2	0.28	0.36	0.21	0.19	0.34	0.23	0.24	0.06	0.07	0.11	0.39	0.22	0.45	0.19	0.15	0.39	0.11	RP11-167P11.2	chr16	sense_intronic	--
XLOC_154861	0.0	0.0	0.0	0.01	0.0	0.0	0.15	0.0	0.0	0.04	0.01	0.03	0.03	0.02	0.02	0.02	0.08	0.01	XLOC_154861	chr17	lincRNA	novel
ENSG00000258056.2	0.73	0.46	0.91	0.74	1.1	0.89	0.28	0.46	0.59	0.71	0.31	0.58	0.22	0.7	0.65	0.77	1.29	0.65	RP11-644F5.11	chr12	antisense	--
XLOC_243358	0.16	0.16	0.15	0.15	0.4	0.24	0.15	0.08	0.09	0.05	0.1	0.06	0.07	0.07	0.06	0.04	0.03	0.05	XLOC_243358	chr3	lincRNA	novel
ENSG00000253607.1	0.0	0.04	0.0	0.0	0.0	0.0	0.0	0.0	0.0	0.0	0.0	0.0	0.0	0.0	0.03	0.0	0.0	0.0	RP11-557C18.3	chr8	antisense	--
ENSG00000235151.1	0.52	0.55	0.06	0.21	0.22	0.14	0.45	0.34	1.43	3.09	0.75	2.13	2.04	3.12	0.86	2.91	0.58	1.44	AC114730.2	chr2	lincRNA	--
ENSG00000225328.1	0.0	0.0	0.0	0.0	0.0	0.0	0.0	0.0	0.0	0.0	0.0	0.0	0.0	0.0	0.0	0.0	0.0	0.11	LINC01594	chr2	antisense	long intergenic non-protein coding RNA 1594
ENSG00000275638.1	4.52	3.74	2.62	3.22	2.09	2.43	2.71	1.44	1.4	1.94	1.1	1.63	1.07	1.14	1.6	0.55	0.86	1.63	RP11-16E23.5	chr15	antisense	--
ENSG00000270147.1	0.04	0.0	0.03	0.03	0.0	0.03	0.04	0.0	0.0	0.0	0.04	0.0	0.0	0.0	0.0	0.04	0.04	0.0	RP11-646I6.6	chr4	lincRNA	--
ENSG00000257548.1	0.0	0.0	0.0	0.0	0.0	0.0	0.0	0.0	0.04	0.04	0.0	0.0	0.0	0.0	0.0	0.08	0.0	0.04	RP11-797M17.1	chr12	antisense	--
XLOC_066180	0.0	0.0	0.0	0.0	0.0	0.0	0.0	0.15	0.0	0.02	0.0	0.0	0.0	0.0	0.0	0.0	0.0	0.0	XLOC_066180	chr11	intronic	novel
ENSG00000261390.5	0.01	0.06	0.03	0.03	0.02	0.0	0.0	0.01	0.02	0.0	0.0	0.0	0.0	0.03	0.02	0.0	0.0	0.0	MAFTRR	chr16	lincRNA	MAF transcriptional regulator RNA
XLOC_348199	0.0	0.0	0.0	0.0	0.0	0.0	0.01	0.0	0.0	0.0	0.0	0.0	0.0	0.0	0.0	0.0	0.0	0.0	XLOC_348199	chr7	lincRNA	novel
ENSG00000266783.1	0.15	0.18	0.16	0.19	0.26	0.39	0.16	0.13	0.07	0.24	0.16	0.27	0.2	0.07	0.02	0.24	0.15	0.08	RP11-715F3.2	chr18	sense_intronic	--
ENSG00000269303.1	0.04	0.05	0.13	0.07	0.07	0.03	0.11	0.79	0.13	0.1	0.04	0.04	0.22	0.0	0.11	0.08	0.2	0.12	CTD-2527I21.7	chr19	antisense	--
ENSG00000270996.1	0.0	0.06	0.0	0.0	0.0	0.0	0.0	0.0	0.0	0.0	0.0	0.0	0.0	0.0	0.0	0.0	0.0	0.0	RP11-342K6.4	chr2	lincRNA	--
ENSG00000227237.1	0.05	0.17	0.04	0.08	0.05	0.04	1.35	0.0	0.08	0.0	0.05	0.04	0.13	0.05	0.05	0.0	0.05	0.0	AL672294.1	chr1	antisense	--
XLOC_123374	0.09	0.14	0.2	0.06	0.13	0.1	0.0	0.04	0.04	0.01	0.04	0.05	0.06	0.01	0.02	0.0	0.01	0.05	XLOC_123374	chr15	lincRNA	novel
ENSG00000247317.3	0.03	0.06	0.11	0.11	0.15	0.12	0.03	0.05	0.03	0.02	0.04	0.02	0.05	0.02	0.06	0.07	0.08	0.03	RP11-273G15.2	chr8	lincRNA	--
XLOC_011025	0.55	0.2	0.2	0.18	0.36	0.54	0.51	0.31	0.46	0.41	0.7	0.47	0.35	0.26	0.13	0.24	0.12	0.47	XLOC_011025	chr1	lincRNA	novel
ENSG00000224277.5	0.04	0.0	0.0	0.0	0.0	0.0	0.0	0.0	0.0	0.0	0.0	0.0	0.0	0.0	0.0	0.0	0.0	0.0	AP000345.2	chr22	antisense	--
ENSG00000250734.2	0.04	0.0	0.24	0.0	0.0	0.04	0.04	0.05	0.1	0.15	0.0	0.15	0.12	0.0	0.04	0.08	0.17	0.61	RP11-404E16.1	chr1	antisense	--
XLOC_363566	0.0	0.0	0.01	0.0	0.0	0.0	0.01	0.0	0.0	0.0	0.0	0.0	0.0	0.0	0.0	0.0	0.0	0.0	XLOC_363566	chr8	intronic	novel
ENSG00000267081.1	0.0	0.0	0.0	0.0	0.0	0.0	0.0	0.0	0.0	0.0	0.0	0.0	0.0	0.0	0.04	0.0	0.0	0.0	CTC-400I9.2	chr19	lincRNA	--
XLOC_221321	0.01	0.0	0.0	0.0	0.01	0.0	0.25	0.01	0.0	0.02	0.12	0.03	0.03	0.03	0.0	0.01	0.01	0.01	XLOC_221321	chr20	intronic	novel
XLOC_084522	0.43	0.41	0.4	0.46	0.69	0.49	0.12	0.37	0.15	0.18	0.17	0.12	0.23	0.15	0.22	0.12	0.09	0.24	XLOC_084522	chr12	lincRNA	novel
ENSG00000267783.1	0.07	0.08	0.18	0.25	0.07	0.06	0.14	0.53	0.46	0.69	0.34	0.25	0.07	0.15	0.2	0.34	0.42	0.14	CTB-55O6.10	chr19	antisense	--
ENSG00000237149.5	0.03	0.04	0.11	0.02	0.07	0.11	0.04	0.03	0.05	0.1	0.09	0.09	0.1	0.13	0.16	0.1	0.05	0.01	ZNF503-AS2	chr10	antisense	ZNF503 antisense RNA 2
XLOC_264043	0.01	0.0	0.0	0.0	0.0	0.0	0.02	0.0	0.0	0.0	0.0	0.0	0.0	0.0	0.0	0.0	0.0	0.0	XLOC_264043	chr3	lincRNA	novel
ENSG00000225450.1	0.14	0.05	0.22	0.31	0.13	0.12	1.63	0.28	0.18	0.31	0.21	0.08	0.42	0.18	0.17	0.43	0.31	0.22	RP3-508I15.14	chr22	antisense	--
XLOC_105840	0.0	0.0	0.0	0.0	0.0	0.0	0.05	0.0	0.0	0.0	0.03	0.0	0.0	0.0	0.0	0.0	0.0	0.0	XLOC_105840	chr13	lincRNA	novel
ENSG00000275557.1	0.67	0.71	0.62	1.05	0.99	1.27	0.72	0.56	1.21	0.7	0.81	1.34	0.56	1.09	0.57	0.9	0.99	1.46	RP11-353N4.6	chr1	lincRNA	--
XLOC_192584	0.3	0.29	0.3	0.3	0.22	0.23	0.0	0.29	0.19	0.16	0.16	0.16	0.07	0.05	0.02	0.02	0.08	0.14	XLOC_192584	chr2	lincRNA	novel
XLOC_182109	0.01	0.0	0.0	0.01	0.01	0.02	0.0	0.0	0.0	0.0	0.0	0.0	0.0	0.0	0.01	0.0	0.0	0.0	XLOC_182109	chr19	intronic	novel
XLOC_069778	0.0	0.0	0.01	0.01	0.01	0.0	0.02	0.0	0.0	0.0	0.0	0.0	0.0	0.02	0.01	0.0	0.0	0.0	XLOC_069778	chr11	antisense	novel
ENSG00000272071.1	0.0	0.0	0.0	0.04	0.0	0.0	0.0	0.0	0.0	0.0	0.04	0.0	0.0	0.0	0.0	0.0	0.0	0.04	RP11-332J15.4	chr5	lincRNA	--
ENSG00000258831.1	0.08	0.09	0.04	0.21	0.21	0.13	0.02	0.06	0.06	0.06	0.05	0.04	0.16	0.13	0.19	0.16	0.17	0.12	RP11-76E17.4	chr15	lincRNA	--
XLOC_219862	0.0	0.0	0.0	0.01	0.0	0.0	0.46	0.0	0.0	0.0	0.0	0.0	0.02	0.02	0.0	0.0	0.0	0.0	XLOC_219862	chr20	lincRNA	novel
ENSG00000267496.4	0.09	0.0	0.02	0.1	0.11	0.02	0.03	0.04	0.02	0.0	0.08	0.03	0.03	0.09	0.05	0.19	0.03	0.03	FAM215A	chr17	lincRNA	family with sequence similarity 215, member A (non-protein coding)
XLOC_050756	0.01	0.0	0.0	0.0	0.0	0.0	0.0	0.0	0.0	0.0	0.0	0.0	0.0	0.0	0.0	0.0	0.0	0.0	XLOC_050756	chr10	lincRNA	novel
XLOC_201106	0.0	0.0	0.0	0.0	0.0	0.02	0.0	0.05	0.0	0.01	0.0	0.01	0.0	0.0	0.0	0.0	0.0	0.0	XLOC_201106	chr2	intronic	novel
ENSG00000260466.1	0.04	0.05	0.0	0.04	0.32	0.0	0.0	0.0	0.0	0.08	0.0	0.0	0.0	0.09	0.04	0.0	0.04	0.04	RP4-536B24.2	chr16	antisense	--
XLOC_242101	0.14	0.08	0.13	0.17	0.24	0.07	0.28	0.04	0.14	0.07	0.24	0.08	0.09	0.19	0.1	0.08	0.04	0.16	XLOC_242101	chr3	lincRNA	novel
ENSG00000276744.1	0.16	0.32	0.49	0.28	0.37	0.36	1.0	0.37	0.2	0.4	0.43	0.45	0.36	0.61	0.13	0.22	0.29	0.51	CTD-2562G15.3	chr15	sense_intronic	--
XLOC_212256	0.0	0.0	0.0	0.0	0.0	0.01	0.0	0.0	0.0	0.0	0.0	0.0	0.01	0.0	0.0	0.0	0.0	0.0	XLOC_212256	chr2	lincRNA	novel
ENSG00000260822.1	3.17	2.86	2.61	2.59	2.9	3.02	1.03	1.1	1.8	0.87	1.59	1.25	1.53	1.19	1.57	0.98	1.1	1.13	GS1-358P8.4	chrX	sense_overlapping	--
ENSG00000279987.1	0.0	0.0	0.0	0.0	0.0	0.02	0.0	0.0	0.0	0.0	0.0	0.0	0.0	0.0	0.0	0.0	0.0	0.0	AC008103.4	chr22	sense_intronic	--
XLOC_241682	0.02	0.0	0.03	0.06	0.02	0.01	0.08	0.0	0.01	0.0	0.04	0.0	0.0	0.0	0.0	0.02	0.01	0.0	XLOC_241682	chr3	intronic	novel
XLOC_032505	0.07	0.01	0.01	0.0	0.0	0.0	0.06	0.03	0.03	0.02	0.09	0.06	0.11	0.03	0.09	0.05	0.0	0.01	XLOC_032505	chr1	lincRNA	novel
ENSG00000277350.1	0.0	0.0	0.0	0.01	0.0	0.0	0.0	0.0	0.0	0.0	0.0	0.0	0.0	0.0	0.0	0.0	0.0	0.0	RP11-395E19.6	chr9	lincRNA	--
ENSG00000258499.1	0.05	0.27	0.32	0.32	0.0	0.0	0.29	0.04	0.09	0.0	0.12	0.12	0.1	0.05	0.19	0.2	0.14	0.02	RP11-862G15.2	chr14	lincRNA	--
XLOC_206741	0.01	0.0	0.0	0.0	0.0	0.0	0.0	0.0	0.0	0.01	0.01	0.0	0.0	0.0	0.0	0.0	0.0	0.0	XLOC_206741	chr2	lincRNA	novel
XLOC_331900	0.05	0.07	0.13	0.06	0.03	0.15	0.15	0.02	0.01	0.0	0.03	0.05	0.06	0.02	0.05	0.06	0.01	0.02	XLOC_331900	chr7	intronic	novel
XLOC_357933	0.11	0.11	0.08	0.04	0.03	0.07	0.02	0.04	0.02	0.02	0.01	0.03	0.02	0.03	0.03	0.01	0.0	0.01	XLOC_357933	chr8	lincRNA	novel
XLOC_237527	0.03	0.09	0.09	0.03	0.15	0.09	0.09	0.07	0.04	0.04	0.03	0.03	0.04	0.07	0.03	0.1	0.08	0.09	XLOC_237527	chr22	lincRNA	novel
ENSG00000245552.6	0.42	0.36	0.31	0.48	0.5	0.32	0.28	0.3	0.33	0.2	0.4	0.27	0.38	0.26	0.14	0.05	0.32	0.41	RP11-712B9.2	chr11	antisense	--
ENSG00000230641.1	0.0	0.19	0.0	0.0	0.08	0.35	0.23	0.0	0.19	0.0	0.08	0.07	0.3	0.08	0.15	0.31	0.08	0.62	USP12-AS2	chr13	antisense	USP12 antisense RNA 2 (head to head)
XLOC_118465	0.0	0.0	0.0	0.0	0.0	0.0	0.0	0.01	0.0	0.0	0.0	0.0	0.0	0.0	0.0	0.0	0.0	0.01	XLOC_118465	chr14	lincRNA	novel
XLOC_372813	0.02	0.01	0.13	0.04	0.14	0.13	0.2	0.05	0.04	0.03	0.08	0.04	0.06	0.07	0.0	0.01	0.04	0.03	XLOC_372813	chr9	lincRNA	novel
ENSG00000226017.2	0.0	0.0	0.0	0.0	0.0	0.0	0.0	0.0	0.0	0.02	0.0	0.02	0.02	0.0	0.0	0.02	0.01	0.0	PRICKLE2-AS3	chr3	antisense	PRICKLE2 antisense RNA 3
ENSG00000270195.1	1.11	0.95	1.43	1.75	1.5	1.59	0.56	0.66	2.12	1.13	0.88	1.94	1.29	2.16	0.45	1.22	1.16	1.84	RP11-572O17.1	chr4	lincRNA	--
XLOC_083656	0.03	0.0	0.05	0.01	0.02	0.06	0.01	0.46	0.0	0.0	0.0	0.01	0.0	0.01	0.03	0.02	0.03	0.02	XLOC_083656	chr12	lincRNA	novel
XLOC_191886	0.0	0.0	0.0	0.0	0.02	0.0	0.2	0.0	0.0	0.01	0.0	0.0	0.0	0.01	0.0	0.0	0.0	0.0	XLOC_191886	chr2	lincRNA	novel
ENSG00000275812.1	0.0	0.0	0.0	0.0	0.0	0.0	0.13	0.0	0.0	0.0	0.0	0.0	0.0	0.07	0.0	0.0	0.0	0.0	RP4-697K14.15	chr20	antisense	--
ENSG00000260190.1	0.2	0.35	0.47	0.4	0.44	0.74	0.71	0.34	0.38	1.51	1.41	0.97	0.96	0.76	0.94	1.04	0.76	0.9	RP11-229P13.25	chr9	sense_overlapping	--
XLOC_286053	0.37	0.26	0.18	0.31	0.18	0.26	0.19	0.17	0.22	0.19	0.27	0.19	0.28	0.15	0.15	0.12	0.17	0.19	XLOC_286053	chr5	antisense	novel
XLOC_348662	0.0	0.0	0.0	0.0	0.0	0.0	0.0	0.0	0.0	0.0	0.0	0.0	0.02	0.0	0.0	0.0	0.0	0.0	XLOC_348662	chr7	intronic	novel
XLOC_048570	0.02	0.02	0.03	0.05	0.04	0.01	0.1	0.01	0.05	0.02	0.06	0.13	0.05	0.01	0.04	0.0	0.03	0.02	XLOC_048570	chr10	lincRNA	novel
ENSG00000263923.1	0.0	0.0	0.0	0.0	0.0	0.03	0.0	0.0	0.0	0.0	0.0	0.0	0.0	0.0	0.0	0.0	0.0	0.0	RP11-571L19.7	chr4	antisense	--
XLOC_184575	0.03	0.09	0.06	0.09	0.02	0.06	0.0	0.04	0.02	0.01	0.04	0.02	0.04	0.0	0.01	0.04	0.0	0.03	XLOC_184575	chr2	intronic	novel
ENSG00000237689.1	0.18	0.32	0.15	0.04	0.08	0.0	0.04	0.28	0.11	0.2	0.0	0.04	0.0	0.14	0.13	0.0	0.13	0.0	AC007064.24	chr22	lincRNA	--
XLOC_002670	0.34	0.0	0.0	0.0	0.02	0.05	0.0	0.02	0.0	0.0	0.0	0.0	0.0	0.0	0.03	0.01	0.0	0.0	XLOC_002670	KI270706.1	lincRNA	novel
ENSG00000228401.4	0.0	0.0	0.0	0.0	0.0	0.0	0.0	0.0	0.0	0.0	0.0	0.04	0.0	0.0	0.0	0.0	0.0	0.0	RP11-251M1.1	chr9	antisense	--
ENSG00000204055.4	0.09	0.05	0.1	0.12	0.08	0.09	0.06	0.0	0.02	0.02	0.02	0.11	0.04	0.05	0.0	0.01	0.01	0.05	RP11-247A12.2	chr9	antisense	--
ENSG00000225542.1	0.03	0.15	0.03	0.03	0.0	0.03	0.0	0.0	0.05	0.0	0.03	0.0	0.03	0.0	0.0	0.0	0.06	0.0	ZNF385D-AS1	chr3	antisense	ZNF385D antisense RNA 1
XLOC_278575	0.03	0.03	0.0	0.0	0.03	0.07	0.03	0.0	0.13	0.0	0.0	0.0	0.0	0.0	0.03	0.08	0.0	0.0	XLOC_278575	chr4	lincRNA	novel
ENSG00000281912.1	0.15	0.19	0.36	0.32	0.36	0.15	0.16	0.16	0.22	0.09	0.08	0.13	0.19	0.12	0.19	0.12	0.21	0.16	LINC01144	chr1	lincRNA	long intergenic non-protein coding RNA 1144
XLOC_364707	0.0	0.02	0.0	0.01	0.0	0.01	0.0	0.0	0.0	0.02	0.02	0.0	0.0	0.0	0.0	0.0	0.01	0.01	XLOC_364707	chr8	lincRNA	novel
ENSG00000268324.2	0.0	0.0	0.0	0.0	0.0	0.01	0.0	0.0	0.0	0.0	0.0	0.0	0.0	0.0	0.0	0.0	0.0	0.0	LRRC2-AS1	chr3	antisense	LRRC2 antisense RNA 1
ENSG00000262585.1	0.0	0.0	0.0	0.0	0.0	0.0	0.02	0.0	0.02	0.0	0.0	0.0	0.0	0.02	0.02	0.0	0.0	0.0	RP11-353N14.5	chr17	lincRNA	--
ENSG00000258791.7	0.0	0.0	0.0	0.0	0.01	0.0	0.0	0.0	0.0	0.01	0.0	0.0	0.0	0.0	0.0	0.0	0.03	0.0	LINC00520	chr14	lincRNA	long intergenic non-protein coding RNA 520
ENSG00000227258.5	0.02	0.01	0.03	0.01	0.02	0.01	0.02	0.01	0.0	0.0	0.0	0.02	0.0	0.0	0.0	0.03	0.04	0.0	SMIM2-AS1	chr13	antisense	SMIM2 antisense RNA 1
XLOC_234699	0.02	0.01	0.08	0.04	0.0	0.01	0.0	0.01	0.03	0.0	0.02	0.09	0.03	0.13	0.0	0.03	0.06	0.06	XLOC_234699	chr22	intronic	novel
ENSG00000258424.1	0.08	0.09	0.0	0.0	0.0	0.0	0.0	0.0	0.0	0.0	0.0	0.0	0.0	0.08	0.0	0.0	0.0	0.0	RP11-471B22.2	chr14	antisense	--
ENSG00000273680.1	2.04	1.95	0.94	1.08	1.07	1.14	0.79	1.03	0.86	0.33	0.69	0.74	0.92	0.92	0.72	0.69	0.31	0.8	RP11-996F15.6	chr12	antisense	--
XLOC_187423	0.06	0.05	0.12	0.02	0.04	0.11	0.01	0.03	0.04	0.0	0.01	0.01	0.02	0.01	0.01	0.0	0.01	0.0	XLOC_187423	chr2	intronic	novel
XLOC_217283	0.07	0.08	0.21	0.06	0.02	0.06	0.04	0.21	0.01	0.23	0.15	0.01	0.05	0.06	0.04	0.21	0.21	0.23	XLOC_217283	chr20	lincRNA	novel
ENSG00000276403.1	0.02	0.0	0.0	0.0	0.0	0.0	0.0	0.0	0.0	0.0	0.0	0.0	0.0	0.0	0.0	0.0	0.0	0.0	RP11-1151B14.1	chr18	lincRNA	--
XLOC_032285	0.01	0.01	0.01	0.01	0.0	0.0	0.0	0.0	0.0	0.0	0.01	0.0	0.0	0.0	0.01	0.0	0.0	0.0	XLOC_032285	chr1	intronic	novel
ENSG00000249159.6	0.13	0.04	0.03	0.08	0.03	0.28	0.0	0.04	0.0	0.0	0.03	0.0	0.18	0.17	0.03	0.0	0.0	0.0	RP11-480D4.2	chr5	lincRNA	--
XLOC_211615	0.01	0.04	0.01	0.01	0.01	0.03	0.0	0.0	0.0	0.01	0.0	0.01	0.0	0.03	0.02	0.01	0.0	0.01	XLOC_211615	chr2	intronic	novel
ENSG00000257264.3	0.14	0.04	0.03	0.03	0.06	0.09	0.06	0.29	0.16	0.0	0.13	0.0	0.06	0.03	0.03	0.19	0.0	0.03	MIR3179-1	chr16	lincRNA	microRNA 3179-1
XLOC_212823	0.0	0.0	0.0	0.0	0.0	0.0	0.0	0.0	0.0	0.0	0.01	0.0	0.0	0.0	0.0	0.0	0.0	0.0	XLOC_212823	chr2	lincRNA	novel
XLOC_000288	0.0	0.0	0.0	0.0	0.0	0.0	0.15	0.19	0.12	0.13	0.05	0.2	0.17	0.13	0.13	0.12	0.07	0.17	XLOC_000288	GL000251.2	lincRNA	novel
ENSG00000180458.2	0.01	0.02	0.0	0.0	0.0	0.0	0.0	0.0	0.0	0.02	0.0	0.0	0.01	0.0	0.0	0.0	0.0	0.0	CTD-3064H18.4	chr19	antisense	--
ENSG00000272523.1	0.05	0.0	0.17	0.09	0.29	0.0	0.1	0.13	0.04	0.18	0.1	0.05	0.0	0.11	0.0	0.0	0.3	0.0	LINC01023	chr5	lincRNA	long intergenic non-protein coding RNA 1023
XLOC_067640	0.09	0.1	0.02	0.09	0.11	0.29	0.76	0.14	0.02	0.02	0.14	0.05	0.04	0.02	0.04	0.01	0.01	0.04	XLOC_067640	chr11	lincRNA	novel
XLOC_285364	0.0	0.0	0.0	0.02	0.0	0.0	0.02	0.01	0.0	0.06	0.55	0.01	0.0	0.0	0.04	0.03	0.0	0.0	XLOC_285364	chr5	lincRNA	novel
XLOC_366772	0.02	0.0	0.0	0.0	0.0	0.01	0.0	0.0	0.04	0.0	0.01	0.03	0.0	0.0	0.0	0.01	0.01	0.0	XLOC_366772	chr8	intronic	novel
XLOC_332703	1.17	0.81	1.27	1.11	1.6	1.62	2.72	0.69	0.76	1.04	2.98	1.16	1.35	0.73	0.66	0.56	0.54	1.12	XLOC_332703	chr7	intronic	novel
ENSG00000228862.3	0.0	0.0	0.0	0.0	0.01	0.0	0.01	0.01	0.0	0.02	0.0	0.0	0.01	0.01	0.0	0.0	0.0	0.01	RP11-91I20.3	chr8	lincRNA	--
XLOC_115119	0.02	0.0	0.0	0.02	0.03	0.0	0.0	0.0	0.0	0.0	0.01	0.0	0.0	0.02	0.0	0.0	0.0	0.0	XLOC_115119	chr14	intronic	novel
ENSG00000236936.1	0.1	0.15	0.05	0.05	0.09	0.05	0.06	0.0	0.05	0.08	0.0	0.0	0.09	0.06	0.18	0.35	0.09	0.33	RP3-329E20.2	chr1	antisense	--
XLOC_357868	0.16	0.08	0.17	0.13	0.11	0.07	0.06	0.0	0.01	0.01	0.04	0.04	0.12	0.02	0.02	0.03	0.0	0.02	XLOC_357868	chr8	lincRNA	novel
XLOC_018201	0.1	0.07	0.03	0.12	0.09	0.05	0.23	0.07	0.08	0.02	0.14	0.16	0.12	0.0	0.05	0.03	0.0	0.13	XLOC_018201	chr1	lincRNA	novel
XLOC_148262	0.15	0.15	0.11	0.1	0.06	0.04	0.04	0.14	0.08	0.14	0.02	0.2	0.1	0.16	0.21	0.12	0.24	0.02	XLOC_148262	chr17	lincRNA	novel
ENSG00000270876.1	0.0	0.0	0.0	0.03	0.0	0.03	0.03	0.0	0.0	0.0	0.1	0.0	0.0	0.0	0.0	0.0	0.0	0.0	ZNF30-AS1	chr19	lincRNA	ZNF30 antisense RNA 1
XLOC_209840	0.01	0.0	0.0	0.0	0.0	0.0	0.0	0.0	0.0	0.0	0.0	0.0	0.0	0.0	0.0	0.0	0.0	0.0	XLOC_209840	chr2	antisense	novel
XLOC_199544	0.39	0.33	0.42	0.38	0.35	0.55	0.36	0.25	0.24	0.19	0.13	0.1	0.14	0.27	0.28	0.09	0.12	0.21	XLOC_199544	chr2	intronic	novel
ENSG00000254397.1	0.0	0.04	0.0	0.0	0.0	0.0	0.0	0.0	0.0	0.0	0.0	0.0	0.0	0.0	0.0	0.0	0.0	0.0	CTD-2371O3.2	chr11	antisense	--
ENSG00000275485.1	0.27	0.63	0.41	0.23	0.42	0.27	0.13	0.0	0.22	0.2	0.9	0.12	0.42	0.14	0.04	0.04	0.04	0.13	RP11-261P13.6	chr13	sense_intronic	--
ENSG00000226032.1	0.07	0.24	0.22	0.0	0.26	0.3	0.0	0.0	0.27	0.24	0.19	0.0	0.38	0.21	0.0	0.06	0.0	0.0	RP1-111C20.3	chr6	lincRNA	--
ENSG00000259129.5	0.0	0.0	0.0	0.0	0.0	0.0	0.0	0.0	0.0	0.0	0.0	0.0	0.0	0.0	0.0	0.01	0.0	0.0	LINC00648	chr14	lincRNA	long intergenic non-protein coding RNA 648
XLOC_289678	1.74	1.19	0.63	0.85	0.66	0.65	2.08	5.38	2.71	4.81	4.16	3.56	3.3	2.66	2.1	3.29	1.71	3.07	XLOC_289678	chr5	intronic	novel
XLOC_334994	0.0	0.0	0.02	0.01	0.1	0.02	0.0	0.02	0.04	0.14	0.05	0.03	0.07	0.0	0.02	0.01	0.05	0.02	XLOC_334994	chr7	lincRNA	novel
XLOC_161842	0.13	0.05	0.06	0.08	0.04	0.03	0.02	0.06	0.01	0.02	0.05	0.0	0.04	0.08	0.01	0.08	0.0	0.01	XLOC_161842	chr17	intronic	novel
ENSG00000259424.1	0.14	0.0	0.06	0.12	0.19	0.18	0.0	0.0	0.0	0.0	0.13	0.0	0.06	0.0	0.0	0.06	0.0	0.0	RP11-35O15.1	chr15	antisense	--
ENSG00000261573.1	0.06	0.32	0.0	0.0	0.0	0.0	0.0	0.0	0.0	0.0	0.0	0.0	0.0	0.11	0.0	0.0	0.0	0.0	RP11-553K8.5	chr1	antisense	--
XLOC_186688	0.19	0.07	0.05	0.1	0.11	0.06	0.04	0.01	0.05	0.01	0.01	0.03	0.02	0.0	0.03	0.07	0.13	0.06	XLOC_186688	chr2	lincRNA	novel
ENSG00000248554.1	0.2	0.05	0.13	0.1	0.3	0.34	0.11	0.44	0.32	0.21	0.11	0.31	0.11	0.28	0.3	0.3	0.15	0.15	RP11-159F24.6	chr5	antisense	--
ENSG00000279571.1	0.03	0.0	0.0	0.21	0.0	0.0	0.09	0.08	0.22	0.05	0.03	0.0	0.06	0.16	0.0	0.23	0.09	0.09	RP11-56D16.8	chr9	lincRNA	--
ENSG00000233509.2	0.0	0.04	0.09	0.03	0.03	0.0	0.0	0.0	0.0	0.0	0.0	0.0	0.0	0.0	0.0	0.1	0.0	0.0	ZNF197-AS1	chr3	antisense	ZNF197 antisense RNA 1
ENSG00000262528.2	0.03	0.06	0.1	0.03	0.04	0.06	0.05	0.1	0.15	0.15	0.05	0.06	0.01	0.02	0.09	0.09	0.05	0.03	LA16c-349E10.1	chr16	antisense	--
XLOC_147886	0.28	0.08	0.27	0.21	0.26	0.28	0.12	0.05	0.02	0.02	0.17	0.05	0.04	0.06	0.11	0.0	0.08	0.03	XLOC_147886	chr17	lincRNA	novel
ENSG00000267457.1	2.78	1.6	2.62	2.3	1.56	1.4	0.55	1.95	2.06	0.94	0.63	1.72	1.22	1.1	1.57	1.29	1.3	1.0	RP5-837J1.4	chr17	lincRNA	--
XLOC_283820	0.0	0.0	0.0	0.02	0.0	0.0	0.01	0.0	0.0	0.03	0.0	0.0	0.01	0.04	0.0	0.0	0.01	0.03	XLOC_283820	chr4	lincRNA	novel
XLOC_134777	0.0	0.01	0.0	0.01	0.01	0.01	0.18	0.0	0.0	0.0	0.0	0.01	0.02	0.01	0.0	0.0	0.0	0.0	XLOC_134777	chr16	lincRNA	novel
XLOC_016063	0.15	0.02	0.01	0.17	0.02	0.1	0.71	0.22	0.2	0.26	0.14	0.13	0.27	0.14	0.12	0.18	0.14	0.43	XLOC_016063	chr1	lincRNA	novel
ENSG00000273906.1	0.01	0.0	0.0	0.0	0.0	0.0	0.0	0.0	0.0	0.0	0.01	0.0	0.0	0.01	0.01	0.0	0.0	0.0	RP11-115H13.1	chrY	sense_intronic	--
XLOC_381602	0.0	0.0	0.0	0.0	0.0	0.0	0.0	0.0	0.0	0.0	0.0	0.0	0.0	0.0	0.0	0.0	0.02	0.0	XLOC_381602	chr9	intronic	novel
XLOC_088138	0.44	0.18	0.1	0.21	0.16	0.24	0.01	0.27	0.11	0.05	0.14	0.3	0.12	0.12	0.04	0.04	0.06	0.18	XLOC_088138	chr12	intronic	novel
ENSG00000240541.2	0.0	0.0	0.04	0.0	0.0	0.0	0.0	0.0	0.0	0.0	0.0	0.0	0.0	0.0	0.0	0.0	0.0	0.0	TM4SF1-AS1	chr3	antisense	TM4SF1 antisense RNA 1
ENSG00000260641.1	0.04	0.0	0.01	0.01	0.02	0.03	0.02	0.0	0.0	0.0	0.02	0.01	0.01	0.01	0.01	0.0	0.01	0.03	RP11-1299A16.3	chr4	antisense	--
XLOC_308678	0.0	0.0	0.0	0.0	0.0	0.01	0.79	0.0	0.01	0.02	0.07	0.0	0.01	0.0	0.0	0.0	0.0	0.01	XLOC_308678	chr6	lincRNA	novel
XLOC_004091	0.01	0.0	0.02	0.01	0.0	0.01	0.01	0.08	0.06	0.03	0.01	0.03	0.02	0.03	0.0	0.02	0.03	0.02	XLOC_004091	KI270909.1	lincRNA	novel
ENSG00000233828.3	0.0	0.02	0.01	0.01	0.02	0.0	0.02	0.01	0.01	0.0	0.04	0.01	0.01	0.01	0.01	0.0	0.0	0.0	CTC-242N15.1	chr5	lincRNA	--
XLOC_038091	0.0	0.0	0.0	0.0	0.0	0.0	0.0	0.0	0.0	0.0	0.03	0.02	0.0	0.0	0.0	0.0	0.0	0.0	XLOC_038091	chr1	intronic	novel
ENSG00000259278.1	0.08	0.23	0.03	0.07	0.07	0.07	0.04	0.19	0.0	0.0	0.0	0.03	0.04	0.0	0.07	0.0	0.04	0.0	RP11-62C7.2	chr15	lincRNA	--
XLOC_380015	0.0	0.0	0.0	0.01	0.0	0.0	0.0	0.0	0.0	0.0	0.0	0.0	0.0	0.0	0.0	0.0	0.0	0.0	XLOC_380015	chr9	intronic	novel
XLOC_291373	0.1	0.0	0.13	0.06	0.09	0.07	0.04	0.04	0.0	0.0	0.02	0.02	0.02	0.0	0.02	0.01	0.02	0.0	XLOC_291373	chr5	intronic	novel
XLOC_230217	0.03	0.01	0.02	0.02	0.0	0.04	0.0	0.0	0.0	0.01	0.0	0.01	0.01	0.03	0.04	0.02	0.01	0.01	XLOC_230217	chr21	intronic	novel
XLOC_290074	0.28	0.3	0.2	0.19	0.26	0.28	0.08	0.03	0.08	0.03	0.02	0.0	0.06	0.02	0.08	0.09	0.02	0.0	XLOC_290074	chr5	lincRNA	novel
ENSG00000273006.1	0.08	0.0	0.0	0.0	0.0	0.0	0.0	0.0	0.0	0.0	0.0	0.0	0.07	0.0	0.08	0.0	0.0	0.0	RP11-314C9.2	chr2	lincRNA	--
ENSG00000276691.1	0.13	0.14	0.07	0.0	0.0	0.07	0.0	0.0	0.03	0.0	0.04	0.07	0.11	0.04	0.0	0.0	0.0	0.0	RP5-1057I20.5	chr12	antisense	--
XLOC_395907	0.0	0.0	0.01	0.01	0.0	0.02	0.02	0.0	0.0	0.0	0.0	0.0	0.0	0.0	0.0	0.0	0.0	0.0	XLOC_395907	chrX	lincRNA	novel
XLOC_375495	0.0	0.03	0.03	0.0	0.01	0.0	0.14	0.03	0.1	0.0	0.01	0.0	0.0	0.02	0.01	0.04	0.03	0.01	XLOC_375495	chr9	lincRNA	novel
ENSG00000261804.1	0.73	0.26	0.38	0.49	0.38	0.92	0.23	0.4	0.41	0.02	0.23	0.13	0.19	0.1	0.1	0.12	0.22	0.12	RP11-44F14.2	chr16	lincRNA	--
XLOC_037045	0.01	0.02	0.0	0.0	0.0	0.0	0.0	0.01	0.0	0.0	0.0	0.0	0.0	0.0	0.0	0.0	0.0	0.02	XLOC_037045	chr1	lincRNA	novel
XLOC_225643	0.02	0.0	0.01	0.03	0.01	0.01	0.01	0.05	0.04	0.01	0.01	0.03	0.0	0.03	0.01	0.01	0.02	0.05	XLOC_225643	chr20	intronic	novel
XLOC_159310	0.0	0.0	0.0	0.0	0.01	0.05	0.02	0.0	0.0	0.01	0.0	0.01	0.01	0.0	0.0	0.0	0.0	0.0	XLOC_159310	chr17	intronic	novel
ENSG00000261872.1	0.0	0.0	0.0	0.0	0.0	0.0	0.03	0.0	0.0	0.0	0.0	0.0	0.0	0.0	0.0	0.0	0.0	0.0	RP5-867C24.5	chr17	antisense	--
XLOC_349856	0.01	0.0	0.0	0.01	0.01	0.03	0.0	0.0	0.02	0.0	0.01	0.0	0.0	0.01	0.0	0.0	0.01	0.01	XLOC_349856	chr7	intronic	novel
XLOC_336660	0.38	0.29	0.2	0.14	0.25	0.24	0.13	0.14	0.12	0.12	0.08	0.23	0.09	0.09	0.11	0.18	0.07	0.05	XLOC_336660	chr7	intronic	novel
ENSG00000266839.3	0.0	0.0	0.07	0.0	0.0	0.0	0.0	0.0	0.0	0.0	0.08	0.0	0.0	0.0	0.0	0.0	0.0	0.08	RP11-121A13.3	chr17	sense_intronic	--
ENSG00000240618.1	4.12	7.33	4.13	4.7	5.38	6.17	5.09	1.7	2.95	2.26	4.93	5.81	5.84	5.88	6.73	9.74	7.96	3.97	RP11-206L10.5	chr1	lincRNA	--
ENSG00000236991.6	0.01	0.0	0.0	0.01	0.01	0.0	0.0	0.03	0.0	0.0	0.0	0.0	0.0	0.0	0.0	0.0	0.0	0.0	EDRF1-AS1	chr10	antisense	EDRF1 antisense RNA 1
XLOC_336090	0.07	0.12	0.25	0.12	0.07	0.11	0.09	0.01	0.01	0.01	0.03	0.03	0.01	0.0	0.02	0.02	0.0	0.03	XLOC_336090	chr7	intronic	novel
ENSG00000254208.1	0.0	0.06	0.0	0.0	0.0	0.04	0.09	0.06	0.04	0.29	0.0	0.04	0.09	0.15	0.0	0.0	0.0	0.23	RP11-219B4.3	chr8	antisense	--
XLOC_380906	0.0	0.0	0.0	0.0	0.0	0.0	0.0	0.0	0.0	0.0	0.0	0.0	0.0	0.0	0.01	0.0	0.0	0.0	XLOC_380906	chr9	lincRNA	novel
XLOC_294107	0.02	0.0	0.03	0.01	0.02	0.07	0.02	0.06	0.04	0.06	0.16	0.07	0.03	0.04	0.09	0.05	0.07	0.04	XLOC_294107	chr5	intronic	novel
XLOC_106642	0.0	0.0	0.0	0.0	0.0	0.0	0.0	0.0	0.01	0.0	0.0	0.0	0.0	0.0	0.0	0.0	0.0	0.0	XLOC_106642	chr13	lincRNA	novel
ENSG00000261079.1	0.27	0.32	0.32	0.19	0.21	0.12	0.19	0.32	0.25	0.36	0.24	0.3	0.25	0.12	0.18	0.21	0.44	0.48	RP11-252A24.3	chr16	lincRNA	--
XLOC_385330	0.05	0.04	0.15	0.09	0.16	0.11	0.1	0.01	0.05	0.04	0.1	0.05	0.12	0.04	0.07	0.08	0.1	0.06	XLOC_385330	chrX	intronic	novel
XLOC_198451	0.21	0.22	0.16	0.21	0.21	0.2	0.21	0.09	0.1	0.23	0.35	0.12	0.14	0.11	0.11	0.09	0.2	0.15	XLOC_198451	chr2	antisense	novel
XLOC_136892	4.82	3.98	3.62	4.0	3.46	4.43	0.07	0.01	0.05	0.04	0.05	0.04	0.02	0.05	0.03	0.03	0.0	0.02	XLOC_136892	chr16	intronic	novel
XLOC_001699	0.0	0.0	0.0	0.0	0.0	0.0	0.0	0.0	0.01	0.0	0.0	0.0	0.01	0.0	0.0	0.0	0.0	0.0	XLOC_001699	GL000256.2	lincRNA	novel
ENSG00000269553.1	1.69	1.27	1.44	2.11	1.26	2.56	0.69	0.9	0.96	1.04	1.13	0.28	1.1	0.37	0.64	1.47	0.81	1.6	U62631.5	chr19	sense_intronic	--
XLOC_023497	0.04	0.03	0.08	0.05	0.03	0.02	0.0	0.02	0.02	0.01	0.08	0.01	0.03	0.01	0.04	0.01	0.01	0.02	XLOC_023497	chr1	antisense	novel
ENSG00000262791.1	0.0	0.0	0.04	0.0	0.0	0.0	0.0	0.0	0.0	0.0	0.0	0.0	0.0	0.0	0.0	0.0	0.0	0.0	RP11-961A15.1	chr17	antisense	--
XLOC_200538	0.0	0.0	0.01	0.0	0.0	0.0	0.0	0.0	0.01	0.0	0.0	0.0	0.0	0.0	0.0	0.01	0.0	0.0	XLOC_200538	chr2	intronic	novel
XLOC_086128	0.02	0.0	0.01	0.03	0.05	0.01	0.03	0.05	0.06	0.1	0.05	0.04	0.03	0.05	0.05	0.09	0.01	0.02	XLOC_086128	chr12	lincRNA	novel
XLOC_184598	0.0	0.0	0.0	0.0	0.0	0.0	0.2	0.0	0.0	0.04	0.02	0.0	0.0	0.0	0.0	0.0	0.01	0.0	XLOC_184598	chr2	lincRNA	novel
ENSG00000276519.1	0.13	0.0	0.05	0.0	0.0	0.0	0.85	0.08	0.0	0.06	0.0	0.0	0.0	0.0	0.0	0.0	0.0	0.12	RP11-510J16.6	chr16	lincRNA	--
XLOC_353612	0.0	0.06	0.01	0.02	0.07	0.07	0.16	0.05	0.08	0.02	0.06	0.02	0.03	0.02	0.0	0.0	0.0	0.02	XLOC_353612	chr8	lincRNA	novel
ENSG00000264924.1	0.0	0.1	0.0	0.0	0.0	0.0	0.0	0.0	0.0	0.0	0.0	0.0	0.0	0.0	0.0	0.0	0.0	0.0	RP11-799B12.2	chr18	antisense	--
ENSG00000203729.8	0.19	0.18	0.12	0.16	0.06	0.0	0.03	0.0	0.05	0.0	0.03	0.03	0.0	0.0	0.03	0.0	0.0	0.0	LINC00272	chr1	lincRNA	long intergenic non-protein coding RNA 272
ENSG00000259087.5	0.04	0.0	0.03	0.07	0.0	0.04	0.12	0.0	0.0	0.04	0.04	0.04	0.0	0.0	0.0	0.0	0.04	0.04	RP11-356O9.2	chr14	lincRNA	--
XLOC_372940	0.2	0.15	0.22	0.22	0.27	0.36	0.74	0.09	0.13	0.16	0.67	0.18	0.19	0.12	0.09	0.08	0.04	0.23	XLOC_372940	chr9	lincRNA	novel
XLOC_096501	0.01	0.02	0.0	0.01	0.03	0.0	0.01	0.01	0.02	0.01	0.01	0.01	0.03	0.01	0.01	0.02	0.0	0.0	XLOC_096501	chr12	intronic	novel
XLOC_072675	0.0	0.0	0.0	0.0	0.0	0.0	0.01	0.0	0.0	0.0	0.0	0.0	0.0	0.0	0.0	0.0	0.0	0.0	XLOC_072675	chr11	lincRNA	novel
ENSG00000282393.1	1.18	1.02	0.97	0.96	1.09	1.21	0.57	0.6	0.76	0.29	0.79	0.53	0.8	0.54	0.37	0.39	0.46	0.67	CTD-3113P16.11	chr19	lincRNA	--
ENSG00000225195.2	0.82	0.94	1.45	1.25	0.75	1.67	1.6	1.19	0.58	1.68	1.9	1.92	1.92	0.9	0.91	1.67	1.26	1.0	RP11-338E21.2	chr12	sense_intronic	--
XLOC_354416	0.08	0.04	0.06	0.18	0.1	0.16	0.01	0.01	0.03	0.0	0.01	0.0	0.0	0.0	0.04	0.05	0.0	0.01	XLOC_354416	chr8	intronic	novel
XLOC_297774	0.01	0.0	0.0	0.0	0.0	0.0	0.0	0.0	0.0	0.0	0.0	0.0	0.0	0.0	0.0	0.0	0.01	0.0	XLOC_297774	chr5	lincRNA	novel
XLOC_081720	0.01	0.06	0.01	0.03	0.02	0.11	0.0	0.0	0.0	0.0	0.0	0.03	0.01	0.0	0.0	0.0	0.0	0.0	XLOC_081720	chr12	intronic	novel
XLOC_002526	0.0	0.0	0.01	0.04	0.02	0.02	0.03	0.02	0.01	0.03	0.01	0.03	0.04	0.04	0.01	0.04	0.05	0.04	XLOC_002526	GL949752.1	lincRNA	novel
ENSG00000236494.1	0.0	0.0	0.0	0.0	0.0	0.0	0.0	0.01	0.01	0.0	0.0	0.0	0.0	0.0	0.0	0.0	0.0	0.0	RP11-89N17.4	chr7	lincRNA	--
ENSG00000220891.1	0.0	0.0	0.0	0.01	0.0	0.0	0.0	0.0	0.0	0.0	0.0	0.0	0.0	0.0	0.0	0.0	0.0	0.0	LL22NC03-63E9.3	chr22	antisense	--
ENSG00000224046.1	0.09	0.1	0.05	0.1	0.25	0.1	0.0	0.04	0.0	0.03	0.0	0.08	0.03	0.0	0.0	0.03	0.26	0.08	AC005076.5	chr7	antisense	--
ENSG00000259802.1	0.36	0.38	0.53	0.35	0.45	0.52	0.36	0.53	0.3	0.35	0.33	0.55	0.37	0.51	0.28	0.9	0.52	1.16	CTD-2256P15.2	chr5	antisense	--
ENSG00000255537.1	0.01	0.0	0.0	0.0	0.0	0.01	0.0	0.01	0.0	0.01	0.0	0.03	0.01	0.0	0.0	0.0	0.0	0.01	AP000708.1	chr11	antisense	--
XLOC_187833	0.5	0.56	0.54	0.44	0.31	0.34	0.16	0.62	0.54	0.44	0.44	0.65	0.52	0.6	0.42	0.51	0.66	0.33	XLOC_187833	chr2	intronic	novel
ENSG00000226806.1	0.02	0.07	0.14	0.06	0.02	0.22	0.0	0.07	0.0	0.01	0.03	0.0	0.08	0.09	0.02	0.03	0.0	0.01	AC011893.3	chr2	antisense	--
ENSG00000226676.1	0.08	0.04	0.03	0.0	0.03	0.0	0.11	0.05	0.09	0.03	0.04	0.03	0.0	0.0	0.0	0.0	0.0	0.0	RP11-589B3.6	chr10	lincRNA	--
XLOC_032774	0.02	0.0	0.0	0.01	0.01	0.01	0.0	0.0	0.0	0.0	0.01	0.01	0.01	0.0	0.0	0.01	0.0	0.0	XLOC_032774	chr1	intronic	novel
XLOC_310361	0.02	0.05	0.06	0.05	0.08	0.05	0.1	0.01	0.0	0.03	0.1	0.0	0.01	0.0	0.04	0.03	0.04	0.03	XLOC_310361	chr6	intronic	novel
XLOC_307630	0.06	0.01	0.02	0.02	0.03	0.02	0.01	0.02	0.03	0.23	0.03	0.12	0.05	0.0	0.01	0.0	0.01	0.01	XLOC_307630	chr6	lincRNA	novel
ENSG00000272839.1	1.26	1.45	2.49	1.96	2.16	2.09	0.45	0.36	0.65	0.99	0.94	1.42	1.28	0.45	1.42	1.04	2.8	1.58	RP11-452C13.1	chr7	antisense	--
ENSG00000229246.1	0.03	0.0	0.03	0.0	0.03	0.0	0.0	0.0	0.0	0.0	0.0	0.0	0.0	0.11	0.0	0.0	0.0	0.0	LINC00377	chr13	lincRNA	long intergenic non-protein coding RNA 377
ENSG00000278610.1	0.57	0.37	0.26	0.45	0.53	0.42	0.15	0.05	0.29	0.07	0.15	0.28	0.04	0.08	0.19	0.04	0.16	0.04	RP11-455P21.3	chr1	lincRNA	--
ENSG00000273314.1	0.4	0.31	0.42	0.36	0.29	0.32	0.3	0.36	0.42	0.74	0.33	0.45	0.39	0.54	0.52	0.49	0.7	0.54	RP5-1136G13.2	chr7	antisense	--
ENSG00000273837.1	0.0	5.46	0.0	4.38	2.7	0.04	2.36	6.39	0.0	0.0	0.05	0.13	3.57	5.19	0.0	0.0	3.22	3.92	LLNLR-470E3.1	chr19	sense_intronic	--
ENSG00000260711.2	2.1	1.25	1.67	1.99	2.2	2.15	0.2	0.39	0.31	0.08	0.8	0.26	0.42	0.19	0.26	0.11	0.14	0.19	RP11-747H7.3	chr14	sense_intronic	--
XLOC_241182	0.04	0.06	0.0	0.02	0.03	0.13	0.01	0.07	0.01	0.0	0.04	0.01	0.01	0.0	0.03	0.02	0.0	0.0	XLOC_241182	chr3	lincRNA	novel
ENSG00000272645.2	3.96	4.41	6.57	5.93	7.58	8.82	3.41	3.23	5.46	5.32	7.87	7.0	7.49	5.21	8.33	5.07	5.58	5.61	RP11-504P24.8	chr1	lincRNA	--
ENSG00000261779.1	0.11	0.13	0.0	0.0	0.0	0.0	0.0	0.0	0.0	0.0	0.0	0.0	0.0	0.0	0.0	0.0	0.0	0.0	RP11-69H7.3	chr15	antisense	--
ENSG00000235774.1	0.0	0.0	0.0	0.02	0.0	0.0	0.0	0.0	0.0	0.0	0.0	0.0	0.0	0.0	0.0	0.0	0.0	0.0	AC023347.1	chr2	lincRNA	--
XLOC_148372	0.01	0.0	0.0	0.01	0.0	0.0	0.51	0.0	0.0	0.02	0.01	0.0	0.0	0.0	0.0	0.0	0.0	0.0	XLOC_148372	chr17	lincRNA	novel
XLOC_147523	0.35	0.89	0.89	0.67	0.63	0.58	0.28	0.76	0.5	0.39	0.57	0.38	0.16	0.31	1.21	0.75	0.73	0.38	XLOC_147523	chr17	antisense	novel
XLOC_022617	0.07	0.08	0.07	0.11	0.0	0.02	0.04	0.05	0.04	0.08	0.04	0.12	0.1	0.61	0.02	0.02	0.02	0.08	XLOC_022617	chr1	lincRNA	novel
XLOC_341174	0.0	0.0	0.0	0.01	0.0	0.0	0.22	0.0	0.0	0.02	0.03	0.0	0.01	0.01	0.0	0.0	0.0	0.0	XLOC_341174	chr7	lincRNA	novel
XLOC_060749	0.21	0.21	0.15	0.31	0.28	0.18	1.8	0.48	0.36	0.1	0.51	0.13	0.22	0.18	0.4	0.11	0.21	0.2	XLOC_060749	chr11	antisense	novel
XLOC_121924	0.27	0.2	0.35	0.36	0.44	0.38	0.4	0.29	0.52	0.27	0.69	0.43	0.22	0.37	0.24	0.24	0.19	0.23	XLOC_121924	chr15	intronic	novel
XLOC_240359	0.04	0.03	0.05	0.06	0.02	0.05	0.34	0.02	0.08	0.04	0.02	0.01	0.01	0.03	0.01	0.03	0.02	0.0	XLOC_240359	chr3	lincRNA	novel
ENSG00000253875.1	0.0	0.0	0.0	0.0	0.0	0.0	0.0	0.0	0.0	0.0	0.0	0.0	0.0	0.04	0.0	0.0	0.0	0.0	RP11-16P20.3	chr8	antisense	--
ENSG00000229196.3	0.11	0.0	0.09	0.37	0.15	0.18	0.0	0.07	0.21	0.18	0.05	0.05	0.1	0.0	0.0	0.05	0.05	0.2	RP11-775D22.2	chr7	antisense	--
ENSG00000238039.1	0.17	0.68	0.31	0.57	0.52	0.27	0.13	0.34	0.5	0.36	0.56	1.16	0.57	0.46	0.42	0.55	0.51	0.66	AF011889.2	chrX	lincRNA	--
XLOC_312777	0.02	0.02	0.04	0.01	0.01	0.0	0.0	0.33	0.0	0.02	0.0	0.0	0.04	0.0	0.0	0.0	0.03	0.08	XLOC_312777	chr6	lincRNA	novel
ENSG00000228215.2	0.01	0.03	0.03	0.02	0.02	0.01	0.0	0.03	0.03	0.0	0.02	0.0	0.0	0.05	0.0	0.0	0.0	0.06	RP11-541F9.2	chr1	lincRNA	--
XLOC_091502	0.06	0.01	0.01	0.01	0.01	0.03	0.04	0.0	0.0	0.0	0.01	0.01	0.01	0.0	0.0	0.0	0.0	0.01	XLOC_091502	chr12	intronic	novel
ENSG00000230998.1	0.14	0.16	0.27	0.16	0.0	0.24	0.09	0.11	0.0	0.16	0.0	0.0	0.09	0.1	0.0	0.0	0.05	0.04	RP11-14C22.3	chr10	lincRNA	--
XLOC_262131	0.01	0.0	0.01	0.01	0.01	0.01	0.01	0.01	0.0	0.0	0.01	0.01	0.02	0.02	0.0	0.0	0.0	0.02	XLOC_262131	chr3	intronic	novel
XLOC_091452	0.0	0.0	0.0	0.0	0.0	0.01	0.0	0.0	0.0	0.0	0.0	0.0	0.01	0.0	0.0	0.0	0.0	0.0	XLOC_091452	chr12	lincRNA	novel
XLOC_048196	0.03	0.02	0.03	0.01	0.01	0.01	0.3	0.11	0.02	0.12	0.28	0.16	0.12	0.09	0.01	0.02	0.03	0.07	XLOC_048196	chr10	lincRNA	novel
XLOC_286690	0.59	0.45	0.42	0.41	0.37	0.38	0.35	0.19	0.32	0.15	0.31	0.2	0.13	0.16	0.29	0.19	0.15	0.22	XLOC_286690	chr5	intronic	novel
XLOC_140826	0.02	0.01	0.02	0.02	0.0	0.01	0.01	0.0	0.0	0.01	0.01	0.02	0.0	0.02	0.0	0.0	0.0	0.0	XLOC_140826	chr16	lincRNA	novel
ENSG00000256288.1	0.0	0.0	0.0	0.0	0.0	0.0	0.03	0.0	0.11	0.06	0.16	0.06	0.29	0.18	0.0	0.0	0.0	0.0	RP11-277P12.10	chr12	lincRNA	--
XLOC_367787	0.01	0.0	0.01	0.0	0.01	0.01	0.2	0.01	0.01	0.0	0.0	0.0	0.01	0.03	0.02	0.04	0.0	0.01	XLOC_367787	chr9	lincRNA	novel
XLOC_051886	0.04	0.04	0.03	0.03	0.03	0.04	0.05	0.03	0.03	0.05	0.05	0.03	0.05	0.05	0.03	0.04	0.02	0.03	XLOC_051886	chr10	intronic	novel
XLOC_006761	0.01	0.0	0.02	0.0	0.03	0.01	0.04	0.02	0.04	0.02	0.12	0.01	0.07	0.05	0.05	0.01	0.04	0.05	XLOC_006761	chr1	intronic	novel
ENSG00000270103.3	19.24	24.37	17.21	18.62	9.37	8.66	221.89	84.04	44.63	109.16	63.05	46.43	47.05	83.81	55.61	64.19	75.77	154.11	RNU11	chr1	lincRNA	RNA, U11 small nuclear
ENSG00000238160.1	0.6	0.41	0.55	0.43	1.13	0.38	4.36	0.44	0.17	0.49	0.17	0.52	0.35	0.33	0.42	0.22	0.43	0.25	AC116366.5	chr5	antisense	--
XLOC_013834	0.72	0.74	0.64	0.63	0.9	0.84	0.61	0.44	0.72	2.73	1.14	1.68	2.48	1.24	0.55	1.67	1.39	2.56	XLOC_013834	chr1	intronic	novel
ENSG00000272456.1	0.0	0.0	0.02	0.04	0.02	0.0	0.0	0.0	0.04	0.02	0.02	0.0	0.0	0.0	0.02	0.0	0.02	0.0	CTD-2342N23.3	chr8	lincRNA	--
XLOC_046218	0.06	0.05	0.02	0.03	0.06	0.11	0.03	0.03	0.01	0.01	0.03	0.02	0.03	0.02	0.03	0.03	0.01	0.03	XLOC_046218	chr10	intronic	novel
XLOC_393076	0.01	0.0	0.0	0.0	0.0	0.01	0.0	0.0	0.0	0.0	0.0	0.0	0.0	0.0	0.0	0.0	0.01	0.0	XLOC_393076	chrX	lincRNA	novel
ENSG00000235740.1	0.01	0.02	0.0	0.0	0.0	0.0	0.0	0.0	0.0	0.0	0.0	0.0	0.0	0.0	0.0	0.0	0.03	0.0	RP11-436I24.1	chr6	antisense	--
XLOC_363088	0.01	0.01	0.0	0.01	0.0	0.01	0.02	0.0	0.01	0.01	0.01	0.02	0.02	0.02	0.0	0.0	0.0	0.02	XLOC_363088	chr8	intronic	novel
ENSG00000277504.1	0.0	0.0	0.0	0.11	0.16	0.07	0.8	0.21	0.14	0.22	0.04	0.07	0.12	0.13	0.28	0.08	0.08	0.12	RP11-278A23.4	chr16	antisense	--
XLOC_272788	0.0	0.05	0.01	0.03	0.02	0.09	0.01	0.03	0.0	0.01	0.08	0.13	0.02	0.0	0.11	0.02	0.0	0.0	XLOC_272788	chr4	lincRNA	novel
ENSG00000231770.5	0.86	0.64	0.97	0.72	0.57	0.89	0.15	0.57	1.13	0.88	0.63	0.71	0.52	0.78	0.88	0.88	1.45	0.93	TMEM44-AS1	chr3	antisense	TMEM44 antisense RNA 1
XLOC_213376	0.05	0.01	0.01	0.02	0.0	0.02	0.04	0.02	0.02	0.02	0.04	0.04	0.0	0.06	0.01	0.04	0.01	0.0	XLOC_213376	chr2	intronic	novel
XLOC_267189	0.09	0.06	0.09	0.11	0.1	0.08	0.02	0.0	0.01	0.06	0.02	0.06	0.01	0.02	0.11	0.07	0.01	0.0	XLOC_267189	chr4	lincRNA	novel
XLOC_366548	0.0	0.0	0.0	0.01	0.0	0.0	0.01	0.0	0.0	0.0	0.0	0.0	0.0	0.0	0.0	0.0	0.0	0.0	XLOC_366548	chr8	lincRNA	novel
ENSG00000198547.8	0.06	0.11	0.05	0.07	0.02	0.05	0.02	0.03	0.06	0.02	0.03	0.02	0.02	0.04	0.08	0.02	0.03	0.03	C20orf203	chr20	lincRNA	chromosome 20 open reading frame 203
XLOC_224276	0.01	0.0	0.0	0.0	0.0	0.0	0.02	0.01	0.01	0.01	0.01	0.0	0.0	0.0	0.0	0.0	0.0	0.0	XLOC_224276	chr20	lincRNA	novel
XLOC_104503	0.0	0.0	0.0	0.0	0.0	0.0	0.0	0.0	0.0	0.0	0.0	0.0	0.0	0.0	0.0	0.01	0.0	0.0	XLOC_104503	chr13	lincRNA	novel
XLOC_307917	1.15	1.1	0.89	0.97	0.62	0.69	9.39	2.23	1.06	3.82	6.67	1.06	1.4	0.69	1.03	0.92	0.68	1.71	XLOC_307917	chr6	intronic	novel
XLOC_012458	0.07	0.03	0.03	0.01	0.04	0.01	0.04	0.01	0.01	0.06	0.12	0.04	0.04	0.0	0.06	0.02	0.03	0.0	XLOC_012458	chr1	lincRNA	novel
XLOC_001573	0.01	0.01	0.0	0.0	0.0	0.01	0.0	0.0	0.0	0.0	0.0	0.0	0.0	0.0	0.0	0.0	0.0	0.0	XLOC_001573	GL000256.2	lincRNA	novel
ENSG00000256128.5	1.58	1.15	1.09	1.18	1.44	0.96	0.3	1.99	1.45	0.86	1.47	1.94	2.02	2.16	0.38	0.41	1.35	0.92	LINC00944	chr12	lincRNA	long intergenic non-protein coding RNA 944
XLOC_365419	0.0	0.0	0.0	0.0	0.0	0.02	0.0	0.0	0.0	0.0	0.0	0.0	0.0	0.0	0.0	0.0	0.0	0.0	XLOC_365419	chr8	lincRNA	novel
XLOC_240670	0.03	0.18	0.01	0.02	0.03	0.02	0.01	0.03	0.01	0.0	0.0	0.01	0.0	0.0	0.02	0.02	0.02	0.0	XLOC_240670	chr3	lincRNA	novel
ENSG00000273240.1	0.08	0.13	0.12	0.29	0.21	0.26	0.18	0.19	0.09	0.1	0.39	0.1	0.21	0.0	0.11	0.11	0.07	0.22	RP11-455J20.3	chr2	antisense	--
XLOC_162861	0.0	0.0	0.0	0.0	0.0	0.0	0.02	0.0	0.0	0.0	0.0	0.0	0.0	0.0	0.0	0.0	0.0	0.0	XLOC_162861	chr17	lincRNA	novel
XLOC_189431	0.1	0.14	0.1	0.15	0.05	0.13	0.01	0.06	0.03	0.01	0.0	0.03	0.04	0.0	0.05	0.05	0.03	0.02	XLOC_189431	chr2	intronic	novel
XLOC_385337	0.04	0.02	0.06	0.02	0.06	0.18	0.01	0.01	0.04	0.01	0.0	0.01	0.02	0.0	0.05	0.08	0.03	0.01	XLOC_385337	chrX	intronic	novel
ENSG00000266473.1	0.5	0.54	0.38	0.4	0.46	0.51	0.31	0.12	0.37	0.26	0.06	0.17	0.15	0.34	0.19	0.34	0.58	0.38	RP11-401F2.3	chr17	antisense	--
XLOC_289610	0.0	0.0	0.0	0.0	0.0	0.01	0.01	0.0	0.0	0.1	0.08	0.03	0.0	0.0	0.0	0.0	0.0	0.0	XLOC_289610	chr5	lincRNA	novel
XLOC_008945	0.15	0.12	0.05	0.04	0.06	0.02	0.13	0.09	0.13	0.1	0.06	0.04	0.13	0.12	0.16	0.2	0.05	0.08	XLOC_008945	chr1	intronic	novel
XLOC_047551	0.09	0.14	0.02	0.07	0.18	0.12	0.19	0.01	0.07	0.09	0.17	0.03	0.07	0.06	0.07	0.05	0.02	0.1	XLOC_047551	chr10	intronic	novel
ENSG00000277954.1	0.06	0.01	0.01	0.03	0.03	0.03	0.01	0.07	0.08	0.02	0.12	0.09	0.08	0.05	0.04	0.04	0.04	0.02	RP11-679B19.1	chr16	antisense	--
ENSG00000225206.5	0.0	0.0	0.0	0.0	0.0	0.0	0.02	0.0	0.0	0.0	0.0	0.0	0.0	0.0	0.0	0.0	0.0	0.0	MIR137HG	chr1	lincRNA	MIR137 host gene
XLOC_268380	0.0	0.0	0.01	0.01	0.0	0.02	0.38	0.0	0.05	0.0	0.01	0.0	0.01	0.0	0.0	0.0	0.01	0.03	XLOC_268380	chr4	lincRNA	novel
XLOC_376987	0.0	0.0	0.01	0.0	0.02	0.0	0.0	0.0	0.0	0.0	0.01	0.0	0.01	0.0	0.0	0.0	0.01	0.01	XLOC_376987	chr9	lincRNA	novel
ENSG00000255606.1	0.0	0.0	0.0	0.0	0.11	0.0	0.0	0.0	0.0	0.0	0.0	0.0	0.0	0.0	0.0	0.0	0.0	0.0	AP000439.2	chr11	lincRNA	--
ENSG00000226380.7	4.2	2.75	2.74	2.87	2.05	2.6	8.25	4.65	3.09	8.43	3.57	6.89	5.26	4.26	2.14	4.04	2.77	7.62	AC058791.1	chr7	lincRNA	--
ENSG00000275367.1	0.53	0.09	0.23	0.27	0.43	0.41	0.12	0.22	0.12	0.01	0.21	0.19	0.14	0.22	0.18	0.04	0.09	0.05	RP11-266K4.14	chr12	lincRNA	--
ENSG00000234293.1	1.47	1.82	3.28	1.68	2.66	3.66	0.37	1.72	0.49	0.24	0.63	0.39	1.28	1.25	2.42	1.52	0.82	0.11	BACH1-IT3	chr21	sense_intronic	BACH1 intronic transcript 3
ENSG00000259296.1	0.0	0.0	0.1	0.0	0.0	0.0	0.17	0.0	0.0	0.0	0.0	0.0	0.0	0.0	0.0	0.0	0.0	0.0	RP11-313P18.1	chr15	antisense	--
XLOC_326594	0.01	0.06	0.02	0.04	0.02	0.02	0.01	0.08	0.02	0.01	0.01	0.02	0.0	0.05	0.01	0.11	0.02	0.02	XLOC_326594	chr6	intronic	novel
XLOC_027171	0.0	0.0	0.0	0.01	0.01	0.0	0.0	0.0	0.0	0.0	0.0	0.0	0.0	0.0	0.0	0.0	0.0	0.0	XLOC_027171	chr1	intronic	novel
ENSG00000239482.6	0.02	0.0	0.0	0.02	0.0	0.0	0.02	0.0	0.0	0.0	0.02	0.02	0.0	0.0	0.0	0.0	0.0	0.0	RP11-90K6.1	chr3	lincRNA	--
ENSG00000230773.6	0.01	0.09	0.0	0.01	0.07	0.01	0.0	0.02	0.01	0.0	0.01	0.0	0.01	0.04	0.0	0.0	0.01	0.07	AC079807.4	chr2	lincRNA	--
ENSG00000272703.1	0.06	0.07	0.0	0.05	0.11	0.0	0.21	0.07	0.0	0.0	0.11	0.0	0.26	0.12	0.16	0.05	0.11	0.92	RP11-78A19.4	chr18	antisense	--
ENSG00000259869.1	0.0	0.0	0.0	0.06	0.15	0.02	0.13	0.0	0.0	0.0	0.0	0.0	0.0	0.0	0.24	0.09	0.16	0.27	AL022344.7	chr10	lincRNA	--
ENSG00000254733.1	0.0	0.0	0.04	0.19	0.05	0.0	0.0	0.14	0.04	0.0	0.0	0.0	0.05	0.06	0.05	0.05	0.11	0.11	RP11-317J19.1	chr11	antisense	--
XLOC_357335	0.01	0.03	0.03	0.04	0.06	0.02	0.03	0.0	0.01	0.26	0.09	0.16	0.05	0.0	0.02	0.04	0.02	0.03	XLOC_357335	chr8	intronic	novel
XLOC_035091	0.01	0.0	0.0	0.0	0.02	0.01	0.0	0.0	0.01	0.02	0.0	0.0	0.03	0.0	0.01	0.01	0.01	0.01	XLOC_035091	chr1	intronic	novel
ENSG00000220908.2	0.0	0.0	0.09	0.0	0.0	0.0	0.14	0.0	0.03	0.07	0.0	0.1	0.0	0.04	0.0	0.0	0.07	0.0	RP11-127B16.1	chr6	lincRNA	--
ENSG00000269235.1	0.02	0.0	0.0	0.02	0.0	0.0	0.0	0.0	0.05	0.0	0.0	0.0	0.0	0.09	0.08	0.0	0.0	0.0	ZNF350-AS1	chr19	antisense	ZNF350 antisense RNA 1
ENSG00000245156.1	0.03	0.05	0.03	0.05	0.06	0.04	0.15	0.08	0.05	0.07	0.04	0.09	0.09	0.12	0.06	0.02	0.06	0.09	RP11-867G23.3	chr11	lincRNA	--
XLOC_170775	0.0	0.0	0.0	0.03	0.02	0.08	0.0	0.01	0.01	0.0	0.0	0.02	0.01	0.0	0.0	0.0	0.01	0.0	XLOC_170775	chr18	intronic	novel
ENSG00000254559.1	0.0	0.09	0.03	0.0	0.0	0.03	0.0	0.0	0.0	0.0	0.0	0.0	0.0	0.0	0.0	0.0	0.0	0.0	RP11-304M2.5	chr11	antisense	--
XLOC_304491	0.01	0.0	0.0	0.0	0.0	0.0	0.0	0.0	0.0	0.0	0.0	0.0	0.0	0.0	0.0	0.0	0.0	0.0	XLOC_304491	chr5	lincRNA	novel
XLOC_274619	0.0	0.0	0.01	0.0	0.01	0.0	0.0	0.0	0.0	0.0	0.0	0.0	0.0	0.0	0.01	0.0	0.0	0.0	XLOC_274619	chr4	lincRNA	novel
ENSG00000225643.1	0.57	0.76	0.46	0.53	0.79	0.53	0.44	0.12	0.49	0.2	0.27	0.45	1.16	0.48	0.27	0.13	0.23	0.4	RP11-70P17.1	chr1	lincRNA	--
ENSG00000274184.1	0.05	0.03	0.01	0.09	0.12	0.02	0.04	0.0	0.0	0.05	0.05	0.06	0.05	0.02	0.02	0.0	0.0	0.0	RP11-158H5.8	chr18	lincRNA	--
XLOC_328294	0.0	0.0	0.0	0.0	0.0	0.0	0.0	0.0	0.0	0.0	0.0	0.0	0.0	0.0	0.0	0.0	0.01	0.0	XLOC_328294	chr6	lincRNA	novel
XLOC_336818	0.27	0.21	0.26	0.14	0.34	0.35	0.07	0.3	0.21	0.11	0.26	0.39	0.54	0.07	0.23	0.1	0.09	0.27	XLOC_336818	chr7	intronic	novel
ENSG00000259527.2	0.0	0.0	0.0	0.01	0.0	0.0	0.0	0.0	0.0	0.0	0.0	0.0	0.0	0.0	0.0	0.0	0.0	0.0	LINC00052	chr15	lincRNA	long intergenic non-protein coding RNA 52
ENSG00000245832.6	0.0	0.0	0.07	0.0	0.0	0.0	0.0	0.0	0.0	0.0	0.0	0.0	0.0	0.0	0.0	0.0	0.0	0.0	RP11-179A16.1	chr11	lincRNA	--
ENSG00000250260.1	0.11	0.12	0.11	0.12	0.0	0.03	0.53	0.09	0.08	0.24	0.33	0.03	0.19	0.18	0.07	0.16	0.0	0.13	RP11-325L7.2	chr5	lincRNA	--
XLOC_179944	0.01	0.0	0.0	0.01	0.0	0.01	0.01	0.0	0.0	0.0	0.0	0.0	0.0	0.0	0.0	0.0	0.0	0.0	XLOC_179944	chr19	lincRNA	novel
XLOC_375630	0.07	0.04	0.06	0.11	0.15	0.21	0.04	0.06	0.11	0.18	0.15	0.24	0.17	0.03	0.0	0.02	0.03	0.14	XLOC_375630	chr9	lincRNA	novel
ENSG00000273264.1	0.0	0.0	0.0	0.0	0.0	0.05	0.0	0.0	0.0	0.0	0.0	0.0	0.0	0.0	0.0	0.0	0.0	0.0	RP11-131L23.2	chr1	lincRNA	--
ENSG00000255240.5	0.17	0.3	0.43	0.37	0.78	0.33	0.2	0.15	0.15	0.03	0.1	0.04	0.14	0.12	0.16	0.18	0.26	0.35	RP11-142C4.6	chr11	antisense	--
ENSG00000253244.1	0.0	0.0	0.0	0.0	0.0	0.07	0.0	0.0	0.0	0.0	0.0	0.0	0.0	0.0	0.0	0.0	0.0	0.0	RP11-619L12.3	chr5	antisense	--
ENSG00000235862.2	0.0	0.0	0.01	0.03	0.0	0.0	0.0	0.0	0.0	0.0	0.0	0.0	0.0	0.0	0.0	0.0	0.0	0.0	RP11-338C15.5	chr1	antisense	--
XLOC_263109	0.0	0.02	0.01	0.0	0.0	0.0	0.0	0.0	0.0	0.0	0.0	0.0	0.0	0.0	0.0	0.0	0.0	0.0	XLOC_263109	chr3	lincRNA	novel
ENSG00000229931.1	0.79	0.81	0.68	1.23	1.03	0.96	0.44	1.25	1.77	1.88	0.61	1.06	1.27	1.6	0.61	0.74	1.04	1.41	RP1-151F17.1	chr6	antisense	--
ENSG00000274340.1	0.07	0.02	0.0	0.06	0.03	0.0	0.0	0.0	0.0	0.01	0.0	0.0	0.0	0.0	0.0	0.0	0.0	0.0	RP11-435J9.2	chr15	lincRNA	--
XLOC_125989	0.25	0.24	0.29	0.15	0.26	0.3	0.64	0.11	0.2	0.38	0.66	0.29	0.19	0.07	0.28	0.14	0.18	0.3	XLOC_125989	chr15	intronic	novel
XLOC_046253	0.02	0.01	0.02	0.0	0.07	0.19	0.0	0.02	0.01	0.01	0.03	0.04	0.03	0.0	0.02	0.04	0.03	0.0	XLOC_046253	chr10	lincRNA	novel
XLOC_194733	0.06	0.04	0.04	0.05	0.14	0.03	0.63	0.06	0.04	0.11	0.1	0.07	0.02	0.06	0.03	0.04	0.09	0.03	XLOC_194733	chr2	lincRNA	novel
XLOC_000701	0.01	0.01	0.0	0.0	0.0	0.0	0.0	0.0	0.0	0.0	0.0	0.0	0.0	0.0	0.0	0.0	0.0	0.0	XLOC_000701	GL000252.2	lincRNA	novel
XLOC_374001	0.69	0.75	0.71	0.84	0.42	0.67	0.43	1.17	1.49	0.57	0.55	0.88	0.6	1.04	0.99	1.01	0.67	0.64	XLOC_374001	chr9	intronic	novel
XLOC_379202	0.0	0.0	0.0	0.0	0.0	0.0	0.0	0.0	0.01	0.01	0.0	0.0	0.0	0.0	0.0	0.0	0.0	0.0	XLOC_379202	chr9	lincRNA	novel
XLOC_020643	0.03	0.02	0.01	0.0	0.0	0.0	0.01	0.01	0.03	0.0	0.0	0.0	0.01	0.0	0.0	0.0	0.02	0.0	XLOC_020643	chr1	lincRNA	novel
XLOC_165572	0.03	0.0	0.02	0.01	0.0	0.0	0.36	0.0	0.01	0.0	0.0	0.0	0.01	0.0	0.0	0.0	0.0	0.0	XLOC_165572	chr18	lincRNA	novel
XLOC_048949	0.0	0.03	0.03	0.04	0.02	0.01	0.15	0.03	0.03	0.05	0.04	0.02	0.02	0.0	0.02	0.02	0.02	0.03	XLOC_048949	chr10	lincRNA	novel
ENSG00000257449.1	0.0	0.0	0.06	0.0	0.0	0.0	0.0	0.0	0.0	0.0	0.0	0.0	0.0	0.15	0.0	0.0	0.0	0.07	RP11-603J24.4	chr12	antisense	--
XLOC_181812	0.08	0.05	0.06	0.07	0.03	0.06	0.15	0.21	0.18	0.2	0.23	0.16	0.25	0.49	0.2	0.35	0.1	0.35	XLOC_181812	chr19	intronic	novel
ENSG00000253364.1	0.1	0.03	0.12	0.15	0.16	0.04	0.0	0.0	0.06	0.0	0.0	0.02	0.02	0.0	0.07	0.0	0.07	0.05	RP11-731F5.2	chr14	lincRNA	--
ENSG00000237021.2	0.04	0.06	0.02	0.06	0.01	0.08	0.08	0.13	0.06	0.05	0.07	0.01	0.1	0.11	0.01	0.01	0.02	0.0	RP3-486I3.7	chr6	lincRNA	--
ENSG00000260936.1	0.45	0.56	0.45	0.26	0.14	0.45	0.25	0.25	0.36	0.34	0.3	0.49	0.22	0.36	0.24	0.26	0.29	0.18	FTO-IT1	chr16	sense_intronic	FTO intronic transcript 1
XLOC_336863	0.27	0.33	0.29	0.3	0.05	0.09	0.02	0.53	0.05	0.11	0.12	0.12	0.17	0.14	0.37	0.25	0.95	0.07	XLOC_336863	chr7	intronic	novel
ENSG00000267268.1	0.03	0.0	0.0	0.05	0.0	0.0	0.0	0.0	0.0	0.0	0.0	0.0	0.0	0.03	0.0	0.0	0.0	0.0	AC007204.2	chr19	lincRNA	--
ENSG00000268729.1	0.19	0.44	0.05	0.05	0.06	0.16	0.0	0.0	0.05	0.0	0.0	0.28	0.0	0.0	0.12	0.18	0.31	0.0	CTD-2105E13.14	chr19	antisense	--
XLOC_204831	0.03	0.02	0.03	0.02	0.03	0.02	0.01	0.0	0.0	0.0	0.01	0.0	0.01	0.0	0.01	0.0	0.0	0.0	XLOC_204831	chr2	lincRNA	novel
XLOC_324869	0.0	0.0	0.0	0.0	0.0	0.0	0.0	0.0	0.0	0.0	0.0	0.0	0.01	0.0	0.0	0.0	0.0	0.0	XLOC_324869	chr6	intronic	novel
XLOC_358467	0.0	0.0	0.0	0.0	0.02	0.0	0.02	0.05	0.07	0.25	0.0	0.13	0.25	0.13	0.06	0.21	0.06	0.02	XLOC_358467	chr8	lincRNA	novel
XLOC_183533	0.01	0.03	0.04	0.03	0.06	0.08	0.01	0.04	0.02	0.01	0.04	0.02	0.04	0.05	0.0	0.0	0.01	0.01	XLOC_183533	chr19	intronic	novel
XLOC_084831	0.01	0.04	0.01	0.03	0.0	0.0	0.29	0.01	0.01	0.03	0.03	0.01	0.0	0.0	0.0	0.03	0.02	0.0	XLOC_084831	chr12	lincRNA	novel
ENSG00000271398.1	0.16	0.0	0.0	0.09	0.1	0.0	0.45	0.2	0.26	0.18	0.86	0.05	0.1	0.11	0.0	0.05	0.05	0.2	RP5-1092A3.5	chr1	lincRNA	--
XLOC_113445	0.0	0.0	0.0	0.01	0.02	0.0	0.0	0.01	0.01	0.08	0.06	0.01	0.04	0.03	0.02	0.01	0.0	0.0	XLOC_113445	chr14	lincRNA	novel
XLOC_133860	0.0	0.0	0.0	0.01	0.0	0.0	0.0	0.0	0.0	0.0	0.0	0.0	0.0	0.0	0.0	0.0	0.0	0.0	XLOC_133860	chr15	lincRNA	novel
XLOC_220313	0.09	0.2	0.08	0.08	0.0	0.04	0.01	0.03	0.02	0.0	0.04	0.0	0.03	0.01	0.02	0.0	0.0	0.03	XLOC_220313	chr20	lincRNA	novel
XLOC_017632	0.0	0.01	0.01	0.02	0.0	0.0	0.4	0.0	0.0	0.1	0.09	0.01	0.01	0.0	0.0	0.0	0.01	0.01	XLOC_017632	chr1	lincRNA	novel
ENSG00000282692.1	0.0	0.0	0.0	0.0	0.0	0.0	0.0	0.0	0.0	0.0	0.0	0.0	0.0	0.0	0.0	0.0	0.05	0.0	CTD-3212A4.2	chr8	lincRNA	--
XLOC_176498	0.14	0.15	0.14	0.11	0.11	0.16	0.25	0.53	0.21	0.3	0.15	0.19	0.29	0.44	0.23	0.26	0.2	0.27	XLOC_176498	chr19	intronic	novel
ENSG00000266114.1	0.0	0.0	0.0	0.0	0.04	0.0	0.0	0.0	0.0	0.0	0.0	0.0	0.0	0.0	0.0	0.0	0.0	0.0	RP11-963H4.5	chr17	lincRNA	--
XLOC_224563	0.0	0.0	0.0	0.01	0.01	0.0	0.0	0.01	0.01	0.01	0.01	0.0	0.0	0.0	0.0	0.02	0.01	0.0	XLOC_224563	chr20	lincRNA	novel
ENSG00000237658.1	0.0	0.0	0.0	0.0	0.0	0.0	0.0	0.0	0.03	0.0	0.0	0.0	0.0	0.0	0.0	0.0	0.0	0.04	RP5-968D22.3	chr1	lincRNA	--
ENSG00000258768.2	0.32	0.39	0.32	0.36	0.36	0.39	0.05	0.11	0.17	0.06	0.13	0.17	0.24	0.24	0.15	0.09	0.14	0.1	CTD-2292M16.8	chr14	lincRNA	--
XLOC_336082	0.1	0.16	0.41	0.21	0.15	0.23	0.07	0.01	0.14	0.04	0.1	0.07	0.09	0.08	0.05	0.05	0.02	0.04	XLOC_336082	chr7	intronic	novel
XLOC_042581	0.03	0.01	0.01	0.03	0.02	0.01	0.55	0.03	0.0	0.02	0.14	0.02	0.01	0.02	0.01	0.01	0.03	0.01	XLOC_042581	chr10	lincRNA	novel
XLOC_033108	0.01	0.01	0.03	0.04	0.02	0.03	0.0	0.0	0.0	0.0	0.0	0.01	0.0	0.0	0.0	0.01	0.0	0.0	XLOC_033108	chr1	lincRNA	novel
ENSG00000248309.5	0.08	0.13	0.14	0.06	0.14	0.08	0.04	0.03	0.05	0.02	0.01	0.02	0.02	0.03	0.13	0.05	0.04	0.03	MEF2C-AS1	chr5	antisense	MEF2C antisense RNA 1
XLOC_379939	0.02	0.0	0.0	0.01	0.01	0.0	0.01	0.0	0.01	0.03	0.01	0.03	0.0	0.0	0.0	0.0	0.01	0.01	XLOC_379939	chr9	intronic	novel
XLOC_269519	0.02	0.02	0.02	0.04	0.0	0.02	0.05	0.01	0.01	0.06	0.16	0.02	0.02	0.0	0.0	0.0	0.01	0.05	XLOC_269519	chr4	lincRNA	novel
ENSG00000241316.6	0.38	0.24	0.26	0.28	0.33	0.3	0.14	0.18	0.25	0.06	0.14	0.04	0.16	0.14	0.06	0.08	0.06	0.17	SUCLG2-AS1	chr3	lincRNA	SUCLG2 antisense RNA 1 (head to head)
XLOC_182599	0.01	0.0	0.01	0.0	0.01	0.0	0.0	0.0	0.0	0.0	0.0	0.0	0.0	0.0	0.0	0.0	0.0	0.0	XLOC_182599	chr19	intronic	novel
XLOC_196676	0.23	0.19	0.13	0.17	0.12	0.26	0.24	0.07	0.03	0.05	0.16	0.03	0.12	0.02	0.09	0.03	0.08	0.08	XLOC_196676	chr2	intronic	novel
XLOC_096927	0.05	0.0	0.0	0.0	0.01	0.0	0.0	0.0	0.0	0.01	0.01	0.0	0.01	0.0	0.06	0.0	0.0	0.0	XLOC_096927	chr12	antisense	novel
ENSG00000272579.1	0.46	0.27	0.03	0.2	0.09	0.14	0.09	0.0	0.26	0.06	0.19	0.35	0.27	0.23	0.22	0.12	0.22	0.16	RP11-101E13.5	chr1	antisense	--
XLOC_241111	0.01	0.0	0.03	0.01	0.01	0.0	0.26	0.0	0.01	0.02	0.02	0.02	0.02	0.0	0.0	0.0	0.0	0.0	XLOC_241111	chr3	lincRNA	novel
XLOC_179325	0.0	0.01	0.01	0.0	0.0	0.0	0.02	0.0	0.0	0.01	0.01	0.01	0.0	0.04	0.0	0.01	0.01	0.0	XLOC_179325	chr19	antisense	novel
ENSG00000261811.1	0.0	0.0	0.0	0.0	0.0	0.0	0.0	0.0	0.0	0.0	0.0	0.0	0.0	0.0	0.0	0.08	0.0	0.0	RP11-382N13.2	chr16	lincRNA	--
XLOC_146409	0.0	0.0	0.0	0.0	0.0	0.0	0.06	0.0	0.0	0.0	0.0	0.0	0.0	0.0	0.0	0.01	0.0	0.0	XLOC_146409	chr16	lincRNA	novel
ENSG00000250929.2	0.0	0.0	0.0	0.0	0.0	0.0	0.04	0.0	0.0	0.0	0.0	0.0	0.0	0.0	0.0	0.04	0.0	0.04	LINC01181	chr8	antisense	long intergenic non-protein coding RNA 1181
ENSG00000269946.1	0.1	0.34	0.47	0.5	0.72	0.25	0.09	0.24	1.16	0.75	0.27	1.02	0.79	0.89	0.09	0.36	0.66	0.46	RP11-2B6.3	chr9	lincRNA	--
ENSG00000255089.1	0.08	0.0	0.0	0.0	0.0	0.0	0.0	0.0	0.0	0.0	0.0	0.0	0.07	0.0	0.0	0.0	0.0	0.23	RP11-326C3.10	chr11	antisense	--
XLOC_125897	0.04	0.01	0.0	0.03	0.01	0.03	0.05	0.0	0.0	0.09	0.0	0.0	0.06	0.0	0.0	0.0	0.0	0.03	XLOC_125897	chr15	lincRNA	novel
XLOC_048327	0.02	0.0	0.0	0.0	0.0	0.0	0.22	0.0	0.0	0.0	0.05	0.0	0.03	0.0	0.0	0.0	0.0	0.0	XLOC_048327	chr10	lincRNA	novel
ENSG00000251214.1	0.0	0.0	0.0	0.0	0.0	0.03	0.0	0.0	0.0	0.0	0.0	0.0	0.0	0.0	0.0	0.0	0.0	0.0	CTD-2308B18.1	chr5	lincRNA	--
XLOC_087772	0.0	0.0	0.0	0.0	0.0	0.0	0.01	0.0	0.0	0.0	0.0	0.0	0.0	0.0	0.0	0.0	0.0	0.02	XLOC_087772	chr12	intronic	novel
ENSG00000267123.5	0.27	0.16	0.09	0.16	0.21	0.26	0.72	0.14	0.14	0.46	0.72	0.67	0.84	0.41	0.22	0.38	0.48	1.07	CTD-2357A8.3	chr17	lincRNA	--
ENSG00000259423.2	0.02	0.0	0.08	0.0	0.0	0.0	0.0	0.0	0.03	0.0	0.0	0.04	0.0	0.0	0.0	0.0	0.02	0.0	RP11-265N7.2	chr15	lincRNA	--
ENSG00000276097.1	0.28	0.23	0.35	0.37	0.18	0.17	0.11	0.0	0.34	0.2	0.15	0.07	0.0	0.16	0.18	0.11	0.12	0.08	AC006538.8	chr19	sense_intronic	--
ENSG00000262362.1	0.0	0.0	0.0	0.0	0.0	0.03	0.0	0.0	0.0	0.0	0.0	0.0	0.0	0.0	0.0	0.0	0.0	0.0	LA16c-380H5.2	chr16	sense_overlapping	--
ENSG00000255621.1	0.02	0.03	0.05	0.01	0.04	0.03	0.07	0.01	0.02	0.02	0.0	0.02	0.0	0.02	0.04	0.0	0.06	0.04	RP11-377D9.3	chr12	lincRNA	--
XLOC_260335	0.0	0.0	0.0	0.0	0.0	0.0	0.0	0.0	0.0	0.0	0.0	0.01	0.0	0.0	0.0	0.0	0.0	0.0	XLOC_260335	chr3	lincRNA	novel
ENSG00000237978.5	0.03	0.0	0.0	0.0	0.02	0.01	0.0	0.04	0.0	0.0	0.0	0.0	0.02	0.0	0.0	0.0	0.0	0.0	KCNMB2-AS1	chr3	antisense	KCNMB2 antisense RNA 1
ENSG00000240687.1	0.0	0.0	0.0	0.0	0.0	0.0	0.0	0.0	0.0	0.0	0.0	0.0	0.0	0.03	0.0	0.0	0.0	0.0	RP11-521D12.1	chr2	lincRNA	--
ENSG00000254653.1	0.0	0.0	0.0	0.0	0.0	0.0	0.04	0.0	0.0	0.0	0.0	0.0	0.0	0.0	0.0	0.0	0.0	0.0	RP11-702F3.1	chr11	lincRNA	--
ENSG00000273451.1	0.71	0.58	0.88	0.56	1.09	1.69	0.58	0.33	0.34	0.35	0.21	0.22	0.21	0.34	0.21	0.28	0.22	0.24	RP4-569M23.4	chr20	sense_intronic	--
XLOC_008324	0.34	0.21	0.27	0.24	0.45	0.36	1.26	0.2	0.36	0.7	0.39	0.25	0.23	0.18	0.37	0.18	0.21	0.59	XLOC_008324	chr1	lincRNA	novel
ENSG00000230002.2	0.54	0.6	0.24	0.36	0.22	0.23	0.26	0.5	0.52	0.43	0.26	0.47	0.93	0.48	0.31	0.4	0.29	0.27	ALMS1-IT1	chr2	sense_intronic	ALMS1 intronic transcript 1
XLOC_237359	0.01	0.01	0.02	0.01	0.01	0.03	0.14	0.0	0.0	0.0	0.0	0.0	0.0	0.0	0.0	0.0	0.0	0.0	XLOC_237359	chr22	lincRNA	novel
XLOC_255053	0.01	0.0	0.01	0.0	0.01	0.0	0.0	0.0	0.0	0.0	0.0	0.0	0.0	0.0	0.0	0.0	0.0	0.0	XLOC_255053	chr3	lincRNA	novel
XLOC_269316	0.01	0.02	0.01	0.0	0.04	0.02	0.0	0.0	0.01	0.19	0.24	0.04	0.03	0.01	0.0	0.01	0.01	0.03	XLOC_269316	chr4	lincRNA	novel
XLOC_184449	0.17	0.13	0.18	0.08	0.16	0.14	0.07	0.06	0.03	0.01	0.01	0.01	0.02	0.07	0.03	0.04	0.05	0.01	XLOC_184449	chr2	lincRNA	novel
ENSG00000226455.1	0.0	0.0	0.0	0.0	0.0	0.0	0.0	0.0	0.0	0.0	0.0	0.0	0.0	0.03	0.0	0.0	0.0	0.0	RP3-512E2.2	chr6	antisense	--
ENSG00000232324.1	0.25	0.14	0.33	0.28	0.23	0.28	0.0	0.6	0.16	1.31	0.12	0.47	1.08	1.21	0.19	1.07	1.24	1.25	AC008440.10	chr19	lincRNA	--
XLOC_074630	0.02	0.0	0.01	0.0	0.0	0.0	0.0	0.0	0.0	0.0	0.0	0.0	0.0	0.0	0.0	0.0	0.03	0.0	XLOC_074630	chr11	lincRNA	novel
ENSG00000278910.3	0.05	0.0	0.0	0.0	0.0	0.0	0.0	0.06	0.0	0.0	0.0	0.0	0.0	0.0	0.0	0.0	0.0	0.0	BANCR	chr9	lincRNA	BRAF-activated non-protein coding RNA
ENSG00000281021.1	0.09	0.04	0.05	0.05	0.0	0.03	0.06	0.0	0.0	0.0	0.03	0.0	0.03	0.09	0.0	0.0	0.09	0.0	RP1-12G14.9	chr6	antisense	--
ENSG00000278462.1	0.86	0.79	0.07	0.22	0.0	0.22	0.16	0.52	0.2	0.44	0.08	0.22	0.08	0.7	0.4	0.32	0.5	0.08	RP11-165D6.1	chr13	sense_intronic	--
XLOC_224712	0.0	0.0	0.0	0.0	0.0	0.0	0.0	0.0	0.0	0.0	0.0	0.0	0.0	0.0	0.0	0.02	0.0	0.0	XLOC_224712	chr20	intronic	novel
XLOC_240739	0.5	0.51	0.82	0.57	0.39	0.3	0.35	0.16	0.41	0.16	0.26	0.14	0.16	0.31	0.43	0.33	0.09	0.12	XLOC_240739	chr3	lincRNA	novel
XLOC_212330	0.01	0.0	0.0	0.01	0.0	0.0	0.0	0.0	0.0	0.0	0.0	0.0	0.0	0.0	0.0	0.0	0.0	0.0	XLOC_212330	chr2	lincRNA	novel
XLOC_127603	0.01	0.0	0.01	0.0	0.0	0.03	0.0	0.0	0.01	0.0	0.0	0.02	0.0	0.0	0.03	0.0	0.0	0.0	XLOC_127603	chr15	intronic	novel
ENSG00000230898.1	0.0	0.0	0.11	0.12	0.04	0.04	0.09	0.0	0.04	0.0	0.0	0.04	0.0	0.0	0.0	0.0	0.09	0.0	RP11-9L18.3	chr1	sense_intronic	--
XLOC_340264	0.03	0.0	0.0	0.02	0.0	0.01	1.03	0.0	0.0	0.0	0.01	0.02	0.05	0.0	0.01	0.0	0.01	0.0	XLOC_340264	chr7	lincRNA	novel
XLOC_301190	0.48	0.45	0.22	0.22	0.28	0.3	0.04	0.57	0.29	0.33	0.23	0.46	0.2	0.46	0.35	0.4	0.25	0.57	XLOC_301190	chr5	intronic	novel
XLOC_212796	0.0	0.0	0.0	0.0	0.0	0.0	0.0	0.01	0.0	0.0	0.0	0.0	0.0	0.0	0.0	0.0	0.0	0.0	XLOC_212796	chr2	intronic	novel
XLOC_144144	0.18	0.16	0.12	0.07	0.1	0.16	0.02	0.07	0.09	0.11	0.09	0.11	0.09	0.09	0.13	0.09	0.13	0.1	XLOC_144144	chr16	intronic	novel
ENSG00000257702.3	1.81	2.57	3.14	3.05	1.95	2.2	1.0	1.54	1.88	1.59	1.89	1.71	2.11	1.36	2.05	1.52	2.26	1.33	LBX2-AS1	chr2	antisense	LBX2 antisense RNA 1
ENSG00000267549.5	0.02	0.03	0.01	0.04	0.07	0.03	0.08	0.01	0.04	0.04	0.05	0.08	0.02	0.1	0.01	0.01	0.05	0.13	AC006116.17	chr19	antisense	--
XLOC_340823	0.0	0.0	0.0	0.0	0.0	0.0	0.03	0.0	0.0	0.0	0.0	0.0	0.0	0.0	0.01	0.04	0.0	0.01	XLOC_340823	chr7	intronic	novel
ENSG00000259666.2	0.0	0.01	0.0	0.0	0.0	0.0	0.0	0.0	0.0	0.0	0.0	0.0	0.0	0.01	0.0	0.0	0.0	0.0	LINGO1-AS1	chr15	antisense	LINGO1 antisense RNA 1
ENSG00000256151.1	0.0	0.0	0.0	0.02	0.0	0.0	0.0	0.0	0.0	0.0	0.0	0.02	0.0	0.0	0.03	0.0	0.0	0.03	RP11-76C10.5	chr12	lincRNA	--
XLOC_093246	0.01	0.01	0.0	0.0	0.01	0.0	0.01	0.0	0.0	0.0	0.03	0.01	0.02	0.0	0.0	0.0	0.0	0.01	XLOC_093246	chr12	intronic	novel
XLOC_386801	0.59	0.51	0.64	0.72	0.72	0.67	0.33	0.5	0.74	0.34	0.68	0.51	0.7	0.58	0.51	0.41	0.49	0.51	XLOC_386801	chrX	antisense	novel
ENSG00000255775.1	0.0	0.0	0.0	0.09	0.06	0.0	0.0	0.04	0.0	0.18	0.03	0.06	0.03	0.04	0.03	0.0	0.03	0.1	RP3-454B23.1	chr12	lincRNA	--
XLOC_264242	0.0	0.03	0.01	0.01	0.02	0.02	0.08	0.02	0.0	0.01	0.02	0.01	0.03	0.0	0.0	0.02	0.01	0.03	XLOC_264242	chr3	lincRNA	novel
XLOC_002404	0.01	0.0	0.0	0.01	0.0	0.0	0.02	0.0	0.0	0.0	0.04	0.01	0.01	0.01	0.0	0.0	0.0	0.03	XLOC_002404	GL949747.2	lincRNA	novel
XLOC_024087	0.01	0.01	0.0	0.01	0.02	0.05	0.0	0.02	0.01	0.04	0.01	0.02	0.02	0.01	0.02	0.03	0.01	0.02	XLOC_024087	chr1	intronic	novel
ENSG00000272397.1	0.03	0.04	0.01	0.02	0.02	0.05	0.01	0.0	0.02	0.0	0.0	0.0	0.04	0.08	0.01	0.0	0.0	0.0	RP11-497D6.5	chr6	lincRNA	--
XLOC_102731	0.01	0.0	0.0	0.0	0.0	0.0	0.01	0.0	0.0	0.0	0.0	0.0	0.0	0.0	0.0	0.0	0.0	0.0	XLOC_102731	chr13	lincRNA	novel
XLOC_221304	0.47	0.3	0.58	0.61	0.81	0.58	0.33	0.37	0.46	1.33	0.94	1.84	0.97	0.47	0.62	0.95	1.22	0.83	XLOC_221304	chr20	lincRNA	novel
XLOC_340086	0.02	0.02	0.02	0.14	0.03	0.05	0.16	0.05	0.01	0.01	0.06	0.03	0.0	0.0	0.04	0.0	0.03	0.0	XLOC_340086	chr7	lincRNA	novel
XLOC_037204	0.0	0.0	0.0	0.0	0.0	0.01	0.0	0.0	0.0	0.0	0.0	0.0	0.0	0.0	0.0	0.0	0.0	0.0	XLOC_037204	chr1	intronic	novel
ENSG00000229127.1	2.17	1.93	1.59	1.99	1.66	2.12	0.17	0.63	0.52	0.1	0.45	0.38	0.52	0.36	0.57	0.23	0.32	0.28	AC007038.7	chr2	antisense	--
XLOC_121279	0.07	0.1	0.09	0.02	0.04	0.02	0.0	0.01	0.01	0.03	0.0	0.03	0.01	0.0	0.0	0.0	0.01	0.01	XLOC_121279	chr15	intronic	novel
ENSG00000258763.5	0.0	0.0	0.0	0.0	0.0	0.04	0.0	0.0	0.0	0.0	0.0	0.07	0.0	0.0	0.15	0.0	0.0	0.0	RP11-110A12.2	chr12	antisense	--
XLOC_095411	0.0	0.0	0.0	0.0	0.0	0.0	0.01	0.0	0.0	0.0	0.0	0.0	0.0	0.0	0.0	0.0	0.0	0.01	XLOC_095411	chr12	lincRNA	novel
XLOC_188715	0.02	0.04	0.01	0.03	0.01	0.01	0.2	0.03	0.02	0.07	0.16	0.03	0.02	0.04	0.06	0.0	0.02	0.0	XLOC_188715	chr2	lincRNA	novel
XLOC_034594	0.06	0.18	0.06	0.08	0.16	0.08	0.0	0.05	0.09	0.13	0.04	0.03	0.12	0.06	0.04	0.08	0.03	0.07	XLOC_034594	chr1	intronic	novel
ENSG00000260029.2	0.0	0.0	0.0	0.0	0.0	0.02	0.0	0.0	0.0	0.0	0.0	0.0	0.0	0.0	0.0	0.0	0.0	0.0	RP11-401P9.1	chr16	antisense	--
XLOC_273261	0.39	0.13	0.3	0.35	0.4	0.41	0.22	0.1	0.13	0.02	0.14	0.06	0.11	0.1	0.13	0.05	0.1	0.02	XLOC_273261	chr4	intronic	novel
XLOC_120960	0.07	0.01	0.01	0.1	0.03	0.09	0.0	0.0	0.02	0.0	0.02	0.01	0.04	0.01	0.03	0.04	0.0	0.0	XLOC_120960	chr15	lincRNA	novel
XLOC_379226	0.02	0.06	0.04	0.02	0.07	0.03	0.03	0.01	0.0	0.0	0.02	0.0	0.0	0.0	0.0	0.0	0.0	0.0	XLOC_379226	chr9	intronic	novel
XLOC_173429	0.02	0.03	0.01	0.0	0.0	0.0	0.08	0.0	0.01	0.0	0.02	0.0	0.0	0.0	0.01	0.0	0.0	0.0	XLOC_173429	chr19	lincRNA	novel
XLOC_007417	0.01	0.01	0.02	0.02	0.01	0.0	0.26	0.01	0.02	0.0	0.11	0.0	0.0	0.02	0.0	0.0	0.02	0.0	XLOC_007417	chr1	lincRNA	novel
XLOC_036401	0.01	0.01	0.0	0.0	0.01	0.01	0.0	0.0	0.0	0.0	0.0	0.0	0.01	0.0	0.0	0.0	0.01	0.0	XLOC_036401	chr1	intronic	novel
ENSG00000227540.1	0.31	0.19	0.09	0.21	0.2	0.28	0.08	0.17	0.13	0.19	0.13	0.07	0.05	0.08	0.16	0.03	0.05	0.26	RP11-152N13.5	chr10	antisense	--
XLOC_204101	0.0	0.0	0.0	0.0	0.01	0.01	0.0	0.0	0.0	0.0	0.0	0.0	0.0	0.0	0.0	0.0	0.0	0.0	XLOC_204101	chr2	intronic	novel
XLOC_175165	0.04	0.07	0.09	0.11	0.09	0.12	0.24	0.03	0.06	0.06	0.06	0.11	0.07	0.13	0.06	0.06	0.06	0.06	XLOC_175165	chr19	antisense	novel
XLOC_009896	0.0	0.0	0.0	0.03	0.0	0.0	0.23	0.05	0.01	0.0	0.01	0.0	0.0	0.0	0.0	0.0	0.0	0.01	XLOC_009896	chr1	lincRNA	novel
XLOC_222001	0.03	0.05	0.11	0.03	0.04	0.05	0.0	0.0	0.13	0.0	0.17	0.03	0.01	0.0	0.07	0.03	0.03	0.06	XLOC_222001	chr20	lincRNA	novel
XLOC_237659	0.01	0.0	0.0	0.02	0.0	0.01	0.02	0.0	0.02	0.02	0.03	0.02	0.01	0.0	0.01	0.0	0.0	0.03	XLOC_237659	chr22	intronic	novel
ENSG00000124915.10	0.0	0.0	0.0	0.0	0.0	0.0	0.01	0.0	0.0	0.0	0.0	0.0	0.0	0.0	0.0	0.0	0.01	0.0	DKFZP434K028	chr11	lincRNA	--
XLOC_339338	0.14	0.21	0.11	0.15	0.14	0.08	0.08	0.06	0.21	0.3	0.12	0.1	0.18	0.11	0.11	0.17	0.15	0.19	XLOC_339338	chr7	intronic	novel
XLOC_001949	0.02	0.0	0.0	0.0	0.01	0.0	0.0	0.01	0.0	0.0	0.0	0.0	0.02	0.03	0.01	0.05	0.02	0.0	XLOC_001949	GL000258.2	lincRNA	novel
XLOC_207977	0.01	0.0	0.0	0.01	0.02	0.0	0.0	0.01	0.0	0.0	0.0	0.01	0.0	0.0	0.0	0.0	0.0	0.0	XLOC_207977	chr2	lincRNA	novel
XLOC_059880	0.18	0.09	0.13	0.15	0.06	0.09	0.14	0.04	0.03	0.1	0.09	0.06	0.11	0.05	0.12	0.05	0.23	0.09	XLOC_059880	chr11	antisense	novel
ENSG00000232909.1	0.0	0.0	0.0	0.0	0.0	0.06	0.0	0.0	0.0	0.0	0.0	0.0	0.0	0.0	0.0	0.0	0.0	0.0	RP3-510O8.4	chr6	antisense	--
ENSG00000230074.1	0.17	0.36	0.31	0.18	0.22	0.32	0.19	0.13	0.16	0.29	0.61	0.12	0.31	0.35	0.1	0.32	0.33	0.36	RP11-195F19.9	chr9	antisense	--
ENSG00000257400.1	0.0	0.0	0.0	0.0	0.0	0.0	0.05	0.0	0.0	0.0	0.0	0.0	0.0	0.0	0.0	0.1	0.0	0.05	RP11-778J16.3	chr12	lincRNA	--
XLOC_120599	0.0	0.0	0.03	0.0	0.0	0.0	0.0	0.0	0.0	0.0	0.0	0.0	0.0	0.0	0.0	0.0	0.0	0.0	XLOC_120599	chr14	lincRNA	novel
XLOC_047734	0.14	0.02	0.05	0.09	0.06	0.08	0.0	0.0	0.01	0.05	0.02	0.07	0.03	0.01	0.01	0.0	0.01	0.0	XLOC_047734	chr10	lincRNA	novel
ENSG00000272509.1	0.99	0.34	0.4	0.3	0.41	0.76	0.0	0.12	0.47	0.13	0.05	0.13	0.18	0.2	0.42	0.0	0.19	0.0	RP11-347C18.5	chr8	antisense	--
XLOC_304102	0.0	0.0	0.0	0.0	0.0	0.0	0.01	0.0	0.01	0.0	0.0	0.0	0.0	0.01	0.0	0.0	0.0	0.0	XLOC_304102	chr5	lincRNA	novel
ENSG00000225783.6	7.09	4.36	4.91	5.18	6.74	4.25	6.98	5.81	12.35	8.75	6.29	8.8	6.92	8.13	3.03	3.76	4.9	5.8	MIAT	chr22	lincRNA	myocardial infarction associated transcript (non-protein coding)
ENSG00000262151.1	0.0	0.09	0.06	0.17	0.0	0.03	0.0	0.0	0.09	0.0	0.04	0.07	0.0	0.0	0.0	0.0	0.0	0.11	RP11-876N24.2	chr16	antisense	--
XLOC_038420	0.0	0.0	0.0	0.01	0.0	0.01	0.0	0.02	0.0	0.0	0.0	0.0	0.0	0.0	0.0	0.0	0.0	0.01	XLOC_038420	chr1	lincRNA	novel
XLOC_034940	0.0	0.0	0.0	0.0	0.02	0.0	0.0	0.0	0.0	0.0	0.0	0.0	0.0	0.02	0.0	0.0	0.0	0.0	XLOC_034940	chr1	lincRNA	novel
ENSG00000267289.1	0.06	0.0	0.02	0.0	0.0	0.08	0.0	0.15	0.0	0.0	0.0	0.0	0.03	0.0	0.03	0.0	0.0	0.0	CTD-2623N2.11	chr19	lincRNA	--
ENSG00000270120.1	2.89	5.34	2.75	1.78	3.6	4.09	0.72	3.21	3.11	3.26	2.5	3.9	4.48	4.37	6.79	6.42	3.71	4.56	RP11-327F22.6	chr16	sense_intronic	--
ENSG00000227269.1	0.0	0.0	0.04	0.0	0.0	0.0	0.29	0.0	0.0	0.04	0.0	0.0	0.05	0.0	0.0	0.0	0.0	0.0	RP11-96L7.2	chr9	lincRNA	--
XLOC_319897	0.03	0.0	0.03	0.01	0.0	0.03	0.01	0.0	0.0	0.0	0.01	0.0	0.0	0.0	0.0	0.0	0.0	0.0	XLOC_319897	chr6	intronic	novel
XLOC_309711	0.01	0.0	0.0	0.0	0.0	0.0	0.41	0.0	0.0	0.0	0.0	0.0	0.02	0.0	0.0	0.0	0.01	0.0	XLOC_309711	chr6	intronic	novel
ENSG00000254101.5	0.03	0.0	0.0	0.0	0.08	0.02	0.0	0.04	0.01	0.01	0.0	0.0	0.01	0.0	0.0	0.02	0.05	0.02	RP11-30J20.1	chr8	lincRNA	--
XLOC_226926	0.0	0.01	0.0	0.01	0.01	0.02	0.0	0.01	0.01	0.0	0.02	0.01	0.0	0.01	0.03	0.04	0.02	0.07	XLOC_226926	chr20	intronic	novel
XLOC_336693	0.53	0.59	0.55	0.26	0.58	0.52	1.14	0.56	0.47	0.33	0.89	0.43	0.44	0.26	0.31	0.18	0.16	0.27	XLOC_336693	chr7	intronic	novel
XLOC_244203	0.01	0.0	0.0	0.0	0.0	0.0	0.14	0.0	0.0	0.03	0.07	0.02	0.05	0.01	0.01	0.0	0.01	0.02	XLOC_244203	chr3	lincRNA	novel
XLOC_338232	1.38	1.04	1.21	1.58	1.05	0.84	1.38	2.21	2.53	3.68	1.31	2.9	1.37	2.7	0.92	1.87	2.36	2.72	XLOC_338232	chr7	intronic	novel
XLOC_042319	0.0	0.0	0.0	0.0	0.0	0.0	0.22	0.01	0.0	0.02	0.03	0.0	0.0	0.0	0.0	0.02	0.0	0.0	XLOC_042319	chr10	lincRNA	novel
XLOC_002227	0.01	0.0	0.0	0.0	0.0	0.01	0.0	0.0	0.0	0.01	0.0	0.0	0.0	0.03	0.01	0.01	0.0	0.0	XLOC_002227	GL383582.2	lincRNA	novel
XLOC_083616	0.1	0.18	0.14	0.11	0.22	0.22	0.07	0.04	0.1	0.07	0.04	0.04	0.05	0.15	0.06	0.03	0.12	0.02	XLOC_083616	chr12	lincRNA	novel
XLOC_297851	0.0	0.01	0.0	0.0	0.01	0.0	0.0	0.0	0.0	0.0	0.01	0.0	0.0	0.0	0.0	0.0	0.0	0.0	XLOC_297851	chr5	lincRNA	novel
ENSG00000231652.2	0.03	0.04	0.03	0.04	0.08	0.01	0.0	0.07	0.03	0.04	0.0	0.05	0.0	0.02	0.0	0.0	0.0	0.11	RP11-553A21.3	chr6	antisense	--
ENSG00000205181.5	0.17	0.19	0.29	0.13	0.19	0.39	0.8	0.11	0.07	0.03	0.26	0.1	0.06	0.06	0.13	0.08	0.12	0.12	LINC00654	chr20	lincRNA	long intergenic non-protein coding RNA 654
ENSG00000272556.1	0.21	0.04	0.08	0.44	0.26	0.18	0.36	0.13	0.41	0.59	0.19	0.03	0.16	0.66	0.23	0.35	0.54	0.23	RP11-638I8.1	chr7	lincRNA	--
ENSG00000231795.1	1.43	1.01	1.24	1.41	0.71	1.03	1.44	1.61	1.22	1.7	1.95	3.07	1.0	2.22	1.03	2.25	1.92	2.92	ITCH-IT1	chr20	sense_intronic	ITCH intronic transcript 1
XLOC_163665	0.53	0.39	0.39	0.46	0.4	0.36	0.72	0.85	0.62	0.51	0.46	0.53	0.36	0.52	0.43	0.49	0.36	0.48	XLOC_163665	chr18	intronic	novel
ENSG00000269933.1	0.0	0.0	0.0	0.0	0.1	0.12	0.0	0.0	0.0	0.0	0.0	0.0	0.0	0.0	0.0	0.0	0.0	0.0	RP3-333A15.2	chr1	sense_intronic	--
XLOC_046258	0.05	0.01	0.03	0.02	0.04	0.16	0.01	0.0	0.0	0.0	0.0	0.03	0.03	0.0	0.01	0.0	0.01	0.0	XLOC_046258	chr10	lincRNA	novel
ENSG00000227101.1	0.0	0.0	0.0	0.0	0.0	0.0	0.0	0.0	0.0	0.0	0.0	0.0	0.07	0.0	0.0	0.0	0.0	0.0	RP11-433J20.2	chr10	lincRNA	--
XLOC_276412	0.02	0.0	0.01	0.01	0.0	0.0	0.0	0.0	0.0	0.0	0.0	0.0	0.02	0.0	0.0	0.0	0.0	0.0	XLOC_276412	chr4	intronic	novel
ENSG00000277427.1	0.0	0.0	0.0	0.03	0.0	0.0	0.0	0.0	0.0	0.0	0.0	0.0	0.0	0.0	0.03	0.0	0.0	0.0	XXbac-BPG154L12.5	chr6	antisense	--
XLOC_236448	0.0	0.01	0.0	0.0	0.01	0.05	0.0	0.0	0.0	0.0	0.01	0.0	0.0	0.0	0.0	0.0	0.0	0.0	XLOC_236448	chr22	lincRNA	novel
XLOC_024356	0.0	0.0	0.0	0.01	0.0	0.0	0.0	0.0	0.0	0.0	0.0	0.0	0.0	0.0	0.0	0.0	0.0	0.0	XLOC_024356	chr1	intronic	novel
XLOC_004737	0.01	0.0	0.01	0.02	0.01	0.01	0.72	0.01	0.0	0.01	0.03	0.0	0.0	0.0	0.0	0.01	0.01	0.0	XLOC_004737	chr1	intronic	novel
XLOC_259151	0.0	0.0	0.0	0.0	0.0	0.0	0.01	0.0	0.0	0.01	0.0	0.0	0.0	0.0	0.02	0.0	0.0	0.0	XLOC_259151	chr3	lincRNA	novel
XLOC_017839	0.01	0.04	0.04	0.0	0.02	0.0	0.04	0.01	0.03	0.0	0.09	0.04	0.0	0.02	0.01	0.04	0.01	0.02	XLOC_017839	chr1	lincRNA	novel
ENSG00000250456.1	0.0	0.0	0.0	0.0	0.0	0.0	0.0	0.01	0.0	0.0	0.0	0.0	0.0	0.0	0.0	0.0	0.0	0.0	AC006552.1	chr4	lincRNA	--
ENSG00000229151.1	1.63	0.7	1.35	1.82	1.64	1.26	0.14	0.25	0.52	0.13	0.76	0.35	0.55	0.46	0.81	0.14	0.49	0.29	RP11-348F1.3	chrX	antisense	--
ENSG00000272250.1	0.0	0.0	0.18	0.11	0.08	0.11	0.0	0.05	0.04	0.15	0.08	0.23	0.0	0.09	0.0	0.04	0.04	0.04	RP11-346C20.4	chr16	lincRNA	--
XLOC_046712	0.14	0.07	0.07	0.02	0.05	0.02	0.0	0.0	0.01	0.0	0.01	0.0	0.0	0.0	0.0	0.0	0.01	0.0	XLOC_046712	chr10	lincRNA	novel
XLOC_087548	0.01	0.0	0.0	0.0	0.0	0.0	0.0	0.0	0.0	0.0	0.0	0.0	0.0	0.01	0.0	0.0	0.0	0.0	XLOC_087548	chr12	antisense	novel
ENSG00000236199.1	0.05	0.0	0.0	0.0	0.05	0.0	0.0	0.0	0.0	0.0	0.0	0.0	0.0	0.0	0.0	0.0	0.0	0.0	RP11-264I13.2	chr9	antisense	--
ENSG00000248932.5	0.34	0.55	0.3	0.37	0.37	0.42	0.11	0.18	0.07	0.05	0.17	0.25	0.23	0.21	0.2	0.08	0.27	0.1	RP11-319G6.1	chr3	antisense	--
XLOC_007415	0.15	0.16	0.25	0.13	0.13	0.21	0.48	0.3	0.22	0.31	0.96	0.35	0.2	0.21	0.16	0.18	0.38	0.35	XLOC_007415	chr1	intronic	novel
XLOC_231415	0.37	0.3	0.31	0.34	0.26	0.38	1.4	0.31	0.24	0.24	0.21	0.13	0.19	0.17	0.15	0.18	0.24	0.23	XLOC_231415	chr22	antisense	novel
ENSG00000275966.1	0.0	0.11	0.23	0.0	0.09	0.12	0.0	0.0	0.15	0.0	0.04	0.08	0.04	0.14	0.0	0.17	0.0	0.09	RP11-1055B8.9	chr17	lincRNA	--
ENSG00000205488.8	0.01	0.0	0.01	0.0	0.0	0.0	0.0	0.0	0.0	0.0	0.01	0.0	0.0	0.0	0.0	0.0	0.0	0.0	CALML3-AS1	chr10	antisense	CALML3 antisense RNA 1
ENSG00000272977.1	0.87	0.73	0.7	0.43	0.72	0.87	0.26	0.15	0.26	0.04	0.36	0.3	0.26	0.21	0.26	0.05	0.19	0.21	CTA-390C10.10	chr22	sense_intronic	--
XLOC_338769	0.14	0.12	0.08	0.17	0.09	0.31	0.01	0.02	0.1	0.01	0.0	0.01	0.0	0.03	0.04	0.0	0.0	0.01	XLOC_338769	chr7	intronic	novel
ENSG00000259517.2	0.0	0.0	0.0	0.0	0.0	0.0	0.0	0.0	0.0	0.0	0.0	0.0	0.0	0.0	0.04	0.0	0.0	0.0	RP11-324D17.1	chr16	lincRNA	--
XLOC_146167	0.0	0.0	0.0	0.0	0.0	0.0	0.0	0.0	0.01	0.0	0.0	0.0	0.0	0.0	0.0	0.0	0.0	0.0	XLOC_146167	chr16	lincRNA	novel
XLOC_326077	0.0	0.0	0.0	0.0	0.0	0.0	0.01	0.01	0.0	0.0	0.0	0.0	0.0	0.0	0.0	0.0	0.0	0.0	XLOC_326077	chr6	lincRNA	novel
XLOC_221330	0.0	0.0	0.0	0.0	0.0	0.0	0.16	0.0	0.0	0.04	0.0	0.0	0.0	0.0	0.0	0.0	0.0	0.0	XLOC_221330	chr20	lincRNA	novel
XLOC_212302	0.0	0.0	0.0	0.0	0.0	0.0	0.0	0.0	0.0	0.01	0.0	0.0	0.0	0.0	0.0	0.0	0.0	0.0	XLOC_212302	chr2	lincRNA	novel
XLOC_006132	0.43	0.42	0.54	0.61	0.35	0.42	0.74	0.9	0.55	0.82	0.49	0.76	0.75	0.69	0.73	0.81	0.51	0.89	XLOC_006132	chr1	intronic	novel
ENSG00000234705.1	0.75	0.87	0.94	0.64	0.95	0.7	0.06	0.0	0.22	0.06	0.38	0.3	0.31	0.62	0.26	0.57	0.86	0.19	HMGA1P4	chr9	antisense	high mobility group AT-hook 1 pseudogene 4
ENSG00000253898.1	0.08	0.0	0.0	0.01	0.03	0.0	0.0	0.02	0.17	0.03	0.0	0.0	0.0	0.05	0.03	0.0	0.0	0.0	LINC01419	chr8	lincRNA	long intergenic non-protein coding RNA 1419
XLOC_046134	0.03	0.02	0.0	0.0	0.02	0.01	2.07	0.02	0.03	0.17	0.11	0.05	0.01	0.02	0.06	0.02	0.02	0.04	XLOC_046134	chr10	intronic	novel
ENSG00000277130.1	7.69	7.58	3.55	4.09	5.27	4.88	6.25	6.58	5.04	3.94	4.52	4.97	3.8	4.44	4.89	4.62	3.93	2.42	RP11-530C5.4	chr12	sense_intronic	--
XLOC_234373	0.0	0.0	0.0	0.0	0.0	0.0	0.29	0.0	0.0	0.0	0.0	0.0	0.0	0.0	0.0	0.0	0.0	0.0	XLOC_234373	chr22	lincRNA	novel
XLOC_058477	0.0	0.03	0.01	0.02	0.02	0.02	0.01	0.0	0.01	0.0	0.01	0.03	0.04	0.0	0.01	0.0	0.01	0.02	XLOC_058477	chr10	intronic	novel
ENSG00000228060.1	0.04	0.0	0.0	0.0	0.08	0.0	0.0	0.0	0.0	0.0	0.0	0.04	0.04	0.04	0.0	0.04	0.0	0.04	RP11-69E11.8	chr1	antisense	--
XLOC_099882	0.1	0.08	0.06	0.03	0.06	0.16	0.03	0.0	0.0	0.01	0.05	0.05	0.01	0.0	0.02	0.0	0.0	0.0	XLOC_099882	chr13	lincRNA	novel
ENSG00000267512.1	0.25	0.23	0.0	0.0	0.23	0.21	0.0	0.06	0.04	0.0	0.14	0.04	0.0	0.0	0.0	0.05	0.0	0.14	CTC-250I14.3	chr19	antisense	--
ENSG00000277050.1	0.04	0.0	0.0	0.07	0.07	0.1	0.0	0.0	0.0	0.0	0.04	0.0	0.0	0.0	0.0	0.0	0.0	0.0	RP11-102G14.1	chr14	antisense	--
ENSG00000250961.1	0.0	0.03	0.0	0.02	0.0	0.0	0.05	0.0	0.0	0.0	0.0	0.0	0.0	0.0	0.0	0.0	0.0	0.02	CTD-2023N9.1	chr5	antisense	--
ENSG00000269489.1	0.0	0.0	0.03	0.0	0.0	0.0	0.0	0.0	0.0	0.0	0.0	0.0	0.0	0.0	0.0	0.0	0.0	0.0	RP11-98D18.17	chr1	lincRNA	--
XLOC_226691	0.0	0.0	0.0	0.0	0.0	0.0	0.01	0.0	0.0	0.0	0.01	0.0	0.0	0.0	0.0	0.0	0.0	0.0	XLOC_226691	chr20	lincRNA	novel
XLOC_334532	0.06	0.13	0.08	0.16	0.14	0.04	0.18	0.49	0.12	0.34	0.27	0.36	0.3	0.23	0.09	0.24	0.28	0.32	XLOC_334532	chr7	intronic	novel
XLOC_147727	0.34	0.33	0.2	0.2	0.25	0.17	0.86	0.2	0.2	0.19	0.27	0.16	0.43	0.24	0.36	0.26	0.36	0.26	XLOC_147727	chr17	intronic	novel
XLOC_287203	0.01	0.01	0.01	0.0	0.0	0.01	1.85	0.0	0.0	0.18	0.3	0.01	0.02	0.0	0.0	0.0	0.0	0.09	XLOC_287203	chr5	lincRNA	novel
XLOC_373625	0.11	0.08	0.11	0.07	0.12	0.05	0.04	0.01	0.05	0.02	0.03	0.03	0.09	0.02	0.04	0.02	0.0	0.01	XLOC_373625	chr9	intronic	novel
XLOC_322308	0.0	0.0	0.0	0.0	0.0	0.0	0.0	0.0	0.0	0.01	0.0	0.0	0.0	0.0	0.0	0.0	0.0	0.0	XLOC_322308	chr6	intronic	novel
XLOC_348016	0.01	0.0	0.0	0.03	0.0	0.02	0.02	0.0	0.0	0.0	0.0	0.0	0.0	0.0	0.0	0.0	0.0	0.0	XLOC_348016	chr7	lincRNA	novel
XLOC_285573	0.1	0.08	0.03	0.07	0.1	0.1	0.11	0.02	0.01	0.03	0.05	0.01	0.03	0.02	0.02	0.0	0.01	0.0	XLOC_285573	chr5	lincRNA	novel
XLOC_059180	0.0	0.0	0.0	0.0	0.0	0.0	0.07	0.04	0.06	0.26	0.19	0.07	0.07	0.03	0.03	0.02	0.03	0.09	XLOC_059180	chr11	lincRNA	novel
XLOC_055878	0.0	0.0	0.0	0.0	0.0	0.0	0.0	0.01	0.0	0.0	0.0	0.0	0.0	0.0	0.0	0.0	0.0	0.0	XLOC_055878	chr10	antisense	novel
XLOC_105470	0.0	0.0	0.0	0.01	0.0	0.0	0.01	0.0	0.0	0.0	0.01	0.0	0.0	0.0	0.0	0.0	0.0	0.0	XLOC_105470	chr13	lincRNA	novel
ENSG00000223949.6	0.01	0.0	0.01	0.01	0.0	0.01	0.0	0.01	0.01	0.0	0.01	0.01	0.0	0.0	0.0	0.01	0.01	0.01	ROR1-AS1	chr1	antisense	ROR1 antisense RNA 1
ENSG00000273373.1	1.65	1.69	1.24	1.53	1.57	1.69	0.22	0.73	1.26	0.21	0.2	0.37	0.3	0.54	1.06	0.52	0.44	0.36	RP5-1074L1.4	chr1	antisense	--
ENSG00000261124.1	0.0	0.0	0.0	0.0	0.0	0.0	0.04	0.0	0.0	0.0	0.13	0.0	0.0	0.0	0.0	0.0	0.0	0.04	AC135050.5	chr16	antisense	--
ENSG00000232698.1	0.05	0.06	0.16	0.17	0.05	0.04	0.14	0.0	0.12	0.17	0.0	0.0	0.04	0.0	0.0	0.0	0.1	0.28	AP001058.3	chr21	lincRNA	--
ENSG00000267627.5	0.06	0.0	0.03	0.05	0.0	0.0	0.06	0.04	0.02	0.11	0.0	0.0	0.0	0.0	0.0	0.0	0.03	0.0	RP11-905K4.1	chr18	lincRNA	--
XLOC_286266	0.01	0.0	0.0	0.01	0.0	0.01	0.01	0.0	0.0	0.0	0.0	0.01	0.0	0.0	0.0	0.01	0.0	0.0	XLOC_286266	chr5	lincRNA	novel
XLOC_278864	0.0	0.0	0.0	0.0	0.0	0.0	0.02	0.0	0.0	0.0	0.0	0.0	0.0	0.0	0.0	0.0	0.0	0.0	XLOC_278864	chr4	lincRNA	novel
XLOC_377770	0.08	0.01	0.04	0.01	0.03	0.03	0.04	0.03	0.0	0.0	0.01	0.0	0.0	0.03	0.0	0.0	0.0	0.02	XLOC_377770	chr9	lincRNA	novel
ENSG00000223872.1	0.0	0.0	0.0	0.04	0.0	0.0	0.0	0.0	0.0	0.0	0.0	0.0	0.0	0.0	0.0	0.0	0.0	0.04	AC006372.5	chr7	lincRNA	--
XLOC_231173	0.0	0.01	0.0	0.0	0.0	0.0	0.01	0.0	0.0	0.0	0.0	0.0	0.0	0.0	0.0	0.0	0.0	0.01	XLOC_231173	chr21	lincRNA	novel
ENSG00000259672.1	0.0	0.0	0.0	0.0	0.0	0.0	0.0	0.0	0.0	0.0	0.0	0.0	0.03	0.0	0.0	0.0	0.0	0.0	RP11-69G7.1	chr15	lincRNA	--
XLOC_232761	0.08	0.12	0.16	0.16	0.23	0.16	0.18	0.03	0.09	0.11	0.1	0.09	0.05	0.11	0.07	0.06	0.01	0.04	XLOC_232761	chr22	antisense	novel
ENSG00000251600.5	0.06	0.1	0.06	0.03	0.05	0.07	0.09	0.01	0.01	0.01	0.0	0.0	0.09	0.02	0.07	0.07	0.06	0.2	RP11-673E1.1	chr4	lincRNA	--
ENSG00000257407.1	0.0	0.0	0.0	0.0	0.0	0.0	0.0	0.0	0.0	0.0	0.0	0.0	0.0	0.06	0.0	0.0	0.0	0.0	RP11-1028N23.4	chr12	lincRNA	--
XLOC_361701	0.0	0.0	0.01	0.01	0.01	0.01	0.05	0.04	0.0	0.0	0.01	0.02	0.01	0.02	0.01	0.03	0.01	0.01	XLOC_361701	chr8	intronic	novel
XLOC_313214	0.0	0.05	0.01	0.01	0.03	0.05	0.03	0.01	0.03	0.04	0.01	0.0	0.0	0.0	0.01	0.0	0.02	0.0	XLOC_313214	chr6	intronic	novel
XLOC_206837	0.0	0.0	0.0	0.0	0.0	0.0	0.01	0.0	0.0	0.01	0.0	0.0	0.0	0.0	0.0	0.0	0.0	0.0	XLOC_206837	chr2	lincRNA	novel
ENSG00000262020.1	0.0	0.04	0.0	0.0	0.0	0.0	0.0	0.0	0.0	0.0	0.0	0.0	0.0	0.0	0.0	0.0	0.0	0.0	RP11-66H6.3	chr16	antisense	--
ENSG00000254286.5	0.45	0.36	0.46	0.76	0.29	0.59	0.11	0.17	0.11	0.03	0.31	0.21	0.23	0.22	0.11	0.04	0.15	0.17	RP11-89K10.1	chr8	antisense	--
XLOC_006895	0.01	0.0	0.01	0.01	0.0	0.0	0.0	0.01	0.01	0.12	0.03	0.07	0.11	0.01	0.0	0.01	0.03	0.07	XLOC_006895	chr1	lincRNA	novel
XLOC_167379	0.01	0.0	0.02	0.0	0.0	0.01	0.01	0.0	0.01	0.0	0.05	0.0	0.04	0.02	0.02	0.0	0.0	0.02	XLOC_167379	chr18	lincRNA	novel
ENSG00000269968.1	1.85	2.56	0.79	0.83	4.56	1.16	0.25	1.06	0.51	1.21	0.25	0.8	0.59	2.25	0.96	1.82	1.05	1.7	RP5-940J5.9	chr12	antisense	--
XLOC_102394	0.08	0.29	0.29	0.17	0.08	0.18	0.04	0.06	0.1	0.05	0.08	0.08	0.06	0.08	0.17	0.08	0.08	0.03	XLOC_102394	chr13	intronic	novel
ENSG00000270426.1	1.0	0.88	0.59	1.05	1.2	2.11	0.94	0.33	1.13	1.4	1.19	1.02	0.3	0.44	0.72	0.47	0.87	0.85	RP11-326I11.5	chr4	sense_intronic	--
ENSG00000232536.1	0.04	0.0	0.04	0.11	0.04	0.0	0.65	0.05	0.14	0.41	0.41	0.11	0.36	0.09	0.0	0.12	0.34	0.33	RP11-74C1.4	chr1	sense_intronic	--
XLOC_113955	0.12	0.09	0.14	0.11	0.1	0.08	0.07	0.3	0.27	0.07	0.11	0.28	0.25	0.12	0.08	0.1	0.11	0.13	XLOC_113955	chr14	intronic	novel
XLOC_191780	0.1	0.05	0.12	0.12	0.1	0.04	0.03	0.02	0.04	0.0	0.02	0.0	0.0	0.0	0.0	0.0	0.01	0.0	XLOC_191780	chr2	lincRNA	novel
XLOC_185349	0.18	0.22	0.07	0.22	0.07	0.14	0.05	0.14	0.05	0.07	0.23	0.2	0.15	0.16	0.18	0.09	0.02	0.06	XLOC_185349	chr2	lincRNA	novel
ENSG00000261672.1	0.03	0.0	0.0	0.0	0.0	0.0	0.0	0.0	0.0	0.0	0.0	0.0	0.0	0.0	0.0	0.0	0.0	0.0	RP11-475B2.1	chr4	lincRNA	--
ENSG00000226516.7	0.0	0.0	0.0	0.0	0.0	0.0	0.0	0.0	0.02	0.0	0.0	0.0	0.0	0.0	0.0	0.0	0.0	0.0	FAM138B	chr2	lincRNA	family with sequence similarity 138, member B
XLOC_009386	0.17	0.04	0.14	0.17	0.27	0.16	0.08	0.06	0.05	0.15	0.09	0.08	0.19	0.07	0.04	0.05	0.04	0.07	XLOC_009386	chr1	intronic	novel
ENSG00000251141.5	0.05	0.01	0.03	0.08	0.05	0.0	0.1	0.04	0.02	0.02	0.0	0.01	0.0	0.01	0.02	0.01	0.0	0.02	RP11-53O19.1	chr5	antisense	--
XLOC_187972	0.14	0.17	0.17	0.17	0.15	0.15	0.38	0.07	0.11	0.14	0.2	0.21	0.17	0.05	0.07	0.04	0.07	0.11	XLOC_187972	chr2	intronic	novel
XLOC_029621	0.0	0.0	0.02	0.03	0.01	0.01	0.01	0.0	0.0	0.0	0.01	0.01	0.0	0.0	0.0	0.0	0.0	0.01	XLOC_029621	chr1	intronic	novel
XLOC_341404	0.0	0.01	0.0	0.01	0.0	0.0	0.01	0.01	0.0	0.0	0.02	0.01	0.01	0.0	0.0	0.02	0.0	0.0	XLOC_341404	chr7	intronic	novel
XLOC_154091	0.67	0.51	0.67	0.65	0.55	0.61	1.01	0.67	0.54	0.45	0.59	0.46	0.58	0.58	0.36	0.28	0.28	0.53	XLOC_154091	chr17	lincRNA	novel
XLOC_013783	0.1	0.05	0.19	0.02	0.07	0.12	0.16	0.0	0.04	0.03	0.05	0.0	0.01	0.0	0.03	0.0	0.01	0.01	XLOC_013783	chr1	lincRNA	novel
ENSG00000269903.1	0.16	0.0	0.04	0.09	0.05	0.14	0.05	0.0	0.0	0.09	0.05	0.0	0.24	0.11	0.0	0.1	0.1	0.0	RP11-571M6.18	chr12	lincRNA	--
XLOC_177260	0.07	0.04	0.05	0.05	0.06	0.07	0.0	0.0	0.06	0.0	0.0	0.0	0.0	0.0	0.0	0.01	0.0	0.0	XLOC_177260	chr19	lincRNA	novel
ENSG00000261703.1	0.26	0.0	0.05	0.0	0.12	0.11	0.67	0.24	0.1	0.33	0.49	0.11	0.35	0.0	0.24	0.36	0.13	0.0	RP11-327F22.5	chr16	lincRNA	--
ENSG00000231113.2	2.03	2.6	2.95	2.71	3.56	2.84	1.45	1.63	3.9	1.87	2.04	2.57	2.27	2.67	2.91	2.74	3.69	2.56	RP3-475N16.1	chr6	antisense	--
XLOC_061052	0.06	0.06	0.01	0.04	0.05	0.1	0.01	0.04	0.01	0.0	0.01	0.0	0.0	0.0	0.0	0.0	0.01	0.0	XLOC_061052	chr11	lincRNA	novel
XLOC_184484	0.08	0.12	0.07	0.15	0.17	0.04	0.07	0.09	0.0	0.0	0.07	0.02	0.03	0.1	0.0	0.0	0.01	0.0	XLOC_184484	chr2	lincRNA	novel
XLOC_133946	0.42	0.59	0.53	0.62	0.59	0.29	0.23	0.51	0.65	0.16	0.42	0.33	0.35	0.51	0.76	0.21	0.4	0.23	XLOC_133946	chr16	intronic	novel
ENSG00000223356.1	0.53	0.55	0.73	0.9	1.17	0.77	1.98	0.97	1.21	1.54	1.43	1.15	1.29	1.71	0.69	1.43	1.33	1.4	RP11-66D17.5	chr1	antisense	--
XLOC_190782	0.26	0.19	0.17	0.16	0.13	0.13	0.04	0.1	0.09	0.07	0.05	0.06	0.11	0.04	0.1	0.03	0.01	0.07	XLOC_190782	chr2	lincRNA	novel
XLOC_175529	0.02	0.0	0.01	0.0	0.02	0.03	0.11	0.0	0.03	0.0	0.0	0.04	0.02	0.0	0.0	0.0	0.0	0.0	XLOC_175529	chr19	antisense	novel
XLOC_162540	0.0	0.0	0.0	0.0	0.0	0.0	0.01	0.0	0.0	0.0	0.0	0.0	0.0	0.01	0.01	0.0	0.0	0.0	XLOC_162540	chr17	antisense	novel
XLOC_304401	0.02	0.03	0.02	0.04	0.01	0.03	0.2	0.02	0.1	0.02	0.01	0.01	0.03	0.04	0.03	0.02	0.04	0.0	XLOC_304401	chr5	intronic	novel
ENSG00000272221.1	2.11	1.97	1.99	2.18	0.35	1.75	0.73	0.14	0.55	0.42	0.74	0.74	0.03	0.04	0.87	0.41	0.17	0.0	XXbac-BPG181B23.7	chr6	lincRNA	--
XLOC_175022	0.0	0.0	0.0	0.0	0.0	0.0	0.17	0.0	0.0	0.0	0.04	0.01	0.01	0.0	0.0	0.0	0.0	0.0	XLOC_175022	chr19	lincRNA	novel
XLOC_154758	0.05	0.02	0.09	0.02	0.09	0.13	0.06	0.13	0.02	0.04	0.08	0.0	0.11	0.04	0.01	0.02	0.02	0.03	XLOC_154758	chr17	intronic	novel
ENSG00000275630.1	0.0	0.0	0.13	0.0	0.07	0.0	0.0	0.0	0.0	0.0	0.0	0.0	0.0	0.0	0.0	0.0	0.0	0.0	RP6-65G23.5	chr14	lincRNA	--
XLOC_278831	0.0	0.0	0.0	0.0	0.0	0.0	0.01	0.0	0.01	0.0	0.01	0.0	0.0	0.0	0.0	0.0	0.0	0.0	XLOC_278831	chr4	intronic	novel
XLOC_224076	0.07	0.05	0.06	0.05	0.01	0.02	0.04	0.12	0.08	0.23	0.13	0.27	0.08	0.26	0.09	0.3	0.13	0.16	XLOC_224076	chr20	intronic	novel
XLOC_278062	0.0	0.0	0.0	0.0	0.0	0.0	0.01	0.0	0.0	0.0	0.0	0.01	0.0	0.0	0.0	0.0	0.0	0.01	XLOC_278062	chr4	intronic	novel
XLOC_365951	0.0	0.0	0.0	0.0	0.0	0.0	0.08	0.0	0.0	0.0	0.07	0.0	0.0	0.0	0.0	0.0	0.0	0.0	XLOC_365951	chr8	intronic	novel
ENSG00000205682.2	0.03	0.03	0.0	0.0	0.01	0.0	0.0	0.0	0.02	0.02	0.01	0.0	0.01	0.06	0.0	0.0	0.0	0.01	RP11-798L4.1	chr4	lincRNA	--
ENSG00000260264.1	0.0	0.0	0.0	0.0	0.0	0.0	0.18	0.0	0.04	0.0	0.02	0.0	0.0	0.0	0.02	0.0	0.0	0.0	AC004125.3	chr16	lincRNA	--
XLOC_092982	0.0	0.01	0.0	0.0	0.0	0.01	0.0	0.0	0.0	0.0	0.0	0.0	0.0	0.0	0.0	0.02	0.0	0.0	XLOC_092982	chr12	lincRNA	novel
XLOC_173676	0.63	0.44	0.52	0.37	0.34	0.25	0.44	0.72	0.82	0.49	0.44	0.47	0.46	0.75	0.69	0.53	0.51	0.51	XLOC_173676	chr19	intronic	novel
XLOC_047927	0.04	0.07	0.02	0.02	0.09	0.08	0.03	0.09	0.0	0.02	0.01	0.03	0.04	0.05	0.01	0.02	0.06	0.0	XLOC_047927	chr10	antisense	novel
ENSG00000234477.1	0.0	0.0	0.0	0.0	0.03	0.0	0.0	0.03	0.0	0.0	0.0	0.0	0.0	0.0	0.0	0.0	0.0	0.0	AC004231.2	chr17	antisense	--
XLOC_309709	0.0	0.0	0.02	0.01	0.0	0.0	1.28	0.0	0.01	0.08	0.03	0.02	0.04	0.0	0.01	0.01	0.0	0.19	XLOC_309709	chr6	intronic	novel
XLOC_326092	0.0	0.01	0.01	0.02	0.0	0.01	0.01	0.01	0.02	0.0	0.0	0.01	0.01	0.0	0.01	0.0	0.01	0.01	XLOC_326092	chr6	lincRNA	novel
XLOC_304408	0.08	0.07	0.05	0.07	0.07	0.09	0.17	0.14	0.16	0.1	0.09	0.11	0.07	0.17	0.09	0.17	0.1	0.15	XLOC_304408	chr5	antisense	novel
XLOC_178204	0.1	0.15	0.1	0.14	0.03	0.06	0.02	0.09	0.09	0.12	0.11	0.16	0.18	0.2	0.08	0.17	0.15	0.25	XLOC_178204	chr19	intronic	novel
ENSG00000228793.1	0.03	0.03	0.0	0.0	0.0	0.0	0.0	0.0	0.0	0.0	0.0	0.03	0.0	0.0	0.0	0.0	0.0	0.0	RP1-223B1.1	chr6	lincRNA	--
XLOC_026001	0.0	0.01	0.0	0.0	0.0	0.0	0.0	0.02	0.0	0.01	0.0	0.0	0.0	0.0	0.0	0.01	0.0	0.0	XLOC_026001	chr1	intronic	novel
ENSG00000232628.5	0.0	0.0	0.02	0.1	0.08	0.17	0.0	0.0	0.0	0.0	0.03	0.0	0.0	0.0	0.0	0.0	0.0	0.0	RP11-365O16.3	chr1	sense_intronic	--
XLOC_253113	0.24	0.16	0.06	0.05	0.24	0.17	0.05	0.14	0.18	0.13	0.12	0.1	0.15	0.22	0.14	0.13	0.04	0.19	XLOC_253113	chr3	intronic	novel
XLOC_248604	0.37	0.29	0.1	0.08	0.15	0.17	0.13	0.11	0.18	0.11	0.1	0.11	0.55	0.63	0.11	0.11	0.09	0.18	XLOC_248604	chr3	intronic	novel
XLOC_210901	0.0	0.0	0.02	0.01	0.01	0.0	0.0	0.0	0.0	0.0	0.0	0.0	0.0	0.0	0.0	0.0	0.0	0.0	XLOC_210901	chr2	lincRNA	novel
XLOC_118346	0.0	0.01	0.0	0.0	0.0	0.0	0.0	0.0	0.0	0.0	0.0	0.0	0.0	0.0	0.0	0.0	0.0	0.0	XLOC_118346	chr14	intronic	novel
XLOC_283691	0.0	0.01	0.02	0.03	0.01	0.0	0.0	0.01	0.0	0.02	0.02	0.02	0.01	0.0	0.0	0.01	0.0	0.02	XLOC_283691	chr4	intronic	novel
XLOC_388307	0.09	0.08	0.03	0.07	0.03	0.05	0.08	0.19	0.04	0.03	0.07	0.11	0.12	0.08	0.06	0.0	0.02	0.01	XLOC_388307	chrX	lincRNA	novel
XLOC_042594	0.02	0.06	0.07	0.08	0.1	0.08	0.01	0.0	0.05	0.04	0.04	0.07	0.0	0.0	0.0	0.03	0.06	0.11	XLOC_042594	chr10	lincRNA	novel
ENSG00000173862.3	0.3	0.27	0.24	0.22	0.38	0.11	0.04	0.05	0.07	0.09	0.06	0.08	0.06	0.02	0.02	0.04	0.02	0.06	RP11-89N17.1	chr7	lincRNA	--
XLOC_111479	0.03	0.0	0.01	0.01	0.01	0.01	0.15	0.0	0.01	0.02	0.09	0.0	0.01	0.0	0.0	0.0	0.0	0.0	XLOC_111479	chr14	antisense	novel
ENSG00000253636.1	1.42	0.95	1.08	1.15	1.46	1.4	0.28	2.04	1.2	0.62	1.35	0.85	0.7	0.77	1.02	0.65	1.34	1.5	RP11-531A24.5	chr8	antisense	--
ENSG00000177738.3	1.22	1.42	1.82	1.46	2.28	1.77	1.0	1.18	1.43	1.74	1.61	1.29	1.88	2.56	1.29	1.6	1.6	1.84	CTD-2201E18.3	chr5	sense_overlapping	--
ENSG00000235997.2	0.05	0.01	0.02	0.0	0.02	0.01	0.02	0.01	0.0	0.0	0.02	0.0	0.0	0.0	0.0	0.0	0.02	0.0	AC109642.1	chr2	lincRNA	--
ENSG00000257636.6	0.0	0.0	0.0	0.0	0.0	0.01	0.0	0.0	0.0	0.0	0.0	0.0	0.0	0.0	0.0	0.0	0.0	0.0	RP11-1103G16.1	chr14	antisense	--
XLOC_128454	0.07	0.05	0.01	0.03	0.01	0.0	0.01	0.03	0.0	0.01	0.02	0.01	0.0	0.0	0.02	0.06	0.01	0.01	XLOC_128454	chr15	intronic	novel
ENSG00000250041.2	0.07	0.0	0.04	0.0	0.0	0.02	0.0	0.06	0.0	0.04	0.0	0.0	0.0	0.0	0.02	0.0	0.02	0.0	CTD-2003C8.2	chr11	lincRNA	--
XLOC_317175	0.05	0.0	0.04	0.02	0.03	0.09	0.01	0.2	0.01	0.01	0.04	0.01	0.03	0.0	0.02	0.01	0.02	0.03	XLOC_317175	chr6	intronic	novel
XLOC_295272	0.01	0.0	0.0	0.0	0.0	0.0	0.38	0.0	0.0	0.0	0.01	0.0	0.0	0.0	0.0	0.0	0.0	0.0	XLOC_295272	chr5	lincRNA	novel
XLOC_229082	0.11	0.09	0.05	0.15	0.08	0.06	0.0	0.0	0.09	0.0	0.08	0.0	0.04	0.05	0.05	0.0	0.08	0.0	XLOC_229082	chr21	intronic	novel
ENSG00000260526.1	0.14	0.21	0.03	0.04	0.04	0.1	0.23	0.22	0.14	0.1	0.16	0.15	0.03	0.23	0.07	0.07	0.16	0.28	RP11-73K9.2	chr4	antisense	--
ENSG00000248783.1	0.06	0.0	0.0	0.0	0.0	0.0	0.0	0.0	0.0	0.0	0.06	0.0	0.0	0.0	0.0	0.0	0.0	0.0	RP11-308B16.2	chr5	lincRNA	--
ENSG00000256341.1	0.56	0.18	0.35	0.44	0.33	0.51	0.04	0.0	0.0	0.0	0.0	0.0	0.04	0.04	0.0	0.04	0.0	0.08	RP11-21A7A.3	chr11	antisense	--
XLOC_376092	0.03	0.04	0.02	0.01	0.03	0.01	0.02	0.1	0.02	0.05	0.05	0.04	0.02	0.11	0.02	0.05	0.08	0.02	XLOC_376092	chr9	intronic	novel
ENSG00000271788.1	0.2	0.07	0.27	0.36	0.44	0.22	0.19	0.14	0.22	0.1	0.16	0.25	0.18	0.03	0.03	0.03	0.14	0.08	CTD-2201E18.5	chr5	lincRNA	--
XLOC_329080	0.0	0.0	0.0	0.0	0.0	0.0	0.0	0.0	0.0	0.0	0.0	0.0	0.0	0.0	0.0	0.01	0.0	0.0	XLOC_329080	chr6	lincRNA	novel
XLOC_103691	0.0	0.0	0.01	0.01	0.02	0.0	0.0	0.0	0.0	0.0	0.0	0.0	0.0	0.0	0.0	0.0	0.0	0.0	XLOC_103691	chr13	intronic	novel
XLOC_076284	0.03	0.02	0.01	0.02	0.01	0.03	0.02	0.04	0.02	0.05	0.02	0.0	0.03	0.01	0.0	0.03	0.01	0.02	XLOC_076284	chr11	intronic	novel
XLOC_323688	0.0	0.0	0.0	0.0	0.0	0.0	0.0	0.0	0.02	0.0	0.0	0.0	0.0	0.0	0.0	0.0	0.0	0.0	XLOC_323688	chr6	lincRNA	novel
XLOC_142108	0.0	0.01	0.0	0.0	0.0	0.0	0.0	0.0	0.0	0.0	0.0	0.0	0.0	0.0	0.0	0.0	0.0	0.0	XLOC_142108	chr16	lincRNA	novel
ENSG00000269293.2	0.95	1.05	0.69	0.83	0.99	0.9	0.56	0.71	0.76	0.59	1.16	1.02	0.78	0.88	0.57	0.55	0.76	1.02	ZSCAN16-AS1	chr6	antisense	ZSCAN16 antisense RNA 1
XLOC_108957	0.29	0.21	0.29	0.32	0.42	0.29	0.37	0.44	0.52	0.39	0.32	0.33	0.23	0.26	0.46	0.36	0.28	0.2	XLOC_108957	chr14	intronic	novel
XLOC_042914	0.04	0.0	0.03	0.02	0.03	0.07	0.22	0.01	0.04	0.01	0.06	0.01	0.0	0.0	0.03	0.0	0.0	0.0	XLOC_042914	chr10	lincRNA	novel
XLOC_011907	0.12	0.06	0.05	0.04	0.1	0.07	0.15	0.01	0.02	0.0	0.01	0.03	0.02	0.0	0.01	0.0	0.0	0.0	XLOC_011907	chr1	lincRNA	novel
ENSG00000273958.1	0.0	0.0	0.0	0.04	0.15	0.09	0.0	0.13	0.13	0.09	0.0	0.0	0.0	0.48	0.05	0.2	0.05	0.0	RP11-219B17.3	chr15	lincRNA	--
XLOC_006139	0.02	0.0	0.0	0.0	0.0	0.0	0.21	0.0	0.0	0.0	0.0	0.0	0.01	0.0	0.01	0.0	0.0	0.0	XLOC_006139	chr1	lincRNA	novel
ENSG00000256982.1	0.01	0.01	0.05	0.02	0.02	0.03	0.02	0.0	0.04	0.06	0.0	0.04	0.04	0.0	0.03	0.01	0.05	0.01	CTD-2555A7.2	chr16	lincRNA	--
XLOC_051993	0.0	0.01	0.0	0.0	0.0	0.0	0.0	0.0	0.0	0.0	0.02	0.0	0.0	0.0	0.0	0.0	0.0	0.0	XLOC_051993	chr10	intronic	novel
ENSG00000228826.2	0.22	0.09	0.0	0.13	0.0	0.06	0.07	0.18	0.0	0.0	0.07	0.0	0.0	0.0	0.0	0.21	0.0	0.14	RP11-344P13.4	chr1	lincRNA	--
XLOC_336095	0.05	0.1	0.22	0.08	0.05	0.1	0.0	0.03	0.06	0.0	0.06	0.01	0.02	0.0	0.04	0.03	0.01	0.02	XLOC_336095	chr7	intronic	novel
XLOC_386064	0.0	0.04	0.01	0.01	0.04	0.07	0.1	0.0	0.0	0.05	0.02	0.0	0.01	0.0	0.0	0.0	0.0	0.0	XLOC_386064	chrX	lincRNA	novel
XLOC_082635	0.13	0.1	0.06	0.06	0.13	0.16	0.01	0.0	0.01	0.0	0.01	0.01	0.02	0.02	0.04	0.0	0.03	0.0	XLOC_082635	chr12	intronic	novel
XLOC_146337	0.0	0.0	0.0	0.01	0.0	0.0	0.02	0.0	0.0	0.0	0.0	0.0	0.0	0.0	0.0	0.0	0.0	0.01	XLOC_146337	chr16	intronic	novel
ENSG00000235888.1	0.13	0.19	0.1	0.06	0.13	0.25	0.06	0.0	0.06	0.01	0.09	0.07	0.12	0.08	0.11	0.09	0.19	0.23	AF064858.8	chr21	lincRNA	--
ENSG00000227431.5	0.16	0.05	0.07	0.04	0.34	0.04	0.42	0.0	0.13	0.21	0.12	0.0	0.19	0.04	0.04	0.0	0.16	0.31	CSE1L-AS1	chr20	antisense	CSE1L antisense RNA 1
XLOC_389060	0.08	0.05	0.05	0.04	0.03	0.02	0.15	0.12	0.32	0.1	0.06	0.07	0.1	0.12	0.16	0.17	0.02	0.14	XLOC_389060	chrX	lincRNA	novel
ENSG00000225953.2	0.01	0.0	0.0	0.0	0.0	0.01	0.01	0.0	0.0	0.0	0.0	0.0	0.0	0.0	0.0	0.0	0.0	0.0	SATB2-AS1	chr2	antisense	SATB2 antisense RNA 1
XLOC_045909	0.07	0.04	0.11	0.11	0.04	0.1	0.01	0.01	0.02	0.05	0.04	0.03	0.03	0.05	0.03	0.08	0.05	0.05	XLOC_045909	chr10	lincRNA	novel
ENSG00000267581.1	0.45	0.22	0.55	0.35	0.28	0.67	0.21	0.14	0.68	0.45	0.32	0.52	0.58	0.34	0.39	0.38	0.44	0.53	CTC-559E9.4	chr19	lincRNA	--
[truncated: 18,857 more rows]
